# Supplementary material for: Three new Russula species in sect. Ingratae (Russulales, Basidiomycota) from southern China
Source: MycoKeys. 2021 Nov 8;84:103–39. doi: 10.3897/mycokeys.84.68750 (PMC8592955; doi:10.3897/mycokeys.84.68750)
Supplement: XML Treatment for Russula indocatillus [file mycokeys.84.68750-treatment1.xml]

<!DOCTYPE tp:taxon-treatment
  PUBLIC "-//TaxonX//DTD Taxonomic Treatment Publishing DTD v0 20100105//EN" "tax-treatment-NSO.dtd">
<tp:taxon-treatment xmlns:tp="http://www.plazi.org/taxpub"><tp:treatment-meta><kwd-group><label>Taxon classification</label><kwd>
                <named-content content-type="kingdom">Fungi</named-content>
              </kwd><kwd>
                <named-content content-type="order"> Russulales</named-content>
              </kwd><kwd>
                <named-content content-type="family">Russulaceae</named-content>
              </kwd></kwd-group><mixed-citation publication-type="journal"><person-group><name><surname>Li</surname><given-names>Guo-Jie</given-names></name><name><surname>Li*</surname><given-names>Shou-Mian</given-names></name><name><surname>Buyck</surname><given-names>Bart</given-names></name><name><surname>Zhao</surname><given-names>Shi-Yi</given-names></name><name><surname>Xie</surname><given-names>Xue-Jiao</given-names></name><name><surname>Shi</surname><given-names>Lu-Yao</given-names></name><name><surname>Deng</surname><given-names>Chun-Ying</given-names></name><name><surname>Meng</surname><given-names>Qing-Feng</given-names></name><name><surname>Sun</surname><given-names>Qi-Biao</given-names></name><name><surname>Yan</surname><given-names>Jun-Qing</given-names></name><name><surname>Wang</surname><given-names>Jing</given-names></name><name><surname>Li</surname><given-names>Ming</given-names></name></person-group><article-title>Three new <tp:taxon-name><tp:taxon-name-part taxon-name-part-type="genus" reg="Russula">Russula</tp:taxon-name-part></tp:taxon-name> species in sect. <tp:taxon-name><tp:taxon-name-part taxon-name-part-type="genus" reg="Russula"/><tp:taxon-name-part taxon-name-part-type="section" reg="Ingratae">Ingratae</tp:taxon-name-part></tp:taxon-name> (<tp:taxon-name><tp:taxon-name-part taxon-name-part-type="order">Russulales</tp:taxon-name-part></tp:taxon-name>, <tp:taxon-name><tp:taxon-name-part taxon-name-part-type="phylum">Basidiomycota</tp:taxon-name-part></tp:taxon-name>) from southern China</article-title><source>MycoKeys</source><day>08</day><month>11</month><year>2021</year><volume>84</volume><fpage>103</fpage><lpage>139</lpage><pub-id pub-id-type="doi">10.3897/mycokeys.84.68750</pub-id></mixed-citation></tp:treatment-meta><tp:nomenclature><tp:taxon-name>
              <object-id xmlns:xlink="http://www.w3.org/1999/xlink" content-type="arpha" xlink:type="simple">98CB8498-1A76-5000-96D8-1103B809C8A0</object-id>
              <tp:taxon-name-part taxon-name-part-type="genus" reg="Russula">Russula</tp:taxon-name-part>
              <tp:taxon-name-part taxon-name-part-type="species" reg="indocatillus">indocatillus</tp:taxon-name-part>
            </tp:taxon-name><tp:taxon-authority>A. Ghosh, K. Das &amp; R.P. Bhatt, Nova Hedwigia 111(1–2): 124. 2020.</tp:taxon-authority><xref ref-type="fig" rid="F2">Figs 2a</xref><xref ref-type="fig" rid="F3">, 3a</xref><xref ref-type="fig" rid="F4">, 4</xref><xref ref-type="fig" rid="F5">and 5.</xref></tp:nomenclature><tp:treatment-sec><p><italic>Basidiomata</italic> small to medium sized. Pileus 35–46 mm in diam., hemispherical when young, then plano-convex to applanate, depressed at centre when mature, rarely infundibuliform, viscid when wet, brownish tinged, intermixed with greyish-yellow fringe, Verona Brown (XXIX13′′k), Chocolate (XXVIII7′′m), to Cinnamon Brown (XV15′k) at centre, sometimes with a tinge of Argus Brown (III13m) or Brussels Brown (III15m), Pecan Brown (XXVIII13′′i) or Hazel (XIV11′′k) when old and dry; margin acute, slightly incurved first, straight when mature, slightly undulate, often cracked, tuberculate-striate 10–15 mm from the edge inwards, peeling 1/5–1/4 towards the centre, Ochraceous Tawny (XV15′i), Mikado Brown (XXIX13′′i) or Tawny Olive (XXIX17′′i) when young, often Avellaneous (XL17′′′b), Cinnamon (XXXI15′′) to Clay Colour (XXIX17′′) when mature. <italic>Lamellae</italic> adnate, rarely sub-free, 2–5 mm in height at mid-radius of pileus, fragile, rarely forked near the stipe, interveined, pale cream tinged, White (LIII) when young, Cream Colour (XVI19′f) in age, often stained yellowish to brownish with Buckthorn Brown (XV17′i) to Yellow Ochre (XV17′); edge even, narrowing towards the pileus margin, 9–16 per cm near the pileus margin; lamellulae rare. <italic>Stipe</italic> subcentral to central, 2.5–4.7 × 1–1.4 cm, cylindrical to subclavate, rarely tapered towards the base, annulus absent, first smooth, then often longitudinally rugulose in age, White (LIII), rarely stained with brownish tinge of Aniline Yellow (IV19i) to Honey Yellow (XXX19′′), first stuffed, hollow when mature. <italic>Context</italic> 2–4 mm thick at the centre of pileus, initially White (LIII), Light Ochraceous-Salmon (XV13′d) to Primuline Yellow (XVI19′) when mature, unchanging or slowly turning Ochraceous-Tawny (XV15′) to Buckthorn Brown (XV17′i) when injured or touched, brittle; taste mild, rarely slightly acrid when young; odour indistinct. <italic>Spore print</italic> cream-coloured (Romagnesi IIc–IId).</p><fig id="F2" position="float" orientation="portrait"><object-id xmlns:xlink="http://www.w3.org/1999/xlink" content-type="doi" xlink:type="simple">10.3897/mycokeys.84.68750.figure2</object-id><object-id xmlns:xlink="http://www.w3.org/1999/xlink" content-type="arpha" xlink:type="simple">DB118682-333B-5ED5-8E76-F61EB447B505</object-id><label>Figure 2.</label><caption><p>Basidiomata <bold>A</bold><italic><tp:taxon-name><tp:taxon-name-part taxon-name-part-type="genus" reg="Russula">Russula</tp:taxon-name-part><tp:taxon-name-part taxon-name-part-type="species" reg="indocatillus">indocatillus</tp:taxon-name-part></tp:taxon-name></italic><bold>B</bold><italic><tp:taxon-name><tp:taxon-name-part taxon-name-part-type="genus" reg="Russula">R.</tp:taxon-name-part><tp:taxon-name-part taxon-name-part-type="species" reg="straminella">straminella</tp:taxon-name-part></tp:taxon-name></italic><bold>C–D</bold><italic><tp:taxon-name><tp:taxon-name-part taxon-name-part-type="genus" reg="Russula">R.</tp:taxon-name-part><tp:taxon-name-part taxon-name-part-type="species" reg="subpectinatoides">subpectinatoides</tp:taxon-name-part></tp:taxon-name></italic><bold>E–F</bold><italic><tp:taxon-name><tp:taxon-name-part taxon-name-part-type="genus" reg="Russula">R.</tp:taxon-name-part><tp:taxon-name-part taxon-name-part-type="species" reg="succinea">succinea</tp:taxon-name-part></tp:taxon-name></italic>. Bars: 10 mm.</p></caption><graphic xmlns:xlink="http://www.w3.org/1999/xlink" xlink:href="mycokeys-84-103-g002.jpg" position="float" orientation="portrait" xlink:type="simple" id="oo_608648.jpg"><uri content-type="original_file" xlink:type="simple">https://binary.pensoft.net/fig/608648</uri></graphic></fig><fig id="F3" position="float" orientation="portrait"><object-id xmlns:xlink="http://www.w3.org/1999/xlink" content-type="doi" xlink:type="simple">10.3897/mycokeys.84.68750.figure3</object-id><object-id xmlns:xlink="http://www.w3.org/1999/xlink" content-type="arpha" xlink:type="simple">A230823F-88F4-59B5-9A77-DC731817DB93</object-id><label>Figure 3.</label><caption><p>SEM photo of basidiospores <bold>A</bold><italic><tp:taxon-name><tp:taxon-name-part taxon-name-part-type="genus" reg="Russula">Russula</tp:taxon-name-part><tp:taxon-name-part taxon-name-part-type="species" reg="indocatillus">indocatillus</tp:taxon-name-part></tp:taxon-name></italic><bold>B</bold><italic><tp:taxon-name><tp:taxon-name-part taxon-name-part-type="genus" reg="Russula">R.</tp:taxon-name-part><tp:taxon-name-part taxon-name-part-type="species" reg="straminella">straminella</tp:taxon-name-part></tp:taxon-name></italic><bold>C</bold><italic><tp:taxon-name><tp:taxon-name-part taxon-name-part-type="genus" reg="Russula">R.</tp:taxon-name-part><tp:taxon-name-part taxon-name-part-type="species" reg="subpectinatoides">subpectinatoides</tp:taxon-name-part></tp:taxon-name></italic><bold>D</bold><italic><tp:taxon-name><tp:taxon-name-part taxon-name-part-type="genus" reg="Russula">R.</tp:taxon-name-part><tp:taxon-name-part taxon-name-part-type="species" reg="succinea">succinea</tp:taxon-name-part></tp:taxon-name></italic>.</p></caption><graphic xmlns:xlink="http://www.w3.org/1999/xlink" xlink:href="mycokeys-84-103-g003.jpg" position="float" orientation="portrait" xlink:type="simple" id="oo_608649.jpg"><uri content-type="original_file" xlink:type="simple">https://binary.pensoft.net/fig/608649</uri></graphic></fig><fig id="F4" position="float" orientation="portrait"><object-id xmlns:xlink="http://www.w3.org/1999/xlink" content-type="doi" xlink:type="simple">10.3897/mycokeys.84.68750.figure4</object-id><object-id xmlns:xlink="http://www.w3.org/1999/xlink" content-type="arpha" xlink:type="simple">D74F72DE-028B-5E4F-8C5A-59C26164AF2F</object-id><label>Figure 4.</label><caption><p><italic><tp:taxon-name><tp:taxon-name-part taxon-name-part-type="genus" reg="Russula">Russula</tp:taxon-name-part><tp:taxon-name-part taxon-name-part-type="species" reg="indocatillus">indocatillus</tp:taxon-name-part></tp:taxon-name></italic>, holotype <bold>A</bold> basidiospores <bold>B</bold> basidia <bold>C</bold> hymenial <tp:taxon-name><tp:taxon-name-part taxon-name-part-type="genus" reg="Hymenial"/><tp:taxon-name-part taxon-name-part-type="species" reg="cystidia">cystidia</tp:taxon-name-part></tp:taxon-name><bold>D</bold> suprapellis in pileus centre <bold>E</bold> suprapellis in pileus margin.</p></caption><graphic xmlns:xlink="http://www.w3.org/1999/xlink" xlink:href="mycokeys-84-103-g004.jpg" position="float" orientation="portrait" xlink:type="simple" id="oo_608650.jpg"><uri content-type="original_file" xlink:type="simple">https://binary.pensoft.net/fig/608650</uri></graphic></fig><fig id="F5" position="float" orientation="portrait"><object-id xmlns:xlink="http://www.w3.org/1999/xlink" content-type="doi" xlink:type="simple">10.3897/mycokeys.84.68750.figure5</object-id><object-id xmlns:xlink="http://www.w3.org/1999/xlink" content-type="arpha" xlink:type="simple">911074D2-0DD9-5C26-BCDD-F131E4C7A69E</object-id><label>Figure 5.</label><caption><p><italic><tp:taxon-name><tp:taxon-name-part taxon-name-part-type="genus" reg="Russula">Russula</tp:taxon-name-part><tp:taxon-name-part taxon-name-part-type="species" reg="indocatillus">indocatillus</tp:taxon-name-part></tp:taxon-name></italic>, holotype <bold>A</bold> hyphal extremities in pileipellis margin <bold>B</bold> hyphal extremities in pileus centre.</p></caption><graphic xmlns:xlink="http://www.w3.org/1999/xlink" xlink:href="mycokeys-84-103-g005.jpg" position="float" orientation="portrait" xlink:type="simple" id="oo_608651.jpg"><uri content-type="original_file" xlink:type="simple">https://binary.pensoft.net/fig/608651</uri></graphic></fig><p><italic>Basidiospores</italic> [200/8/4] (4.9–) 5.3–6.8 (–7.3) × (4.7–) 5.0–5.9 (–6.3) μm, Q = (1.01–) 1.05–1.28 (–1.33) (<bold>Q</bold> = 1.18 ± 0.08), 6.1 × 5.5 μm in average, subglobose to broad ellipsoid, ornamentation composed of conical to verrucous amyloid warts of very different sizes, mostly isolated, rarely linked as short ridges or with occasional line connections, not reticulate, warts 0.7–1 μm in height; suprahilar spot inamyloid and indistinct. Basidia 27–39 × 8–9 μm, hyaline in <abbrev xmlns:xlink="http://www.w3.org/1999/xlink" xlink:title="potassium hydroxide" id="ABBRID0EWLBI" xlink:type="simple">KOH</abbrev>, clavate to subclavate, four-spored, projecting 15–20 μm beyond the hymenium; sterigmata 3–6 μm, pointed, often straight, slightly tortuous towards the tip. <tp:taxon-name><tp:taxon-name-part taxon-name-part-type="genus" reg="Hymenial">Hymenial</tp:taxon-name-part><tp:taxon-name-part taxon-name-part-type="species" reg="cystidia">cystidia</tp:taxon-name-part></tp:taxon-name> rare, less than 200/mm<sup>2</sup>, 56–70 × 6–9 μm, fusiform to subclavate, rarely subcylindrical, thin-walled, projecting 20–40 μm beyond the hymenium, apex often mucronate, contents sparse, unevenly distributed, granular, greyish in <abbrev xmlns:xlink="http://www.w3.org/1999/xlink" xlink:title="sulphovanillin" id="ABBRID0EGMBI" xlink:type="simple">SV</abbrev>. Pileipellis two layered, composed of suprapellis (80–150 μm thick) and subpellis (100–150 μm thick). <tp:taxon-name><tp:taxon-name-part taxon-name-part-type="genus" reg="Suprapellis">Suprapellis</tp:taxon-name-part></tp:taxon-name> an ixotrichoderm at pileus centre, composed of oblique to erect, septate, hyaline hyphae; acid-resistant encrustations absent, terminal cells cylindrical to subcylindrical, apex obtuse, rarely mucronate, mostly 40–70 μm in length; pileus margin a trichoderm composed of repent to tilted elements, terminal cells mostly 7–20 (–25) μm in length, ampullaceous, ellipsoid or cylindrical, obtuse to mucronate at apex, longer terminal cells similar to those in pileus centre also present; subapical cells contain islands of more or less inflated, 2–4 septate cells. <tp:taxon-name><tp:taxon-name-part taxon-name-part-type="genus" reg="Pileocystidia">Pileocystidia</tp:taxon-name-part></tp:taxon-name> present in suprapellis and subpellis, abundant at pileus centre, dispersed at margin, one-celled, subulate, lageniform, fusiform, cylindrical, rarely appendiculate, 4–6 μm in width, many in suprapellis 15–25 μm in length, others up to 60 μm, even reaching a length of 100 μm in subpellis, apex mucronate, acicular to lanceolate in suprapellis, obtuse in subpellis, contents granulate, sparse, greyish in <abbrev xmlns:xlink="http://www.w3.org/1999/xlink" xlink:title="sulphovanillin" id="ABBRID0EWMBI" xlink:type="simple">SV</abbrev>. <tp:taxon-name><tp:taxon-name-part taxon-name-part-type="genus" reg="Subpellis">Subpellis</tp:taxon-name-part></tp:taxon-name> composed of repent to irregularly interlaced, inflated, septate hyphae 3–5 μm wide. Clamp connections absent in all tissues.</p></tp:treatment-sec><tp:treatment-sec sec-type="material" id="SECID0EANBI"><title>Specimens examined.</title><p>China, Guizhou Province, Weining Yi, Hui, and Miao Autonomous County, Caohai National Nature Reserve, <named-content xmlns:xlink="http://www.w3.org/1999/xlink" content-type="dwc:verbatimCoordinates" xlink:type="simple"><named-content content-type="geo-json" specific-use="{&#34;type&#34;:&#34;Point&#34;,&#34;coordinates&#34;:[104.200000,26.883333]}" id="NCID0EJNBI" xlink:type="simple">26°53'N, 104°12'E</named-content></named-content>, alt. 2171 m, on the ground in coniferous forest, 9 September 2017, C.Y. Deng A (<abbrev xmlns:xlink="http://www.w3.org/1999/xlink" xlink:title="Macrofungus Section, Mycological Herbarium of Guizhou Academy of Sciences" id="ABBRID0EONBI" xlink:type="simple">HGAS-MF</abbrev> 009903); ibid, alt. 1987 m, C.Y. Deng dcy2306 (<abbrev xmlns:xlink="http://www.w3.org/1999/xlink" xlink:title="Macrofungus Section, Mycological Herbarium of Guizhou Academy of Sciences" id="ABBRID0ESNBI" xlink:type="simple">HGAS-MF</abbrev> 009918); ibid, alt. 2053 m, C.Y. Deng dcy2303 (<abbrev xmlns:xlink="http://www.w3.org/1999/xlink" xlink:title="Macrofungus Section, Mycological Herbarium of Guizhou Academy of Sciences" id="ABBRID0EWNBI" xlink:type="simple">HGAS-MF</abbrev> 009911); ibid, alt. 2106 m, C.Y. Deng CH2017090971 (<abbrev xmlns:xlink="http://www.w3.org/1999/xlink" xlink:title="Macrofungus Section, Mycological Herbarium of Guizhou Academy of Sciences" id="ABBRID0E1NBI" xlink:type="simple">HGAS-MF</abbrev> 009917).</p></tp:treatment-sec><tp:treatment-sec sec-type="Habit and habitat" id="SECID0E5NBI"><title>Habit and habitat.</title><p>Single to scattered on yellow brown soil in coniferous forest dominated by <italic><tp:taxon-name><tp:taxon-name-part taxon-name-part-type="genus" reg="Pinus">Pinus</tp:taxon-name-part><tp:taxon-name-part taxon-name-part-type="species" reg="armandii">armandii</tp:taxon-name-part></tp:taxon-name></italic> and <italic><tp:taxon-name><tp:taxon-name-part taxon-name-part-type="genus" reg="Pinus">P.</tp:taxon-name-part><tp:taxon-name-part taxon-name-part-type="species" reg="yunnanensis">yunnanensis</tp:taxon-name-part></tp:taxon-name></italic> at 1900–2200 m altitude.</p></tp:treatment-sec><tp:treatment-sec sec-type="distribution" id="SECID0E1OBI"><title>Distribution.</title><p>China (Guizhou) and India (Uttarakhand).</p></tp:treatment-sec><tp:treatment-sec sec-type="notes" id="SECID0E6OBI"><title>Notes.</title><p>The Chinese collections fit well with the original description of <xref ref-type="bibr" rid="B27">Ghosh et al. (2020)</xref>, except for a few differences. The Indian specimens have longer basidia, 35–60 × 9–11 μm. The original description of <italic><tp:taxon-name><tp:taxon-name-part taxon-name-part-type="genus" reg="Russula">R.</tp:taxon-name-part><tp:taxon-name-part taxon-name-part-type="species" reg="indocatillus">indocatillus</tp:taxon-name-part></tp:taxon-name></italic> also noted that the type specimen was collected in a temperate mixed forest with <italic><tp:taxon-name><tp:taxon-name-part taxon-name-part-type="genus" reg="Myrica">Myrica</tp:taxon-name-part></tp:taxon-name></italic>, <italic><tp:taxon-name><tp:taxon-name-part taxon-name-part-type="genus" reg="Quercus">Quercus</tp:taxon-name-part></tp:taxon-name></italic> and <italic><tp:taxon-name><tp:taxon-name-part taxon-name-part-type="genus" reg="Rhododendron">Rhododendron</tp:taxon-name-part></tp:taxon-name></italic>. The coniferous tree species in this habitat were not mentioned. The Chinese collection is from a subalpine coniferous forest of subtropical region dominated by <italic><tp:taxon-name><tp:taxon-name-part taxon-name-part-type="genus" reg="Pinus">Pinus</tp:taxon-name-part></tp:taxon-name></italic> spp. with the main undergrowth species of <italic><tp:taxon-name><tp:taxon-name-part taxon-name-part-type="genus" reg="Berberis">Berberis</tp:taxon-name-part><tp:taxon-name-part taxon-name-part-type="species" reg="cavaleriei">cavaleriei</tp:taxon-name-part></tp:taxon-name></italic>, <italic><tp:taxon-name><tp:taxon-name-part taxon-name-part-type="genus" reg="Corylus">Corylus</tp:taxon-name-part><tp:taxon-name-part taxon-name-part-type="species" reg="yunnanensis">yunnanensis</tp:taxon-name-part></tp:taxon-name></italic>, <italic><tp:taxon-name><tp:taxon-name-part taxon-name-part-type="genus" reg="Elaeagnus">Elaeagnus</tp:taxon-name-part><tp:taxon-name-part taxon-name-part-type="species" reg="umbellata">umbellata</tp:taxon-name-part></tp:taxon-name></italic> and <italic>Rosa sweginzowii</italic> (<xref ref-type="bibr" rid="B30">He et al. 2019</xref>).</p><p>Amongst the closely-related species in Clade H, <italic><tp:taxon-name><tp:taxon-name-part taxon-name-part-type="genus" reg="Russula">R.</tp:taxon-name-part><tp:taxon-name-part taxon-name-part-type="species" reg="amoenolens">amoenolens</tp:taxon-name-part></tp:taxon-name></italic> Romagn. and <italic><tp:taxon-name><tp:taxon-name-part taxon-name-part-type="genus" reg="Russula">R.</tp:taxon-name-part><tp:taxon-name-part taxon-name-part-type="species" reg="cerolens">cerolens</tp:taxon-name-part></tp:taxon-name></italic> Shaffer have a strongly acrid taste, disagreeable sub-spermatic odour, basidiospore length up to 9 μm and longer hymenial <tp:taxon-name><tp:taxon-name-part taxon-name-part-type="genus" reg="Hymenial"/><tp:taxon-name-part taxon-name-part-type="species" reg="cystidia">cystidia</tp:taxon-name-part></tp:taxon-name> up to 100 μm (<xref ref-type="bibr" rid="B60">Shaffer 1972</xref>; <xref ref-type="bibr" rid="B55">Romagnesi 1985</xref>; <xref ref-type="bibr" rid="B58">Sarnari 1998</xref>); <italic><tp:taxon-name><tp:taxon-name-part taxon-name-part-type="genus" reg="Russula">R.</tp:taxon-name-part><tp:taxon-name-part taxon-name-part-type="species" reg="catillus">catillus</tp:taxon-name-part></tp:taxon-name></italic> lacks lamellulae, has longer basidia 42–49 × 9.3–11.7 μm, shorter pileipellis terminal cells 41–72 × 3–7 μm and lacks pileocystidia (<xref ref-type="bibr" rid="B39">Lee et al. 2017</xref>); <italic><tp:taxon-name><tp:taxon-name-part taxon-name-part-type="genus" reg="Russula">R.</tp:taxon-name-part><tp:taxon-name-part taxon-name-part-type="species" reg="pseudocatillus">pseudocatillus</tp:taxon-name-part></tp:taxon-name></italic> has larger basidiospores 7–9.2 × 5.1–6.7 μm with higher ornamentation (up to 1.2 μm) which is never reticulate (<xref ref-type="bibr" rid="B83">Yuan et al. 2019</xref>).</p><p>Some members of <tp:taxon-name><tp:taxon-name-part taxon-name-part-type="genus" reg="Russula">R.</tp:taxon-name-part></tp:taxon-name>sect. <tp:taxon-name><tp:taxon-name-part taxon-name-part-type="genus" reg="Russula"/><tp:taxon-name-part taxon-name-part-type="section" reg="Ingratae">Ingratae</tp:taxon-name-part></tp:taxon-name>, which were originally described from Himalayan Mountains and adjacent south-western China, may be confused with <italic><tp:taxon-name><tp:taxon-name-part taxon-name-part-type="genus" reg="Russula">R.</tp:taxon-name-part><tp:taxon-name-part taxon-name-part-type="species" reg="indocatillus">indocatillus</tp:taxon-name-part></tp:taxon-name></italic> in the field. Their main morphological differences are as follows: <italic><tp:taxon-name><tp:taxon-name-part taxon-name-part-type="genus" reg="Russula">R.</tp:taxon-name-part><tp:taxon-name-part taxon-name-part-type="species" reg="abbotensis">abbotensis</tp:taxon-name-part></tp:taxon-name></italic> has a crustose to areolate pileus with purplish-red to reddish-brown tinges, an ixotrichoderm pileipellis with pileocystidia 5 μm in width and an occurring in ectomycorrhizal association with <italic><tp:taxon-name><tp:taxon-name-part taxon-name-part-type="genus" reg="Quercus">Quercus</tp:taxon-name-part></tp:taxon-name></italic> spp. (<xref ref-type="bibr" rid="B19">Das and Sharma 2005</xref>); <italic><tp:taxon-name><tp:taxon-name-part taxon-name-part-type="genus" reg="Russula">R.</tp:taxon-name-part><tp:taxon-name-part taxon-name-part-type="species" reg="arunii">arunii</tp:taxon-name-part></tp:taxon-name></italic> can be distinguished by its fishy odour, amyloid suprahilar spot, 3–4 μm wide pileocystidia, mostly with a capitate apex and habitat in a tropical rain forest of <italic><tp:taxon-name><tp:taxon-name-part taxon-name-part-type="genus" reg="Pterygota">Pterygota</tp:taxon-name-part><tp:taxon-name-part taxon-name-part-type="species" reg="alata">alata</tp:taxon-name-part></tp:taxon-name></italic> (<xref ref-type="bibr" rid="B16">Crous et al. 2017</xref>); <italic><tp:taxon-name><tp:taxon-name-part taxon-name-part-type="genus" reg="Russula">R.</tp:taxon-name-part><tp:taxon-name-part taxon-name-part-type="species" reg="ahmadii">ahmadii</tp:taxon-name-part></tp:taxon-name></italic> has larger basidiospores (5.6–) 6.1–9.2 (–9.4) × (5–) 5.1–6 (–6.5) μm with low (up to 0.3 μm high), partly reticulated ornamentation and cutis type of pileipellis (<xref ref-type="bibr" rid="B34">Jabeen et al. 2017</xref>); <italic><tp:taxon-name><tp:taxon-name-part taxon-name-part-type="genus" reg="Russula">R.</tp:taxon-name-part><tp:taxon-name-part taxon-name-part-type="species" reg="foetentoides">foetentoides</tp:taxon-name-part></tp:taxon-name></italic> can be distinguished from <italic><tp:taxon-name><tp:taxon-name-part taxon-name-part-type="genus" reg="Russula">R.</tp:taxon-name-part><tp:taxon-name-part taxon-name-part-type="species" reg="indocatillus">indocatillus</tp:taxon-name-part></tp:taxon-name></italic> by its smooth pileus margin, absence of lamellulae and its basidiospore ornamentation of 1.7–2 µm in height (<xref ref-type="bibr" rid="B53">Razaq et al. 2014</xref>); <italic><tp:taxon-name><tp:taxon-name-part taxon-name-part-type="genus" reg="Russula">R.</tp:taxon-name-part><tp:taxon-name-part taxon-name-part-type="species" reg="natarajanii">natarajanii</tp:taxon-name-part></tp:taxon-name></italic> differs in having larger basidiospores, 6.8–8.8 × 5.8–7.1 μm and longer hymenial <tp:taxon-name><tp:taxon-name-part taxon-name-part-type="genus" reg="Hymenial"/><tp:taxon-name-part taxon-name-part-type="species" reg="cystidia">cystidia</tp:taxon-name-part></tp:taxon-name>, 60–90 × 6–10.5 μm (<xref ref-type="bibr" rid="B20">Das et al. 2006</xref>); <italic><tp:taxon-name><tp:taxon-name-part taxon-name-part-type="genus" reg="Russula">R.</tp:taxon-name-part><tp:taxon-name-part taxon-name-part-type="species" reg="pseudopectinatoides">pseudopectinatoides</tp:taxon-name-part></tp:taxon-name></italic> has larger basidiospores (6–) 6.5–9 (–9.5) × (5–) 5.1–6 (–6.5) μm with partly reticulate ornamentation, longer hymenial <tp:taxon-name><tp:taxon-name-part taxon-name-part-type="genus" reg="Hymenial"/><tp:taxon-name-part taxon-name-part-type="species" reg="cystidia">cystidia</tp:taxon-name-part></tp:taxon-name> up to 90 μm and terminal cells of suprapellis hyphae often with obtuse to ventricose apex (<xref ref-type="bibr" rid="B42">Li et al. 2015b</xref>); <italic><tp:taxon-name><tp:taxon-name-part taxon-name-part-type="genus" reg="Russula">R.</tp:taxon-name-part><tp:taxon-name-part taxon-name-part-type="species" reg="succinea">succinea</tp:taxon-name-part></tp:taxon-name></italic> differs in larger basidiospores with incompletely reticulated ornamentations, longer basidia and pileocystidia up to 10 μm in width (Figs <xref ref-type="fig" rid="F10">10</xref> and <xref ref-type="fig" rid="F11">11</xref>); <italic><tp:taxon-name><tp:taxon-name-part taxon-name-part-type="genus" reg="Russula">R.</tp:taxon-name-part><tp:taxon-name-part taxon-name-part-type="species" reg="tsokae">tsokae</tp:taxon-name-part></tp:taxon-name></italic> can be distinguished from <italic><tp:taxon-name><tp:taxon-name-part taxon-name-part-type="genus" reg="Russula">R.</tp:taxon-name-part><tp:taxon-name-part taxon-name-part-type="species" reg="indocatillus">indocatillus</tp:taxon-name-part></tp:taxon-name></italic> by its larger basidiomata 8–13 cm in diam., yellowish-orange tinged stipe and larger basidiospores 6.8–8.8 × 5.8–7.1 μm with reticulated ornamentation up to 2 μm high (<xref ref-type="bibr" rid="B21">Das et al. 2010</xref>).</p></tp:treatment-sec><tp:treatment-sec><!--Section generated to contain objects referenced in tp:taxon-treatment.--><fig id="F10" position="float" orientation="portrait"><object-id xmlns:xlink="http://www.w3.org/1999/xlink" content-type="doi" xlink:type="simple">10.3897/mycokeys.84.68750.figure10</object-id><object-id xmlns:xlink="http://www.w3.org/1999/xlink" content-type="arpha" xlink:type="simple">E5D40579-EACF-5C0A-86D9-775D3CBE6EC1</object-id><label>Figure 10.</label><caption><p><italic><tp:taxon-name><tp:taxon-name-part taxon-name-part-type="genus" reg="Russula">Russula</tp:taxon-name-part><tp:taxon-name-part taxon-name-part-type="species" reg="succinea">succinea</tp:taxon-name-part></tp:taxon-name></italic>, holotype <bold>A</bold> basidiospores <bold>B</bold> basidia <bold>C</bold> hymenial <tp:taxon-name><tp:taxon-name-part taxon-name-part-type="genus" reg="Hymenial"/><tp:taxon-name-part taxon-name-part-type="species" reg="cystidia">cystidia</tp:taxon-name-part></tp:taxon-name><bold>D</bold> suprapellis partial subpellis in pileus centre <bold>E</bold> suprapellis in pileus margin.</p></caption><graphic xmlns:xlink="http://www.w3.org/1999/xlink" xlink:href="mycokeys-84-103-g010.jpg" position="float" orientation="portrait" xlink:type="simple" id="oo_608656.jpg"><uri content-type="original_file" xlink:type="simple">https://binary.pensoft.net/fig/608656</uri></graphic></fig><fig id="F11" position="float" orientation="portrait"><object-id xmlns:xlink="http://www.w3.org/1999/xlink" content-type="doi" xlink:type="simple">10.3897/mycokeys.84.68750.figure11</object-id><object-id xmlns:xlink="http://www.w3.org/1999/xlink" content-type="arpha" xlink:type="simple">05392172-1775-582A-8CBF-3C4E8864FBE7</object-id><label>Figure 11.</label><caption><p><italic><tp:taxon-name><tp:taxon-name-part taxon-name-part-type="genus" reg="Russula">Russula</tp:taxon-name-part><tp:taxon-name-part taxon-name-part-type="species" reg="succinea">succinea</tp:taxon-name-part></tp:taxon-name></italic>, holotype <bold>A</bold> hyphal ends in pileipellis margin <bold>B</bold> hyphal ends in pileus centre.</p></caption><graphic xmlns:xlink="http://www.w3.org/1999/xlink" xlink:href="mycokeys-84-103-g011.jpg" position="float" orientation="portrait" xlink:type="simple" id="oo_608657.jpg"><uri content-type="original_file" xlink:type="simple">https://binary.pensoft.net/fig/608657</uri></graphic></fig></tp:treatment-sec><ref-list><ref id="B27"><mixed-citation xmlns:xlink="http://www.w3.org/1999/xlink" xlink:type="simple"><person-group><name name-style="western"><surname>Ghosh</surname><given-names>A</given-names></name><name name-style="western"><surname>Das</surname><given-names>K</given-names></name><name name-style="western"><surname>Bhatt</surname><given-names>RP</given-names></name><name name-style="western"><surname>Hembrom</surname><given-names>ME</given-names></name></person-group> (<year>2020</year>) Two new species of the genus <italic><tp:taxon-name><tp:taxon-name-part taxon-name-part-type="genus">Russula</tp:taxon-name-part></tp:taxon-name></italic> from western Himalaya with morphological details and phylogenetic estimations. Nova Hedwigia: <ext-link xlink:type="simple" ext-link-type="doi" xlink:href="10.1127/nova_hedwigia/2020/0588">https://doi.org/10.1127/nova_hedwigia/2020/0588</ext-link></mixed-citation></ref><ref id="B30"><mixed-citation xmlns:xlink="http://www.w3.org/1999/xlink" xlink:type="simple"><person-group><name name-style="western"><surname>He</surname><given-names>B</given-names></name><name name-style="western"><surname>Li</surname><given-names>Q</given-names></name><name name-style="western"><surname>Feng</surname><given-names>T</given-names></name><name name-style="western"><surname>Liu</surname><given-names>Y</given-names></name></person-group> (<year>2019</year>) <article-title>Research on community characteristics of the forest in Caohai National Nature Reserve.</article-title><source>Journal of Henan Agricultural University</source><volume>53</volume>(<issue>5</issue>): <fpage>783</fpage>–<lpage>790</lpage>.</mixed-citation></ref><ref id="B60"><mixed-citation xmlns:xlink="http://www.w3.org/1999/xlink" xlink:type="simple"><person-group><name name-style="western"><surname>Shaffer</surname><given-names>RL</given-names></name></person-group> (<year>1972</year>) <article-title>North American russulas of the subsection <tp:taxon-name><tp:taxon-name-part taxon-name-part-type="subsection">Foetentinae</tp:taxon-name-part></tp:taxon-name>.</article-title><source>Mycologia</source><volume>64</volume>(<issue>5</issue>): <fpage>1008</fpage>–<lpage>1053</lpage>. <ext-link xlink:type="simple" ext-link-type="doi" xlink:href="10.2307/3758072">https://doi.org/10.2307/3758072</ext-link></mixed-citation></ref><ref id="B55"><mixed-citation xmlns:xlink="http://www.w3.org/1999/xlink" xlink:type="simple"><person-group><name name-style="western"><surname>Romagnesi</surname><given-names>H</given-names></name></person-group>, (<year>1985</year>). <article-title>Les Russules d’Europe et d’Afrique du Nord. Reprint with supplement.</article-title><source>J.Cramer, Lehre</source>, <fpage>1</fpage>–<lpage>1030</lpage>.</mixed-citation></ref><ref id="B58"><mixed-citation xmlns:xlink="http://www.w3.org/1999/xlink" xlink:type="simple"><person-group><name name-style="western"><surname>Sarnari</surname><given-names>M</given-names></name></person-group> (<year>1998</year>) Monografia illustrate de genere <italic><tp:taxon-name><tp:taxon-name-part taxon-name-part-type="genus">Russula</tp:taxon-name-part></tp:taxon-name></italic> in Europa. Tomo Primo. AMB, Centro Studi Micologici. Trento, 1–800.</mixed-citation></ref><ref id="B39"><mixed-citation xmlns:xlink="http://www.w3.org/1999/xlink" xlink:type="simple"><person-group><name name-style="western"><surname>Lee</surname><given-names>H</given-names></name><name name-style="western"><surname>Park</surname><given-names>MS</given-names></name><name name-style="western"><surname>Jung</surname><given-names>PE</given-names></name><name name-style="western"><surname>Eimes</surname><given-names>JA</given-names></name><name name-style="western"><surname>Seok</surname><given-names>SJ</given-names></name><name name-style="western"><surname>Lim</surname><given-names>YW</given-names></name></person-group> (<year>2017</year>) <article-title>Re-evaluation of the taxonomy and diversity of <tp:taxon-name><tp:taxon-name-part taxon-name-part-type="genus">Russula</tp:taxon-name-part></tp:taxon-name>section <tp:taxon-name><tp:taxon-name-part taxon-name-part-type="genus"/><tp:taxon-name-part taxon-name-part-type="section">Foetentinae</tp:taxon-name-part></tp:taxon-name> (<tp:taxon-name><tp:taxon-name-part taxon-name-part-type="order">Russulales</tp:taxon-name-part></tp:taxon-name>, <tp:taxon-name><tp:taxon-name-part taxon-name-part-type="phylum">Basidiomycota</tp:taxon-name-part></tp:taxon-name>) in Korea.</article-title><source>Mycoscience</source><volume>58</volume>(<issue>5</issue>): <fpage>351</fpage>–<lpage>360</lpage>. <ext-link xlink:type="simple" ext-link-type="doi" xlink:href="10.1016/j.myc.2017.04.006">https://doi.org/10.1016/j.myc.2017.04.006</ext-link></mixed-citation></ref><ref id="B83"><mixed-citation xmlns:xlink="http://www.w3.org/1999/xlink" xlink:type="simple"><person-group><name name-style="western"><surname>Yuan</surname><given-names>F</given-names></name><name name-style="western"><surname>Song</surname><given-names>Y</given-names></name><name name-style="western"><surname>Buyck</surname><given-names>B</given-names></name><name name-style="western"><surname>Li</surname><given-names>JW</given-names></name><name name-style="western"><surname>Qiu</surname><given-names>LH</given-names></name></person-group> (<year>2019</year>) <article-title><italic><tp:taxon-name><tp:taxon-name-part taxon-name-part-type="genus">Russula</tp:taxon-name-part><tp:taxon-name-part taxon-name-part-type="species">viridicinnamomea</tp:taxon-name-part></tp:taxon-name></italic> F. Yuan &amp; Y. Song, sp. nov. and <italic><tp:taxon-name><tp:taxon-name-part taxon-name-part-type="genus">R.</tp:taxon-name-part><tp:taxon-name-part taxon-name-part-type="species">pseudocatillus</tp:taxon-name-part></tp:taxon-name></italic> F. Yuan &amp; Y. Song, sp. nov., two new species from southern China.</article-title><source>Cryptogamie Mycologie</source><volume>40</volume>(<issue>4</issue>): <fpage>45</fpage>–<lpage>56</lpage>. <ext-link xlink:type="simple" ext-link-type="doi" xlink:href="10.5252/cryptogamie-mycologie2019v40a4">https://doi.org/10.5252/cryptogamie-mycologie2019v40a4</ext-link></mixed-citation></ref><ref id="B19"><mixed-citation xmlns:xlink="http://www.w3.org/1999/xlink" xlink:type="simple"><person-group><name name-style="western"><surname>Das</surname><given-names>K</given-names></name><name name-style="western"><surname>Sharma</surname><given-names>JR</given-names></name></person-group> (<year>2005</year>) <tp:taxon-name><tp:taxon-name-part taxon-name-part-type="family">Russulaceae</tp:taxon-name-part></tp:taxon-name> of Kumaon Himalaya. Botanical Survey of India, Ministery of Environment and Forests, Government of India, Kolkata. 167–168</mixed-citation></ref><ref id="B16"><mixed-citation xmlns:xlink="http://www.w3.org/1999/xlink" xlink:type="simple"><person-group><name name-style="western"><surname>Crous</surname><given-names>PW</given-names></name><name name-style="western"><surname>Wingfield</surname><given-names>MJ</given-names></name><name name-style="western"><surname>Burgess</surname><given-names>TI</given-names></name><name name-style="western"><surname>Hardy</surname><given-names>GE</given-names></name><name name-style="western"><surname>Barber</surname><given-names>PA</given-names></name><name name-style="western"><surname>Alvarado</surname><given-names>P</given-names></name><name name-style="western"><surname>Barnes</surname><given-names>CW</given-names></name><name name-style="western"><surname>Buchanan</surname><given-names>PK</given-names></name><name name-style="western"><surname>Heykoop</surname><given-names>M</given-names></name><name name-style="western"><surname>Moreno</surname><given-names>G</given-names></name><name name-style="western"><surname>Thangavel</surname><given-names>R</given-names></name><name name-style="western"><surname>van der Spuy</surname><given-names>S</given-names></name><name name-style="western"><surname>Barili</surname><given-names>A</given-names></name><name name-style="western"><surname>Barrett</surname><given-names>S</given-names></name><name name-style="western"><surname>Cacciola</surname><given-names>SO</given-names></name><name name-style="western"><surname>Cano-Lira</surname><given-names>JF</given-names></name><name name-style="western"><surname>Crane</surname><given-names>C</given-names></name><name name-style="western"><surname>Decock</surname><given-names>C</given-names></name><name name-style="western"><surname>Gibertoni</surname><given-names>TB</given-names></name><name name-style="western"><surname>Guarro</surname><given-names>J</given-names></name><name name-style="western"><surname>Guevara-Suarez</surname><given-names>M</given-names></name><name name-style="western"><surname>Hubka</surname><given-names>V</given-names></name><name name-style="western"><surname>Kolařík</surname><given-names>M</given-names></name><name name-style="western"><surname>Lira</surname><given-names>CRS</given-names></name><name name-style="western"><surname>Ordoñez</surname><given-names>ME</given-names></name><name name-style="western"><surname>Padamsee</surname><given-names>M</given-names></name><name name-style="western"><surname>Ryvarden</surname><given-names>L</given-names></name><name name-style="western"><surname>Soares</surname><given-names>AM</given-names></name><name name-style="western"><surname>Stchigel</surname><given-names>AM</given-names></name><name name-style="western"><surname>Sutton</surname><given-names>DA</given-names></name><name name-style="western"><surname>Vizzini</surname><given-names>A</given-names></name><name name-style="western"><surname>Weir</surname><given-names>BS</given-names></name><name name-style="western"><surname>Acharya</surname><given-names>K</given-names></name><name name-style="western"><surname>Aloi</surname><given-names>F</given-names></name><name name-style="western"><surname>Baseia</surname><given-names>IG</given-names></name><name name-style="western"><surname>Blanchette</surname><given-names>RA</given-names></name><name name-style="western"><surname>Bordallo</surname><given-names>JJ</given-names></name><name name-style="western"><surname>Bratek</surname><given-names>Z</given-names></name><name name-style="western"><surname>Butler</surname><given-names>T</given-names></name><name name-style="western"><surname>Cano-Canals</surname><given-names>J</given-names></name><name name-style="western"><surname>Carlavilla</surname><given-names>JR</given-names></name><name name-style="western"><surname>Chander</surname><given-names>J</given-names></name><name name-style="western"><surname>Cheewangkoon</surname><given-names>R</given-names></name><name name-style="western"><surname>Cruz</surname><given-names>RHSF</given-names></name><name name-style="western"><surname>da Silva</surname><given-names>M</given-names></name><name name-style="western"><surname>Dutta</surname><given-names>AK</given-names></name><name name-style="western"><surname>Ercole</surname><given-names>E</given-names></name><name name-style="western"><surname>Escobio</surname><given-names>V</given-names></name><name name-style="western"><surname>Esteve-Raventós</surname><given-names>F</given-names></name><name name-style="western"><surname>Flores</surname><given-names>JA</given-names></name><name name-style="western"><surname>Gené</surname><given-names>J</given-names></name><name name-style="western"><surname>Góis</surname><given-names>JS</given-names></name><name name-style="western"><surname>Haines</surname><given-names>L</given-names></name><name name-style="western"><surname>Held</surname><given-names>BW</given-names></name><name name-style="western"><surname>Jung</surname><given-names>MH</given-names></name><name name-style="western"><surname>Hosaka</surname><given-names>K</given-names></name><name name-style="western"><surname>Jung</surname><given-names>T</given-names></name><name name-style="western"><surname>Jurjević</surname><given-names>Ž</given-names></name><name name-style="western"><surname>Kautman</surname><given-names>V</given-names></name><name name-style="western"><surname>Kautmanova</surname><given-names>I</given-names></name><name name-style="western"><surname>Kiyashko</surname><given-names>AA</given-names></name><name name-style="western"><surname>Kozanek</surname><given-names>M</given-names></name><name name-style="western"><surname>Kubátová</surname><given-names>A</given-names></name><name name-style="western"><surname>Lafourcade</surname><given-names>M</given-names></name><name name-style="western"><surname>LaSpada</surname><given-names>F</given-names></name><name name-style="western"><surname>Latha</surname><given-names>KPD</given-names></name><name name-style="western"><surname>Madrid</surname><given-names>H</given-names></name><name name-style="western"><surname>Malysheva</surname><given-names>EF</given-names></name><name name-style="western"><surname>Manimohan</surname><given-names>P</given-names></name><name name-style="western"><surname>Manjón</surname><given-names>JL</given-names></name><name name-style="western"><surname>Martín</surname><given-names>MP</given-names></name><name name-style="western"><surname>Mata</surname><given-names>M</given-names></name><name name-style="western"><surname>Merényi</surname><given-names>Z</given-names></name><name name-style="western"><surname>Morte</surname><given-names>A</given-names></name><name name-style="western"><surname>Nagy</surname><given-names>I</given-names></name><name name-style="western"><surname>Normand</surname><given-names>AC</given-names></name><name name-style="western"><surname>Paloi</surname><given-names>S</given-names></name><name name-style="western"><surname>Pattison</surname><given-names>N</given-names></name><name name-style="western"><surname>Pawłowska</surname><given-names>J</given-names></name><name name-style="western"><surname>Pereira</surname><given-names>OL</given-names></name><name name-style="western"><surname>Petterson</surname><given-names>ME</given-names></name><name name-style="western"><surname>Picillo</surname><given-names>B</given-names></name><name name-style="western"><surname>Raj</surname><given-names>KNA</given-names></name><name name-style="western"><surname>Roberts</surname><given-names>A</given-names></name><name name-style="western"><surname>Rodríguez</surname><given-names>A</given-names></name><name name-style="western"><surname>Rodríguez-Campo</surname><given-names>FJ</given-names></name><name name-style="western"><surname>Romański</surname><given-names>M</given-names></name><name name-style="western"><surname>Ruszkiewicz-Michalska</surname><given-names>M</given-names></name><name name-style="western"><surname>Scanu</surname><given-names>B</given-names></name><name name-style="western"><surname>Schena</surname><given-names>L</given-names></name><name name-style="western"><surname>Semelbauer</surname><given-names>M</given-names></name><name name-style="western"><surname>Sharma</surname><given-names>R</given-names></name><name name-style="western"><surname>Shouche</surname><given-names>YS</given-names></name><name name-style="western"><surname>Silva</surname><given-names>V</given-names></name><name name-style="western"><surname>Staniaszek-Kik</surname><given-names>M</given-names></name><name name-style="western"><surname>Stielow</surname><given-names>JB</given-names></name><name name-style="western"><surname>Tapia</surname><given-names>C</given-names></name><name name-style="western"><surname>Taylor</surname><given-names>PWJ</given-names></name><name name-style="western"><surname>Toome-Heller</surname><given-names>M</given-names></name><name name-style="western"><surname>Vabeikhokhei</surname><given-names>JMC</given-names></name><name name-style="western"><surname>van Diepeningen</surname><given-names>AD</given-names></name><name name-style="western"><surname>Van Hoa</surname><given-names>N</given-names></name><name name-style="western"><surname>Van Tri</surname><given-names>M</given-names></name><name name-style="western"><surname>Wiederhold</surname><given-names>NP</given-names></name><name name-style="western"><surname>Wrzosek</surname><given-names>M</given-names></name><name name-style="western"><surname>Zothanzama</surname><given-names>J</given-names></name><name name-style="western"><surname>Groenewald</surname><given-names>JZ</given-names></name></person-group> (<year>2017</year>) <article-title>Fungal planet description sheets: 558–624.</article-title><source>Persoonia</source><volume>38</volume>: <fpage>240</fpage>–<lpage>384</lpage>. <ext-link xlink:type="simple" ext-link-type="doi" xlink:href="10.3767/003158517X698941">https://doi.org/10.3767/003158517X698941</ext-link></mixed-citation></ref><ref id="B34"><mixed-citation xmlns:xlink="http://www.w3.org/1999/xlink" xlink:type="simple"><person-group><name name-style="western"><surname>Jabeen</surname><given-names>S</given-names></name><name name-style="western"><surname>Razaq</surname><given-names>A</given-names></name><name name-style="western"><surname>Niazi</surname><given-names>ARK</given-names></name><name name-style="western"><surname>Ahmad</surname><given-names>I</given-names></name><name name-style="western"><surname>Grebenc</surname><given-names>T</given-names></name><name name-style="western"><surname>Khalid</surname><given-names>AN</given-names></name></person-group> (<year>2017</year>) <article-title><italic><tp:taxon-name><tp:taxon-name-part taxon-name-part-type="genus">Russula</tp:taxon-name-part><tp:taxon-name-part taxon-name-part-type="species">ahmadii</tp:taxon-name-part></tp:taxon-name></italic> (<tp:taxon-name><tp:taxon-name-part taxon-name-part-type="phylum">Basidiomycota</tp:taxon-name-part></tp:taxon-name>, <tp:taxon-name><tp:taxon-name-part taxon-name-part-type="order">Russulales</tp:taxon-name-part></tp:taxon-name>), a new species in section <tp:taxon-name><tp:taxon-name-part taxon-name-part-type="section">Ingratae</tp:taxon-name-part></tp:taxon-name> and its ectomycorrhiza from coniferous forests of Pakistan.</article-title><source>Phytotaxa</source><volume>321</volume>(<issue>3</issue>): <fpage>241</fpage>–<lpage>253</lpage>. <ext-link xlink:type="simple" ext-link-type="doi" xlink:href="10.11646/phytotaxa.321.3.2">https://doi.org/10.11646/phytotaxa.321.3.2</ext-link></mixed-citation></ref><ref id="B53"><mixed-citation xmlns:xlink="http://www.w3.org/1999/xlink" xlink:type="simple"><person-group><name name-style="western"><surname>Razaq</surname><given-names>A</given-names></name><name name-style="western"><surname>Ilyas</surname><given-names>S</given-names></name><name name-style="western"><surname>Khalid</surname><given-names>AN</given-names></name><name name-style="western"><surname>Niazi</surname><given-names>AR</given-names></name></person-group> (<year>2014</year>) <article-title><italic><tp:taxon-name><tp:taxon-name-part taxon-name-part-type="genus">Russula</tp:taxon-name-part><tp:taxon-name-part taxon-name-part-type="species">foetentoides</tp:taxon-name-part></tp:taxon-name></italic> (<tp:taxon-name><tp:taxon-name-part taxon-name-part-type="order">Russulales</tp:taxon-name-part></tp:taxon-name>, <tp:taxon-name><tp:taxon-name-part taxon-name-part-type="family">Russulaceae</tp:taxon-name-part></tp:taxon-name>)–a new species from Pakistan.</article-title><source>Sydowia</source><volume>66</volume>(<issue>2</issue>): <fpage>289</fpage>–<lpage>298</lpage>. <ext-link xlink:type="simple" ext-link-type="doi" xlink:href="10.12905/0380.sydowia66(2)2014-0289">https://doi.org/10.12905/0380.sydowia66(2)2014-0289</ext-link></mixed-citation></ref><ref id="B20"><mixed-citation xmlns:xlink="http://www.w3.org/1999/xlink" xlink:type="simple"><person-group><name name-style="western"><surname>Das</surname><given-names>K</given-names></name><name name-style="western"><surname>Sharma</surname><given-names>JR</given-names></name><name name-style="western"><surname>Atri</surname><given-names>NS</given-names></name></person-group> (<year>2006</year>) <article-title><italic><tp:taxon-name><tp:taxon-name-part taxon-name-part-type="genus">Russula</tp:taxon-name-part></tp:taxon-name></italic> in Himalaya 3: a new species of subgenus<tp:taxon-name><tp:taxon-name-part taxon-name-part-type="genus"/><tp:taxon-name-part taxon-name-part-type="subgenus">Ingratula</tp:taxon-name-part></tp:taxon-name>.</article-title><source>Mycotaxon</source><volume>95</volume>: <fpage>271</fpage>–<lpage>275</lpage></mixed-citation></ref><ref id="B42"><mixed-citation xmlns:xlink="http://www.w3.org/1999/xlink" xlink:type="simple"><person-group><name name-style="western"><surname>Li</surname><given-names>GJ</given-names></name><name name-style="western"><surname>Zhao</surname><given-names>D</given-names></name><name name-style="western"><surname>Li</surname><given-names>SF</given-names></name><name name-style="western"><surname>Wen</surname><given-names>HA</given-names></name></person-group> (<year>2015b</year>) <article-title><italic><tp:taxon-name><tp:taxon-name-part taxon-name-part-type="genus">Russula</tp:taxon-name-part><tp:taxon-name-part taxon-name-part-type="species">chiui</tp:taxon-name-part></tp:taxon-name></italic> and <italic><tp:taxon-name><tp:taxon-name-part taxon-name-part-type="genus">R.</tp:taxon-name-part><tp:taxon-name-part taxon-name-part-type="species">pseudopectinatoides</tp:taxon-name-part></tp:taxon-name></italic>, two new species from southwestern China supported by morphological and molecular evidence.</article-title><source>Mycological Progress</source><volume>14</volume>(<issue>6</issue>): <fpage>33</fpage>. <ext-link xlink:type="simple" ext-link-type="doi" xlink:href="10.1007/s11557-015-1054-y">https://doi.org/10.1007/s11557-015-1054-y</ext-link></mixed-citation></ref><ref id="B21"><mixed-citation xmlns:xlink="http://www.w3.org/1999/xlink" xlink:type="simple"><person-group><name name-style="western"><surname>Das</surname><given-names>K</given-names></name><name name-style="western"><surname>Putte</surname><given-names>VDP</given-names></name><name name-style="western"><surname>Buyck</surname><given-names>B</given-names></name></person-group> (<year>2010</year>) <article-title>New or interesting <italic><tp:taxon-name><tp:taxon-name-part taxon-name-part-type="genus">Russula</tp:taxon-name-part></tp:taxon-name></italic> from Sikkim Himalaya (India).</article-title><source>Cryptogamie Mycologie</source><volume>31</volume>: <fpage>373</fpage>–<lpage>387</lpage>. <ext-link xlink:type="simple" ext-link-type="doi" xlink:href="10.7872/crym.v32.iss4.2011.365">https://doi.org/10.7872/crym.v32.iss4.2011.365</ext-link></mixed-citation></ref></ref-list></tp:taxon-treatment>
