# Supplementary material for: Three new Russula species in sect. Ingratae (Russulales, Basidiomycota) from southern China
Source: MycoKeys. 2021 Nov 8;84:103–39. doi: 10.3897/mycokeys.84.68750 (PMC8592955; doi:10.3897/mycokeys.84.68750)
Supplement: XML Treatment for Russula straminella [file mycokeys.84.68750-treatment2.xml]

<!DOCTYPE tp:taxon-treatment
  PUBLIC "-//TaxonX//DTD Taxonomic Treatment Publishing DTD v0 20100105//EN" "tax-treatment-NSO.dtd">
<tp:taxon-treatment xmlns:tp="http://www.plazi.org/taxpub"><tp:treatment-meta><kwd-group><label>Taxon classification</label><kwd>
                <named-content content-type="kingdom">Fungi</named-content>
              </kwd><kwd>
                <named-content content-type="order">Russulales</named-content>
              </kwd><kwd>
                <named-content content-type="family">Russulaceae</named-content>
              </kwd></kwd-group><mixed-citation publication-type="journal"><person-group><name><surname>Li</surname><given-names>Guo-Jie</given-names></name><name><surname>Li*</surname><given-names>Shou-Mian</given-names></name><name><surname>Buyck</surname><given-names>Bart</given-names></name><name><surname>Zhao</surname><given-names>Shi-Yi</given-names></name><name><surname>Xie</surname><given-names>Xue-Jiao</given-names></name><name><surname>Shi</surname><given-names>Lu-Yao</given-names></name><name><surname>Deng</surname><given-names>Chun-Ying</given-names></name><name><surname>Meng</surname><given-names>Qing-Feng</given-names></name><name><surname>Sun</surname><given-names>Qi-Biao</given-names></name><name><surname>Yan</surname><given-names>Jun-Qing</given-names></name><name><surname>Wang</surname><given-names>Jing</given-names></name><name><surname>Li</surname><given-names>Ming</given-names></name></person-group><article-title>Three new <tp:taxon-name><tp:taxon-name-part taxon-name-part-type="genus" reg="Russula">Russula</tp:taxon-name-part></tp:taxon-name> species in sect. <tp:taxon-name><tp:taxon-name-part taxon-name-part-type="genus" reg="Russula"/><tp:taxon-name-part taxon-name-part-type="section" reg="Ingratae">Ingratae</tp:taxon-name-part></tp:taxon-name> (<tp:taxon-name><tp:taxon-name-part taxon-name-part-type="order">Russulales</tp:taxon-name-part></tp:taxon-name>, <tp:taxon-name><tp:taxon-name-part taxon-name-part-type="phylum">Basidiomycota</tp:taxon-name-part></tp:taxon-name>) from southern China</article-title><source>MycoKeys</source><day>08</day><month>11</month><year>2021</year><volume>84</volume><fpage>103</fpage><lpage>139</lpage><pub-id pub-id-type="doi">10.3897/mycokeys.84.68750</pub-id></mixed-citation></tp:treatment-meta><tp:nomenclature><tp:taxon-name>
              <object-id xmlns:xlink="http://www.w3.org/1999/xlink" content-type="arpha" xlink:type="simple">E18E5240-9B90-5A19-9A9C-9E79AB789F26</object-id>
              <tp:taxon-name-part taxon-name-part-type="genus" reg="Russula">Russula</tp:taxon-name-part>
              <tp:taxon-name-part taxon-name-part-type="species" reg="straminella">straminella</tp:taxon-name-part>
              <object-id xmlns:xlink="http://www.w3.org/1999/xlink" xlink:type="simple">Fungal Names: FN 570758</object-id>
            </tp:taxon-name><tp:taxon-authority>G.J. Li &amp; C.Y. Deng</tp:taxon-authority><tp:taxon-status xmlns:xlink="http://www.w3.org/1999/xlink" xlink:type="simple">sp. nov.</tp:taxon-status><xref ref-type="fig" rid="F2">Figs 2b</xref><xref ref-type="fig" rid="F3">, 3b</xref><xref ref-type="fig" rid="F6">, 6</xref><xref ref-type="fig" rid="F7">and 7.</xref></tp:nomenclature><tp:treatment-sec sec-type="etymology" id="SECID0EN3BI"><title>Etymology.</title><p>referring to the yellowish tinged pileus</p></tp:treatment-sec><tp:treatment-sec sec-type="Holotype" id="SECID0ES3BI"><title>Holotype.</title><p>China, Guizhou Province, Guiyang City, Yunyan District, Guizhou Botany Garden, <named-content xmlns:xlink="http://www.w3.org/1999/xlink" content-type="dwc:verbatimCoordinates" xlink:type="simple"><named-content content-type="geo-json" specific-use="{&#34;type&#34;:&#34;Point&#34;,&#34;coordinates&#34;:[106.716667,26.616667]}" id="NCID0E23BI" xlink:type="simple">26°37'N, 106°43'E</named-content></named-content>, alt. 1107 m, on the ground in coniferous forest, 8 July 2017, C.Y. Deng 2017–209 (<abbrev xmlns:xlink="http://www.w3.org/1999/xlink" xlink:title="Macrofungus Section, Mycological Herbarium of Guizhou Academy of Sciences" id="ABBRID0EA4BI" xlink:type="simple">HGAS-MF</abbrev> 009922, <bold>Holotype</bold>). GenBank accession: <ext-link xmlns:xlink="http://www.w3.org/1999/xlink" ext-link-type="gen" xlink:href="MN649195" xlink:type="simple">MN649195</ext-link> (<abbrev xmlns:xlink="http://www.w3.org/1999/xlink" xlink:title="internal transcribed spacer" id="ABBRID0EG4BI" xlink:type="simple">ITS</abbrev>).</p></tp:treatment-sec><tp:treatment-sec sec-type="diagnosis" id="SECID0EK4BI"><title>Diagnosis.</title><p>This species is characterized by the yellow, brownish-yellow to brown pileus, tuberculate-striate margin, adnate lamellae tinged ochraceous when bruised, rare lamellulae, white stipe turning brownish-yellow when injured, mild to rarely acrid context, cream spore print, globose, subglobose to broad ellipsoid basidiospores (5.4–) 5.8–7.1 (–7.6) × (4.7–) 5.1–6.5 μm, 6.4 × 5.6 μm on average, with verrucous to conical, partly reticulate ornamentations 0.7–1 μm in height, subclavate to clavate basidia 33–40 × 9–11 μm, clavate to subclavate hymenial <tp:taxon-name><tp:taxon-name-part taxon-name-part-type="genus" reg="Hymenial"/><tp:taxon-name-part taxon-name-part-type="species" reg="cystidia">cystidia</tp:taxon-name-part></tp:taxon-name> 56–70 × 8–10 μm, a suprapellis composed of two layers, a trichoepithelium at pileus centre and an ixotrichoderm towards the margin, pileocystidia abundant at pileus centre, but sparse in margin, a cutis type of subpellis and habitat on the ground in coniferous forests.</p><fig id="F6" position="float" orientation="portrait"><object-id xmlns:xlink="http://www.w3.org/1999/xlink" content-type="doi" xlink:type="simple">10.3897/mycokeys.84.68750.figure6</object-id><object-id xmlns:xlink="http://www.w3.org/1999/xlink" content-type="arpha" xlink:type="simple">EB12C26C-9D4A-52EC-B2CA-F859840D9D60</object-id><label>Figure 6.</label><caption><p><italic><tp:taxon-name><tp:taxon-name-part taxon-name-part-type="genus" reg="Russula">Russula</tp:taxon-name-part><tp:taxon-name-part taxon-name-part-type="species" reg="straminella">straminella</tp:taxon-name-part></tp:taxon-name></italic>, holotype <bold>A</bold> basidiospores <bold>B</bold> basidia <bold>C</bold> hymenial <tp:taxon-name><tp:taxon-name-part taxon-name-part-type="genus" reg="Hymenial"/><tp:taxon-name-part taxon-name-part-type="species" reg="cystidia">cystidia</tp:taxon-name-part></tp:taxon-name><bold>D</bold> suprapellis and partial subpellis in pileus centre <bold>E</bold> suprapellis in pileus margin.</p></caption><graphic xmlns:xlink="http://www.w3.org/1999/xlink" xlink:href="mycokeys-84-103-g006.jpg" position="float" orientation="portrait" xlink:type="simple" id="oo_608652.jpg"><uri content-type="original_file" xlink:type="simple">https://binary.pensoft.net/fig/608652</uri></graphic></fig><fig id="F7" position="float" orientation="portrait"><object-id xmlns:xlink="http://www.w3.org/1999/xlink" content-type="doi" xlink:type="simple">10.3897/mycokeys.84.68750.figure7</object-id><object-id xmlns:xlink="http://www.w3.org/1999/xlink" content-type="arpha" xlink:type="simple">2DDB8277-8D95-51A6-A4E2-ED4AA60BE910</object-id><label>Figure 7.</label><caption><p><italic><tp:taxon-name><tp:taxon-name-part taxon-name-part-type="genus" reg="Russula">Russula</tp:taxon-name-part><tp:taxon-name-part taxon-name-part-type="species" reg="straminella">straminella</tp:taxon-name-part></tp:taxon-name></italic>, holotype <bold>A</bold> hyphal ends in pileipellis margin <bold>B</bold> hyphal ends in pileus centre.</p></caption><graphic xmlns:xlink="http://www.w3.org/1999/xlink" xlink:href="mycokeys-84-103-g007.jpg" position="float" orientation="portrait" xlink:type="simple" id="oo_608653.jpg"><uri content-type="original_file" xlink:type="simple">https://binary.pensoft.net/fig/608653</uri></graphic></fig></tp:treatment-sec><tp:treatment-sec sec-type="description" id="SECID0EAACI"><title>Description.</title><p><italic>Basidiomata</italic> small to medium sized. Pileus 33–57 mm in diam., initially flat to hemispherical, then plano-convex to applanate, finally often concave at centre, gelatinised, yellowish to brownish-yellow tinged, intermixed with brownish fringe, Argus Brown (III13m), Warm Sepia (XXIX13′′m), to Verona Brown (XXIX13′′k) at centre, rarely with a paler tinge of Mikado Brown (XXIX13′′i), Rood’s Brown (XXVIII11′′k) to Cacao Brown (XXVIII9′′i); margin acute to subacute, enrolled when young, often undulate, sometimes cracked when mature, tuberculate-striate 8–15 mm from the edge inwards, peeling 1/5–1/4 towards the centre, first Aniline Yellow (IV19i), Sayal Brown (XXIX15′′) to Cinnamon Buff (XXIX15′′d), finally Mikado Brown (XXIX13′′i), Snuff Brown (XXIX15′′k) to Clay Colour (XXIX17′′). <italic>Lamellae</italic> adnate, fragile, occasionally forked near the stipe and pileus margin, interveined, first White (LIII), then of Cream Colour (XVI19′f) when mature, often having an ochraceous tinge of Olive Ochre (XXX21′′), Isabella Colour (XXX19′′i) to Honey Yellow (XXX19′′) when bruised, taste mild to slightly acrid; edge even, narrowing towards the pileus edge, 8–16 pieces per cm in the edge; lamellulae rare. <italic>Stipe</italic> central, 3.5–6.5 × 1–1.5 cm, cylindrical, slightly tapering towards the base, annulus absent, first smooth, slightly longitudinally rugulose when mature, White (LIII) when young, turning a pale brownish-yellow tinge of Kaiser Brown (XIV9′k), Aniline Yellow (IV19i) to Buckthorn Brown (XV17′i) after bruising, initially stuffed, fistulous to hollow when mature. <italic>Context</italic> White first, slowly turning a pale ochraceous tinged of Yellow Ochre (XV17′) to Ochraceous-Buff (XV15′b) when injured, 2–4 mm thick at the centre of pileus, compact; taste mild, rarely slightly acrid, with no distinct odour. <italic>Spore print</italic> cream coloured (Romagnesi IIc–IId).</p><p><italic>Basidiospores</italic> [150/6/3] (5.4–) 5.8–7.1 (–7.6) × (4.7–) 5.1–6.5 μm, Q = (1.00–) 1.03–1.28 (–1.31) (<bold>Q</bold> = 1.15 ± 0.07), 6.4 × 5.6 μm in average, globose, subglobose to broadly ellipsoid, rarely ellipsoid, ornamentation amyloid, composed of verrucous to conical warts 0.7–1 μm in height, often linked by fine lines as short ridges, partly reticulate, rarely isolated; suprahilar area inamyloid, but distinct. <italic>Basidia</italic> 33–40 × 9–11 μm, hyaline, often yellowish in <abbrev xmlns:xlink="http://www.w3.org/1999/xlink" xlink:title="potassium hydroxide" id="ABBRID0EYACI" xlink:type="simple">KOH</abbrev>, subclavate to clavate, sometimes cylindrical, mostly with four sterigmata 4–7 μm long. <italic><tp:taxon-name><tp:taxon-name-part taxon-name-part-type="genus" reg="Hymenial">Hymenial</tp:taxon-name-part><tp:taxon-name-part taxon-name-part-type="species" reg="cystidia">cystidia</tp:taxon-name-part></tp:taxon-name></italic> rare, less than 500/mm<sup>2</sup>, 56–70 × 8–10 μm, clavate to subclavate, rarely subfusiform, projecting 20–40 μm beyond hymenium, apex rounded, contents sparse, granular, evenly distributed, pale greyish in <abbrev xmlns:xlink="http://www.w3.org/1999/xlink" xlink:title="sulphovanillin" id="ABBRID0EJBCI" xlink:type="simple">SV</abbrev>. <italic>Pileipellis</italic> two-layered, clearly distinguished from the subjacent sphaerocytes. <italic><tp:taxon-name><tp:taxon-name-part taxon-name-part-type="genus" reg="Suprapellis">Suprapellis</tp:taxon-name-part></tp:taxon-name></italic> 70–130 μm thick, acid-resistant encrustations absent, a trichoepithelium at pileus centre, partly an ixo-trichoepithelium, composed of erect to suberect hyphae, terminal cells cylindrical, 20–40 × 3–5 μm, obtuse at apex, partly ventricose, subapical cells sometimes inflated, rarely branched, 15–25 × 8–12 μm, an ixotrichoderm at pileus margin, composed of erect to ascending, rarely repent hyphae, terminal cells 30–55 × 3–5 μm, cylindrical, often thick-walled, tapered to mucronate at apex. <italic><tp:taxon-name><tp:taxon-name-part taxon-name-part-type="genus" reg="Pileocystidia">Pileocystidia</tp:taxon-name-part></tp:taxon-name></italic> abundant, often fasciculate at pileus centre, narrowly lanceolate to bayonet-shaped, 30–60 × 5–8 μm, one-celled, contents granular, blackish-grey in <abbrev xmlns:xlink="http://www.w3.org/1999/xlink" xlink:title="sulphovanillin" id="ABBRID0E4BCI" xlink:type="simple">SV</abbrev>. <tp:taxon-name><tp:taxon-name-part taxon-name-part-type="genus" reg="Pileocystidia">Pileocystidia</tp:taxon-name-part></tp:taxon-name> sparse at the pileus margin, cylindrical, 4–8 μm in width, slightly tapered at apex, contents grey in <abbrev xmlns:xlink="http://www.w3.org/1999/xlink" xlink:title="sulphovanillin" id="ABBRID0EHCCI" xlink:type="simple">SV</abbrev>. <italic><tp:taxon-name><tp:taxon-name-part taxon-name-part-type="genus" reg="Subpellis">Subpellis</tp:taxon-name-part></tp:taxon-name></italic> composed of loosely interwoven, mostly repent, septate hyphae often inflated, 3–8 μm in width. <italic>Clamp connections</italic> absent in all tissues.</p></tp:treatment-sec><tp:treatment-sec sec-type="material" id="SECID0EUCCI"><title>Additional specimens examined.</title><p>China, Guizhou Province, Guiyang City, Yunyan District, Guizhou Botany Garden, 26°37'N, 106°43'E, alt. 1074 m, on the ground in coniferous forest, 8 July 2017, C.Y. Deng dcy2305 (<abbrev xmlns:xlink="http://www.w3.org/1999/xlink" xlink:title="Macrofungus Section, Mycological Herbarium of Guizhou Academy of Sciences" id="ABBRID0E1CCI" xlink:type="simple">HGAS-MF</abbrev> 009920, paratype); ibid, alt. 1385 m, C.Y. Deng dcy2302 (<abbrev xmlns:xlink="http://www.w3.org/1999/xlink" xlink:title="Macrofungus Section, Mycological Herbarium of Guizhou Academy of Sciences" id="ABBRID0E5CCI" xlink:type="simple">HGAS-MF</abbrev> 009925, paratype).</p></tp:treatment-sec><tp:treatment-sec sec-type="Habit and habitat" id="SECID0ECDCI"><title>Habit and habitat.</title><p>Single to scattered on yellow brown soil in coniferous forest dominated by <italic><tp:taxon-name><tp:taxon-name-part taxon-name-part-type="genus" reg="Pinus">Pinus</tp:taxon-name-part><tp:taxon-name-part taxon-name-part-type="species" reg="armandii">armandii</tp:taxon-name-part></tp:taxon-name></italic> and <italic><tp:taxon-name><tp:taxon-name-part taxon-name-part-type="genus" reg="Pinus">P.</tp:taxon-name-part><tp:taxon-name-part taxon-name-part-type="species" reg="massoniana">massoniana</tp:taxon-name-part></tp:taxon-name></italic> at 1100–1400 m altitude.</p></tp:treatment-sec><tp:treatment-sec sec-type="distribution" id="SECID0E5DCI"><title>Distribution.</title><p>China (Guizhou).</p></tp:treatment-sec><tp:treatment-sec sec-type="notes" id="SECID0EDECI"><title>Notes.</title><p>This new species can be distinguished from members of <tp:taxon-name><tp:taxon-name-part taxon-name-part-type="genus" reg="Russula">R.</tp:taxon-name-part></tp:taxon-name> sect. <tp:taxon-name><tp:taxon-name-part taxon-name-part-type="genus" reg="Russula"/><tp:taxon-name-part taxon-name-part-type="section" reg="Ingratae">Ingratae</tp:taxon-name-part></tp:taxon-name> described from China and the Himalayan region as follows: <italic><tp:taxon-name><tp:taxon-name-part taxon-name-part-type="genus" reg="Russula">Russula</tp:taxon-name-part><tp:taxon-name-part taxon-name-part-type="species" reg="gelatinosa">gelatinosa</tp:taxon-name-part></tp:taxon-name></italic>, <italic><tp:taxon-name><tp:taxon-name-part taxon-name-part-type="genus" reg="Russula">R.</tp:taxon-name-part><tp:taxon-name-part taxon-name-part-type="species" reg="guangdongensis">guangdongensis</tp:taxon-name-part></tp:taxon-name></italic> Z.S. Bi &amp; T.H. Li, <italic><tp:taxon-name><tp:taxon-name-part taxon-name-part-type="genus" reg="Russula">R.</tp:taxon-name-part><tp:taxon-name-part taxon-name-part-type="species" reg="punctipes">punctipes</tp:taxon-name-part></tp:taxon-name></italic>, <italic><tp:taxon-name><tp:taxon-name-part taxon-name-part-type="genus" reg="Russula">R.</tp:taxon-name-part><tp:taxon-name-part taxon-name-part-type="species" reg="senecis">senecis</tp:taxon-name-part></tp:taxon-name></italic>, <italic><tp:taxon-name><tp:taxon-name-part taxon-name-part-type="genus" reg="Russula">R.</tp:taxon-name-part><tp:taxon-name-part taxon-name-part-type="species" reg="subpunctipes">subpunctipes</tp:taxon-name-part></tp:taxon-name></italic> and <italic><tp:taxon-name><tp:taxon-name-part taxon-name-part-type="genus" reg="Russula">R.</tp:taxon-name-part><tp:taxon-name-part taxon-name-part-type="species" reg="tsokae">tsokae</tp:taxon-name-part></tp:taxon-name></italic> have basidiospore ornamentation composed of high wings (often above 2 μm), ranging over long distances or even encircling (<xref ref-type="bibr" rid="B7">Bi and Li 1986</xref>; <xref ref-type="bibr" rid="B68">Song et al. 2018</xref>, <xref ref-type="bibr" rid="B67">2020</xref>). The Asian species of <tp:taxon-name><tp:taxon-name-part taxon-name-part-type="genus" reg="Russula">R.</tp:taxon-name-part></tp:taxon-name>sect. <tp:taxon-name><tp:taxon-name-part taxon-name-part-type="genus" reg="Russula"/><tp:taxon-name-part taxon-name-part-type="section" reg="Ingratae">Ingratae</tp:taxon-name-part></tp:taxon-name>, <italic><tp:taxon-name><tp:taxon-name-part taxon-name-part-type="genus" reg="Russula">R.</tp:taxon-name-part><tp:taxon-name-part taxon-name-part-type="species" reg="ahmadii">ahmadii</tp:taxon-name-part></tp:taxon-name></italic>, <italic><tp:taxon-name><tp:taxon-name-part taxon-name-part-type="genus" reg="Russula">R.</tp:taxon-name-part><tp:taxon-name-part taxon-name-part-type="species" reg="natarajanii">natarajanii</tp:taxon-name-part></tp:taxon-name></italic> and <italic><tp:taxon-name><tp:taxon-name-part taxon-name-part-type="genus" reg="Russula">R.</tp:taxon-name-part><tp:taxon-name-part taxon-name-part-type="species" reg="pseudopectinatoides">pseudopectinatoides</tp:taxon-name-part></tp:taxon-name></italic> have basidiospore ornamentation lower than 0.7 μm (<xref ref-type="bibr" rid="B20">Das et al. 2006</xref>; <xref ref-type="bibr" rid="B42">Li et al. 2015b</xref>; <xref ref-type="bibr" rid="B34">Jabeen et al. 2017</xref>). For species that have similar basidiospore ornamentation, <italic><tp:taxon-name><tp:taxon-name-part taxon-name-part-type="genus" reg="Russula">R.</tp:taxon-name-part><tp:taxon-name-part taxon-name-part-type="species" reg="abbotensis">abbotensis</tp:taxon-name-part></tp:taxon-name></italic> has reddish-brown to purplish-red tinges on pileus surface, pruinose to scurfy stipe at base, larger basdiospores, 8–10 × 7.3–8.5 μm and hymenial <tp:taxon-name><tp:taxon-name-part taxon-name-part-type="genus" reg="Hymenial"/><tp:taxon-name-part taxon-name-part-type="species" reg="cystidia">cystidia</tp:taxon-name-part></tp:taxon-name> with mucronate apices (<xref ref-type="bibr" rid="B19">Das and Sharma 2005</xref>); <italic><tp:taxon-name><tp:taxon-name-part taxon-name-part-type="genus" reg="Russula">R.</tp:taxon-name-part><tp:taxon-name-part taxon-name-part-type="species" reg="arunii">arunii</tp:taxon-name-part></tp:taxon-name></italic> has pileus turning light orange to greyish-orange when old, context having a fishy odour and narrow pileocystidia 3–4 μm in width (<xref ref-type="bibr" rid="B16">Crous et al. 2017</xref>); <italic><tp:taxon-name><tp:taxon-name-part taxon-name-part-type="genus" reg="Russula">R.</tp:taxon-name-part><tp:taxon-name-part taxon-name-part-type="species" reg="indocatillus">indocatillus</tp:taxon-name-part></tp:taxon-name></italic> has hymenial <tp:taxon-name><tp:taxon-name-part taxon-name-part-type="genus" reg="Hymenial"/><tp:taxon-name-part taxon-name-part-type="species" reg="cystidia">cystidia</tp:taxon-name-part></tp:taxon-name> with mucronate, capitate, moniliform, rostrate or appendiculate apex with cylindrical or slightly inflated subapical cells (<xref ref-type="bibr" rid="B27">Ghosh et al. 2020</xref>); <italic><tp:taxon-name><tp:taxon-name-part taxon-name-part-type="genus" reg="Russula">R.</tp:taxon-name-part><tp:taxon-name-part taxon-name-part-type="species" reg="obscuricolor">obscuricolor</tp:taxon-name-part></tp:taxon-name></italic> has a pale yellowish-white tinge in pileus margin, pungent and bitterish context, narrow pileocystidia 3–5 μm in width (<xref ref-type="bibr" rid="B23">Das et al. 2017</xref>); <italic><tp:taxon-name><tp:taxon-name-part taxon-name-part-type="genus" reg="Russula">R.</tp:taxon-name-part><tp:taxon-name-part taxon-name-part-type="species" reg="pseudocatillus">pseudocatillus</tp:taxon-name-part></tp:taxon-name></italic> has greyish-brown pileus centre, towards the margin very pale yellow, larger basidiospores, 7–9 μm in diam. and narrower pileocystidia (3–6 μm in width) unchanging in <abbrev xmlns:xlink="http://www.w3.org/1999/xlink" xlink:title="sulphovanillin" id="ABBRID0E2LCI" xlink:type="simple">SV</abbrev> (<xref ref-type="bibr" rid="B83">Yuan et al. 2019</xref>); <italic><tp:taxon-name><tp:taxon-name-part taxon-name-part-type="genus" reg="Russula">R.</tp:taxon-name-part><tp:taxon-name-part taxon-name-part-type="species" reg="rufobasalis">rufobasalis</tp:taxon-name-part></tp:taxon-name></italic> has reddish stipe base, mucronate or appendiculate apex of hymenial <tp:taxon-name><tp:taxon-name-part taxon-name-part-type="genus" reg="Hymenial"/><tp:taxon-name-part taxon-name-part-type="species" reg="cystidia">cystidia</tp:taxon-name-part></tp:taxon-name> and thick-walled terminal cells (<xref ref-type="bibr" rid="B68">Song et al. 2018</xref>).</p></tp:treatment-sec><tp:treatment-sec><!--Section generated to contain objects referenced in tp:taxon-treatment.--><fig id="F2" position="float" orientation="portrait"><object-id xmlns:xlink="http://www.w3.org/1999/xlink" content-type="doi" xlink:type="simple">10.3897/mycokeys.84.68750.figure2</object-id><object-id xmlns:xlink="http://www.w3.org/1999/xlink" content-type="arpha" xlink:type="simple">DB118682-333B-5ED5-8E76-F61EB447B505</object-id><label>Figure 2.</label><caption><p>Basidiomata <bold>A</bold><italic><tp:taxon-name><tp:taxon-name-part taxon-name-part-type="genus" reg="Russula">Russula</tp:taxon-name-part><tp:taxon-name-part taxon-name-part-type="species" reg="indocatillus">indocatillus</tp:taxon-name-part></tp:taxon-name></italic><bold>B</bold><italic><tp:taxon-name><tp:taxon-name-part taxon-name-part-type="genus" reg="Russula">R.</tp:taxon-name-part><tp:taxon-name-part taxon-name-part-type="species" reg="straminella">straminella</tp:taxon-name-part></tp:taxon-name></italic><bold>C–D</bold><italic><tp:taxon-name><tp:taxon-name-part taxon-name-part-type="genus" reg="Russula">R.</tp:taxon-name-part><tp:taxon-name-part taxon-name-part-type="species" reg="subpectinatoides">subpectinatoides</tp:taxon-name-part></tp:taxon-name></italic><bold>E–F</bold><italic><tp:taxon-name><tp:taxon-name-part taxon-name-part-type="genus" reg="Russula">R.</tp:taxon-name-part><tp:taxon-name-part taxon-name-part-type="species" reg="succinea">succinea</tp:taxon-name-part></tp:taxon-name></italic>. Bars: 10 mm.</p></caption><graphic xmlns:xlink="http://www.w3.org/1999/xlink" xlink:href="mycokeys-84-103-g002.jpg" position="float" orientation="portrait" xlink:type="simple" id="oo_608648.jpg"><uri content-type="original_file" xlink:type="simple">https://binary.pensoft.net/fig/608648</uri></graphic></fig><fig id="F3" position="float" orientation="portrait"><object-id xmlns:xlink="http://www.w3.org/1999/xlink" content-type="doi" xlink:type="simple">10.3897/mycokeys.84.68750.figure3</object-id><object-id xmlns:xlink="http://www.w3.org/1999/xlink" content-type="arpha" xlink:type="simple">A230823F-88F4-59B5-9A77-DC731817DB93</object-id><label>Figure 3.</label><caption><p>SEM photo of basidiospores <bold>A</bold><italic><tp:taxon-name><tp:taxon-name-part taxon-name-part-type="genus" reg="Russula">Russula</tp:taxon-name-part><tp:taxon-name-part taxon-name-part-type="species" reg="indocatillus">indocatillus</tp:taxon-name-part></tp:taxon-name></italic><bold>B</bold><italic><tp:taxon-name><tp:taxon-name-part taxon-name-part-type="genus" reg="Russula">R.</tp:taxon-name-part><tp:taxon-name-part taxon-name-part-type="species" reg="straminella">straminella</tp:taxon-name-part></tp:taxon-name></italic><bold>C</bold><italic><tp:taxon-name><tp:taxon-name-part taxon-name-part-type="genus" reg="Russula">R.</tp:taxon-name-part><tp:taxon-name-part taxon-name-part-type="species" reg="subpectinatoides">subpectinatoides</tp:taxon-name-part></tp:taxon-name></italic><bold>D</bold><italic><tp:taxon-name><tp:taxon-name-part taxon-name-part-type="genus" reg="Russula">R.</tp:taxon-name-part><tp:taxon-name-part taxon-name-part-type="species" reg="succinea">succinea</tp:taxon-name-part></tp:taxon-name></italic>.</p></caption><graphic xmlns:xlink="http://www.w3.org/1999/xlink" xlink:href="mycokeys-84-103-g003.jpg" position="float" orientation="portrait" xlink:type="simple" id="oo_608649.jpg"><uri content-type="original_file" xlink:type="simple">https://binary.pensoft.net/fig/608649</uri></graphic></fig></tp:treatment-sec><ref-list><ref id="B7"><mixed-citation xmlns:xlink="http://www.w3.org/1999/xlink" xlink:type="simple"><person-group><name name-style="western"><surname>Bi</surname><given-names>ZS</given-names></name><name name-style="western"><surname>Li</surname><given-names>TH</given-names></name></person-group> (<year>1986</year>) <article-title>A preliminary report note on <italic><tp:taxon-name><tp:taxon-name-part taxon-name-part-type="genus">Russula</tp:taxon-name-part></tp:taxon-name></italic> species from Guangdong, with a new species and a new variety.</article-title><source>Guihaia</source><volume>6</volume>(<issue>3</issue>): <fpage>193</fpage>–<lpage>199</lpage></mixed-citation></ref><ref id="B68"><mixed-citation xmlns:xlink="http://www.w3.org/1999/xlink" xlink:type="simple"><person-group><name name-style="western"><surname>Song</surname><given-names>Y</given-names></name><name name-style="western"><surname>Buyck</surname><given-names>B</given-names></name><name name-style="western"><surname>Li</surname><given-names>JW</given-names></name><name name-style="western"><surname>Yuan</surname><given-names>F</given-names></name><name name-style="western"><surname>Zhang</surname><given-names>ZW</given-names></name><name name-style="western"><surname>Qiu</surname><given-names>LH</given-names></name></person-group> (<year>2018</year>) <article-title>Two novel and a forgotten <tp:taxon-name><tp:taxon-name-part taxon-name-part-type="genus">Russula</tp:taxon-name-part><tp:taxon-name-part taxon-name-part-type="authority">species in</tp:taxon-name-part></tp:taxon-name>sect. <tp:taxon-name><tp:taxon-name-part taxon-name-part-type="section">Ingratae</tp:taxon-name-part></tp:taxon-name> (<tp:taxon-name><tp:taxon-name-part taxon-name-part-type="order">Russulales</tp:taxon-name-part></tp:taxon-name>) from Dinghushan Biosphere Reserve in southern China.</article-title><source>Cryptogamie Mycologie</source><volume>39</volume>(<issue>3</issue>): <fpage>341</fpage>–<lpage>357</lpage>. <ext-link xlink:type="simple" ext-link-type="doi" xlink:href="10.7872/crym/v39.iss3.2018.341">https://doi.org/10.7872/crym/v39.iss3.2018.341</ext-link></mixed-citation></ref><ref id="B67"><mixed-citation xmlns:xlink="http://www.w3.org/1999/xlink" xlink:type="simple"><person-group><name name-style="western"><surname>Song</surname><given-names>J</given-names></name><name name-style="western"><surname>Chen</surname><given-names>B</given-names></name><name name-style="western"><surname>Liang</surname><given-names>JF</given-names></name><name name-style="western"><surname>Li</surname><given-names>HJ</given-names></name><name name-style="western"><surname>Wang</surname><given-names>SK</given-names></name><name name-style="western"><surname>Lu</surname><given-names>JK</given-names></name></person-group> (<year>2020</year>) <article-title>Morphology and phylogeny reveal <italic><tp:taxon-name><tp:taxon-name-part taxon-name-part-type="genus">Russula</tp:taxon-name-part><tp:taxon-name-part taxon-name-part-type="species">subpunctipes</tp:taxon-name-part></tp:taxon-name></italic> sp. nov., from southern China.</article-title><source>Phytotaxa</source><volume>459</volume>(<issue>1</issue>): <fpage>16</fpage>–<lpage>24</lpage>. <ext-link xlink:type="simple" ext-link-type="doi" xlink:href="10.11646/phytotaxa.459.1.2">https://doi.org/10.11646/phytotaxa.459.1.2</ext-link></mixed-citation></ref><ref id="B20"><mixed-citation xmlns:xlink="http://www.w3.org/1999/xlink" xlink:type="simple"><person-group><name name-style="western"><surname>Das</surname><given-names>K</given-names></name><name name-style="western"><surname>Sharma</surname><given-names>JR</given-names></name><name name-style="western"><surname>Atri</surname><given-names>NS</given-names></name></person-group> (<year>2006</year>) <article-title><italic><tp:taxon-name><tp:taxon-name-part taxon-name-part-type="genus">Russula</tp:taxon-name-part></tp:taxon-name></italic> in Himalaya 3: a new species of subgenus<tp:taxon-name><tp:taxon-name-part taxon-name-part-type="genus"/><tp:taxon-name-part taxon-name-part-type="subgenus">Ingratula</tp:taxon-name-part></tp:taxon-name>.</article-title><source>Mycotaxon</source><volume>95</volume>: <fpage>271</fpage>–<lpage>275</lpage></mixed-citation></ref><ref id="B42"><mixed-citation xmlns:xlink="http://www.w3.org/1999/xlink" xlink:type="simple"><person-group><name name-style="western"><surname>Li</surname><given-names>GJ</given-names></name><name name-style="western"><surname>Zhao</surname><given-names>D</given-names></name><name name-style="western"><surname>Li</surname><given-names>SF</given-names></name><name name-style="western"><surname>Wen</surname><given-names>HA</given-names></name></person-group> (<year>2015b</year>) <article-title><italic><tp:taxon-name><tp:taxon-name-part taxon-name-part-type="genus">Russula</tp:taxon-name-part><tp:taxon-name-part taxon-name-part-type="species">chiui</tp:taxon-name-part></tp:taxon-name></italic> and <italic><tp:taxon-name><tp:taxon-name-part taxon-name-part-type="genus">R.</tp:taxon-name-part><tp:taxon-name-part taxon-name-part-type="species">pseudopectinatoides</tp:taxon-name-part></tp:taxon-name></italic>, two new species from southwestern China supported by morphological and molecular evidence.</article-title><source>Mycological Progress</source><volume>14</volume>(<issue>6</issue>): <fpage>33</fpage>. <ext-link xlink:type="simple" ext-link-type="doi" xlink:href="10.1007/s11557-015-1054-y">https://doi.org/10.1007/s11557-015-1054-y</ext-link></mixed-citation></ref><ref id="B34"><mixed-citation xmlns:xlink="http://www.w3.org/1999/xlink" xlink:type="simple"><person-group><name name-style="western"><surname>Jabeen</surname><given-names>S</given-names></name><name name-style="western"><surname>Razaq</surname><given-names>A</given-names></name><name name-style="western"><surname>Niazi</surname><given-names>ARK</given-names></name><name name-style="western"><surname>Ahmad</surname><given-names>I</given-names></name><name name-style="western"><surname>Grebenc</surname><given-names>T</given-names></name><name name-style="western"><surname>Khalid</surname><given-names>AN</given-names></name></person-group> (<year>2017</year>) <article-title><italic><tp:taxon-name><tp:taxon-name-part taxon-name-part-type="genus">Russula</tp:taxon-name-part><tp:taxon-name-part taxon-name-part-type="species">ahmadii</tp:taxon-name-part></tp:taxon-name></italic> (<tp:taxon-name><tp:taxon-name-part taxon-name-part-type="phylum">Basidiomycota</tp:taxon-name-part></tp:taxon-name>, <tp:taxon-name><tp:taxon-name-part taxon-name-part-type="order">Russulales</tp:taxon-name-part></tp:taxon-name>), a new species in section <tp:taxon-name><tp:taxon-name-part taxon-name-part-type="section">Ingratae</tp:taxon-name-part></tp:taxon-name> and its ectomycorrhiza from coniferous forests of Pakistan.</article-title><source>Phytotaxa</source><volume>321</volume>(<issue>3</issue>): <fpage>241</fpage>–<lpage>253</lpage>. <ext-link xlink:type="simple" ext-link-type="doi" xlink:href="10.11646/phytotaxa.321.3.2">https://doi.org/10.11646/phytotaxa.321.3.2</ext-link></mixed-citation></ref><ref id="B19"><mixed-citation xmlns:xlink="http://www.w3.org/1999/xlink" xlink:type="simple"><person-group><name name-style="western"><surname>Das</surname><given-names>K</given-names></name><name name-style="western"><surname>Sharma</surname><given-names>JR</given-names></name></person-group> (<year>2005</year>) <tp:taxon-name><tp:taxon-name-part taxon-name-part-type="family">Russulaceae</tp:taxon-name-part></tp:taxon-name> of Kumaon Himalaya. Botanical Survey of India, Ministery of Environment and Forests, Government of India, Kolkata. 167–168</mixed-citation></ref><ref id="B16"><mixed-citation xmlns:xlink="http://www.w3.org/1999/xlink" xlink:type="simple"><person-group><name name-style="western"><surname>Crous</surname><given-names>PW</given-names></name><name name-style="western"><surname>Wingfield</surname><given-names>MJ</given-names></name><name name-style="western"><surname>Burgess</surname><given-names>TI</given-names></name><name name-style="western"><surname>Hardy</surname><given-names>GE</given-names></name><name name-style="western"><surname>Barber</surname><given-names>PA</given-names></name><name name-style="western"><surname>Alvarado</surname><given-names>P</given-names></name><name name-style="western"><surname>Barnes</surname><given-names>CW</given-names></name><name name-style="western"><surname>Buchanan</surname><given-names>PK</given-names></name><name name-style="western"><surname>Heykoop</surname><given-names>M</given-names></name><name name-style="western"><surname>Moreno</surname><given-names>G</given-names></name><name name-style="western"><surname>Thangavel</surname><given-names>R</given-names></name><name name-style="western"><surname>van der Spuy</surname><given-names>S</given-names></name><name name-style="western"><surname>Barili</surname><given-names>A</given-names></name><name name-style="western"><surname>Barrett</surname><given-names>S</given-names></name><name name-style="western"><surname>Cacciola</surname><given-names>SO</given-names></name><name name-style="western"><surname>Cano-Lira</surname><given-names>JF</given-names></name><name name-style="western"><surname>Crane</surname><given-names>C</given-names></name><name name-style="western"><surname>Decock</surname><given-names>C</given-names></name><name name-style="western"><surname>Gibertoni</surname><given-names>TB</given-names></name><name name-style="western"><surname>Guarro</surname><given-names>J</given-names></name><name name-style="western"><surname>Guevara-Suarez</surname><given-names>M</given-names></name><name name-style="western"><surname>Hubka</surname><given-names>V</given-names></name><name name-style="western"><surname>Kolařík</surname><given-names>M</given-names></name><name name-style="western"><surname>Lira</surname><given-names>CRS</given-names></name><name name-style="western"><surname>Ordoñez</surname><given-names>ME</given-names></name><name name-style="western"><surname>Padamsee</surname><given-names>M</given-names></name><name name-style="western"><surname>Ryvarden</surname><given-names>L</given-names></name><name name-style="western"><surname>Soares</surname><given-names>AM</given-names></name><name name-style="western"><surname>Stchigel</surname><given-names>AM</given-names></name><name name-style="western"><surname>Sutton</surname><given-names>DA</given-names></name><name name-style="western"><surname>Vizzini</surname><given-names>A</given-names></name><name name-style="western"><surname>Weir</surname><given-names>BS</given-names></name><name name-style="western"><surname>Acharya</surname><given-names>K</given-names></name><name name-style="western"><surname>Aloi</surname><given-names>F</given-names></name><name name-style="western"><surname>Baseia</surname><given-names>IG</given-names></name><name name-style="western"><surname>Blanchette</surname><given-names>RA</given-names></name><name name-style="western"><surname>Bordallo</surname><given-names>JJ</given-names></name><name name-style="western"><surname>Bratek</surname><given-names>Z</given-names></name><name name-style="western"><surname>Butler</surname><given-names>T</given-names></name><name name-style="western"><surname>Cano-Canals</surname><given-names>J</given-names></name><name name-style="western"><surname>Carlavilla</surname><given-names>JR</given-names></name><name name-style="western"><surname>Chander</surname><given-names>J</given-names></name><name name-style="western"><surname>Cheewangkoon</surname><given-names>R</given-names></name><name name-style="western"><surname>Cruz</surname><given-names>RHSF</given-names></name><name name-style="western"><surname>da Silva</surname><given-names>M</given-names></name><name name-style="western"><surname>Dutta</surname><given-names>AK</given-names></name><name name-style="western"><surname>Ercole</surname><given-names>E</given-names></name><name name-style="western"><surname>Escobio</surname><given-names>V</given-names></name><name name-style="western"><surname>Esteve-Raventós</surname><given-names>F</given-names></name><name name-style="western"><surname>Flores</surname><given-names>JA</given-names></name><name name-style="western"><surname>Gené</surname><given-names>J</given-names></name><name name-style="western"><surname>Góis</surname><given-names>JS</given-names></name><name name-style="western"><surname>Haines</surname><given-names>L</given-names></name><name name-style="western"><surname>Held</surname><given-names>BW</given-names></name><name name-style="western"><surname>Jung</surname><given-names>MH</given-names></name><name name-style="western"><surname>Hosaka</surname><given-names>K</given-names></name><name name-style="western"><surname>Jung</surname><given-names>T</given-names></name><name name-style="western"><surname>Jurjević</surname><given-names>Ž</given-names></name><name name-style="western"><surname>Kautman</surname><given-names>V</given-names></name><name name-style="western"><surname>Kautmanova</surname><given-names>I</given-names></name><name name-style="western"><surname>Kiyashko</surname><given-names>AA</given-names></name><name name-style="western"><surname>Kozanek</surname><given-names>M</given-names></name><name name-style="western"><surname>Kubátová</surname><given-names>A</given-names></name><name name-style="western"><surname>Lafourcade</surname><given-names>M</given-names></name><name name-style="western"><surname>LaSpada</surname><given-names>F</given-names></name><name name-style="western"><surname>Latha</surname><given-names>KPD</given-names></name><name name-style="western"><surname>Madrid</surname><given-names>H</given-names></name><name name-style="western"><surname>Malysheva</surname><given-names>EF</given-names></name><name name-style="western"><surname>Manimohan</surname><given-names>P</given-names></name><name name-style="western"><surname>Manjón</surname><given-names>JL</given-names></name><name name-style="western"><surname>Martín</surname><given-names>MP</given-names></name><name name-style="western"><surname>Mata</surname><given-names>M</given-names></name><name name-style="western"><surname>Merényi</surname><given-names>Z</given-names></name><name name-style="western"><surname>Morte</surname><given-names>A</given-names></name><name name-style="western"><surname>Nagy</surname><given-names>I</given-names></name><name name-style="western"><surname>Normand</surname><given-names>AC</given-names></name><name name-style="western"><surname>Paloi</surname><given-names>S</given-names></name><name name-style="western"><surname>Pattison</surname><given-names>N</given-names></name><name name-style="western"><surname>Pawłowska</surname><given-names>J</given-names></name><name name-style="western"><surname>Pereira</surname><given-names>OL</given-names></name><name name-style="western"><surname>Petterson</surname><given-names>ME</given-names></name><name name-style="western"><surname>Picillo</surname><given-names>B</given-names></name><name name-style="western"><surname>Raj</surname><given-names>KNA</given-names></name><name name-style="western"><surname>Roberts</surname><given-names>A</given-names></name><name name-style="western"><surname>Rodríguez</surname><given-names>A</given-names></name><name name-style="western"><surname>Rodríguez-Campo</surname><given-names>FJ</given-names></name><name name-style="western"><surname>Romański</surname><given-names>M</given-names></name><name name-style="western"><surname>Ruszkiewicz-Michalska</surname><given-names>M</given-names></name><name name-style="western"><surname>Scanu</surname><given-names>B</given-names></name><name name-style="western"><surname>Schena</surname><given-names>L</given-names></name><name name-style="western"><surname>Semelbauer</surname><given-names>M</given-names></name><name name-style="western"><surname>Sharma</surname><given-names>R</given-names></name><name name-style="western"><surname>Shouche</surname><given-names>YS</given-names></name><name name-style="western"><surname>Silva</surname><given-names>V</given-names></name><name name-style="western"><surname>Staniaszek-Kik</surname><given-names>M</given-names></name><name name-style="western"><surname>Stielow</surname><given-names>JB</given-names></name><name name-style="western"><surname>Tapia</surname><given-names>C</given-names></name><name name-style="western"><surname>Taylor</surname><given-names>PWJ</given-names></name><name name-style="western"><surname>Toome-Heller</surname><given-names>M</given-names></name><name name-style="western"><surname>Vabeikhokhei</surname><given-names>JMC</given-names></name><name name-style="western"><surname>van Diepeningen</surname><given-names>AD</given-names></name><name name-style="western"><surname>Van Hoa</surname><given-names>N</given-names></name><name name-style="western"><surname>Van Tri</surname><given-names>M</given-names></name><name name-style="western"><surname>Wiederhold</surname><given-names>NP</given-names></name><name name-style="western"><surname>Wrzosek</surname><given-names>M</given-names></name><name name-style="western"><surname>Zothanzama</surname><given-names>J</given-names></name><name name-style="western"><surname>Groenewald</surname><given-names>JZ</given-names></name></person-group> (<year>2017</year>) <article-title>Fungal planet description sheets: 558–624.</article-title><source>Persoonia</source><volume>38</volume>: <fpage>240</fpage>–<lpage>384</lpage>. <ext-link xlink:type="simple" ext-link-type="doi" xlink:href="10.3767/003158517X698941">https://doi.org/10.3767/003158517X698941</ext-link></mixed-citation></ref><ref id="B27"><mixed-citation xmlns:xlink="http://www.w3.org/1999/xlink" xlink:type="simple"><person-group><name name-style="western"><surname>Ghosh</surname><given-names>A</given-names></name><name name-style="western"><surname>Das</surname><given-names>K</given-names></name><name name-style="western"><surname>Bhatt</surname><given-names>RP</given-names></name><name name-style="western"><surname>Hembrom</surname><given-names>ME</given-names></name></person-group> (<year>2020</year>) Two new species of the genus <italic><tp:taxon-name><tp:taxon-name-part taxon-name-part-type="genus">Russula</tp:taxon-name-part></tp:taxon-name></italic> from western Himalaya with morphological details and phylogenetic estimations. Nova Hedwigia: <ext-link xlink:type="simple" ext-link-type="doi" xlink:href="10.1127/nova_hedwigia/2020/0588">https://doi.org/10.1127/nova_hedwigia/2020/0588</ext-link></mixed-citation></ref><ref id="B23"><mixed-citation xmlns:xlink="http://www.w3.org/1999/xlink" xlink:type="simple"><person-group><name name-style="western"><surname>Das</surname><given-names>K</given-names></name><name name-style="western"><surname>Ghosh</surname><given-names>A</given-names></name><name name-style="western"><surname>Chakraborty</surname><given-names>D</given-names></name><name name-style="western"><surname>Li</surname><given-names>JW</given-names></name><name name-style="western"><surname>Qiu</surname><given-names>LH</given-names></name><name name-style="western"><surname>Baghela</surname><given-names>A</given-names></name><name name-style="western"><surname>Halama</surname><given-names>M</given-names></name><name name-style="western"><surname>Hembrom</surname><given-names>ME</given-names></name><name name-style="western"><surname>Mehmood</surname><given-names>T</given-names></name><name name-style="western"><surname>Parihar</surname><given-names>A</given-names></name><name name-style="western"><surname>Pencakowski</surname><given-names>B</given-names></name><name name-style="western"><surname>Bielecka</surname><given-names>M</given-names></name><name name-style="western"><surname>Reczynska</surname><given-names>K</given-names></name><name name-style="western"><surname>Sasiela</surname><given-names>D</given-names></name><name name-style="western"><surname>Singh</surname><given-names>U</given-names></name><name name-style="western"><surname>Song</surname><given-names>Y</given-names></name><name name-style="western"><surname>Swierkosz</surname><given-names>K</given-names></name><name name-style="western"><surname>Szczesniak</surname><given-names>K</given-names></name><name name-style="western"><surname>Uniyal</surname><given-names>P</given-names></name><name name-style="western"><surname>Zhang</surname><given-names>JB</given-names></name><name name-style="western"><surname>Buyck</surname><given-names>B</given-names></name></person-group> (<year>2017</year>) <article-title>Fungal biodiversity profiles 31–40.</article-title><source>Cryptogamie Mycologie</source><volume>38</volume>(<issue>3</issue>): <fpage>353</fpage>–<lpage>406</lpage>. <ext-link xlink:type="simple" ext-link-type="doi" xlink:href="10.7872/crym/v38.iss3.2017.353">https://doi.org/10.7872/crym/v38.iss3.2017.353</ext-link></mixed-citation></ref><ref id="B83"><mixed-citation xmlns:xlink="http://www.w3.org/1999/xlink" xlink:type="simple"><person-group><name name-style="western"><surname>Yuan</surname><given-names>F</given-names></name><name name-style="western"><surname>Song</surname><given-names>Y</given-names></name><name name-style="western"><surname>Buyck</surname><given-names>B</given-names></name><name name-style="western"><surname>Li</surname><given-names>JW</given-names></name><name name-style="western"><surname>Qiu</surname><given-names>LH</given-names></name></person-group> (<year>2019</year>) <article-title><italic><tp:taxon-name><tp:taxon-name-part taxon-name-part-type="genus">Russula</tp:taxon-name-part><tp:taxon-name-part taxon-name-part-type="species">viridicinnamomea</tp:taxon-name-part></tp:taxon-name></italic> F. Yuan &amp; Y. Song, sp. nov. and <italic><tp:taxon-name><tp:taxon-name-part taxon-name-part-type="genus">R.</tp:taxon-name-part><tp:taxon-name-part taxon-name-part-type="species">pseudocatillus</tp:taxon-name-part></tp:taxon-name></italic> F. Yuan &amp; Y. Song, sp. nov., two new species from southern China.</article-title><source>Cryptogamie Mycologie</source><volume>40</volume>(<issue>4</issue>): <fpage>45</fpage>–<lpage>56</lpage>. <ext-link xlink:type="simple" ext-link-type="doi" xlink:href="10.5252/cryptogamie-mycologie2019v40a4">https://doi.org/10.5252/cryptogamie-mycologie2019v40a4</ext-link></mixed-citation></ref></ref-list></tp:taxon-treatment>
