# Supplementary material for: Three new Russula species in sect. Ingratae (Russulales, Basidiomycota) from southern China
Source: MycoKeys. 2021 Nov 8;84:103–39. doi: 10.3897/mycokeys.84.68750 (PMC8592955; doi:10.3897/mycokeys.84.68750)
Supplement: XML Treatment for Russula subpectinatoides [file mycokeys.84.68750-treatment3.xml]

<!DOCTYPE tp:taxon-treatment
  PUBLIC "-//TaxonX//DTD Taxonomic Treatment Publishing DTD v0 20100105//EN" "tax-treatment-NSO.dtd">
<tp:taxon-treatment xmlns:tp="http://www.plazi.org/taxpub"><tp:treatment-meta><kwd-group><label>Taxon classification</label><kwd>
                <named-content content-type="kingdom">Fungi</named-content>
              </kwd><kwd>
                <named-content content-type="order">Russulales</named-content>
              </kwd><kwd>
                <named-content content-type="family">Russulaceae</named-content>
              </kwd></kwd-group><mixed-citation publication-type="journal"><person-group><name><surname>Li</surname><given-names>Guo-Jie</given-names></name><name><surname>Li*</surname><given-names>Shou-Mian</given-names></name><name><surname>Buyck</surname><given-names>Bart</given-names></name><name><surname>Zhao</surname><given-names>Shi-Yi</given-names></name><name><surname>Xie</surname><given-names>Xue-Jiao</given-names></name><name><surname>Shi</surname><given-names>Lu-Yao</given-names></name><name><surname>Deng</surname><given-names>Chun-Ying</given-names></name><name><surname>Meng</surname><given-names>Qing-Feng</given-names></name><name><surname>Sun</surname><given-names>Qi-Biao</given-names></name><name><surname>Yan</surname><given-names>Jun-Qing</given-names></name><name><surname>Wang</surname><given-names>Jing</given-names></name><name><surname>Li</surname><given-names>Ming</given-names></name></person-group><article-title>Three new <tp:taxon-name><tp:taxon-name-part taxon-name-part-type="genus" reg="Russula">Russula</tp:taxon-name-part></tp:taxon-name> species in sect. <tp:taxon-name><tp:taxon-name-part taxon-name-part-type="genus" reg="Russula"/><tp:taxon-name-part taxon-name-part-type="section" reg="Ingratae">Ingratae</tp:taxon-name-part></tp:taxon-name> (<tp:taxon-name><tp:taxon-name-part taxon-name-part-type="order">Russulales</tp:taxon-name-part></tp:taxon-name>, <tp:taxon-name><tp:taxon-name-part taxon-name-part-type="phylum">Basidiomycota</tp:taxon-name-part></tp:taxon-name>) from southern China</article-title><source>MycoKeys</source><day>08</day><month>11</month><year>2021</year><volume>84</volume><fpage>103</fpage><lpage>139</lpage><pub-id pub-id-type="doi">10.3897/mycokeys.84.68750</pub-id></mixed-citation></tp:treatment-meta><tp:nomenclature><tp:taxon-name>
              <object-id xmlns:xlink="http://www.w3.org/1999/xlink" content-type="arpha" xlink:type="simple">059F42CB-ED1F-5956-8D40-7AE126C9407A</object-id>
              <tp:taxon-name-part taxon-name-part-type="genus" reg="Russula">Russula</tp:taxon-name-part>
              <tp:taxon-name-part taxon-name-part-type="species" reg="subpectinatoides">subpectinatoides</tp:taxon-name-part>
              <object-id xmlns:xlink="http://www.w3.org/1999/xlink" xlink:type="simple">Fungal Names: FN 570759</object-id>
            </tp:taxon-name><tp:taxon-authority>G.J. Li &amp; Q.B. Sun</tp:taxon-authority><tp:taxon-status xmlns:xlink="http://www.w3.org/1999/xlink" xlink:type="simple">sp. nov.</tp:taxon-status><xref ref-type="fig" rid="F2">Figs 2c</xref><xref ref-type="fig" rid="F2">, 2d</xref><xref ref-type="fig" rid="F3">, 3c</xref><xref ref-type="fig" rid="F8">, 8</xref><xref ref-type="fig" rid="F9">and 9.</xref></tp:nomenclature><tp:treatment-sec sec-type="etymology" id="SECID0EYOCI"><title>Etymology.</title><p>named for its morphological resemblance to <italic><tp:taxon-name><tp:taxon-name-part taxon-name-part-type="genus" reg="Russula">R.</tp:taxon-name-part><tp:taxon-name-part taxon-name-part-type="species" reg="pectinatoides">pectinatoides</tp:taxon-name-part></tp:taxon-name></italic> Peck.</p></tp:treatment-sec><tp:treatment-sec sec-type="Holotype" id="SECID0EJPCI"><title>Holotype.</title><p>China, Jiangsu Province, Nanjing City, Qixia District, Nanjing Normal University, <named-content xmlns:xlink="http://www.w3.org/1999/xlink" content-type="dwc:verbatimCoordinates" xlink:type="simple"><named-content content-type="geo-json" specific-use="{&#34;type&#34;:&#34;Point&#34;,&#34;coordinates&#34;:[118.900000,32.100000]}" id="NCID0ESPCI" xlink:type="simple">32°06'N, 118°54'E</named-content></named-content>, alt. 84 m, on the ground in coniferous forest, 28 August 2018, Q.B. Sun 2018001 (HBAU15030, <bold>Holotype</bold>). GenBank accession: <ext-link xmlns:xlink="http://www.w3.org/1999/xlink" ext-link-type="gen" xlink:href="MW104116" xlink:type="simple">MW104116</ext-link>3 (<abbrev xmlns:xlink="http://www.w3.org/1999/xlink" xlink:title="internal transcribed spacer" id="ABBRID0EZPCI" xlink:type="simple">ITS</abbrev>).</p></tp:treatment-sec><tp:treatment-sec sec-type="diagnosis" id="SECID0E4PCI"><title>Diagnosis.</title><p>This species is characterised by the greyish-brown to brownish-yellow pileus, striate margin, adnate to subadnate lamellae rarely staining reddish-brown when bruised, infrequent lamellulae, context slowly turning pale ochre after injury and slightly to moderately acrid taste, cream spore print, subglobose to broadly ellipsoid basidiospores (5.3–) 5.6–6.3–7 (–7.3) × (4.1–) 4.6–5.2–6 (–6.3) μm, ornamentation 0.3–0.5 μm in height, composed of long ridges forming an incomplete to complete reticulum, fusiform to subclavate, basidia 27–50 × 8–12 μm, fusiform to subclavate hymenial <tp:taxon-name><tp:taxon-name-part taxon-name-part-type="genus" reg="Hymenial"/><tp:taxon-name-part taxon-name-part-type="species" reg="cystidia">cystidia</tp:taxon-name-part></tp:taxon-name> 56–73 × 6–12 μm, pileipellis with one-celled, slender, mucronate, conical, needle-shaped to cylindrical pileocystidia, 5–7 μm in width; and habitat in coniferous forest.</p><fig id="F8" position="float" orientation="portrait"><object-id xmlns:xlink="http://www.w3.org/1999/xlink" content-type="doi" xlink:type="simple">10.3897/mycokeys.84.68750.figure8</object-id><object-id xmlns:xlink="http://www.w3.org/1999/xlink" content-type="arpha" xlink:type="simple">AE8C36EC-FEDB-542F-903B-98188F3DD1D6</object-id><label>Figure 8.</label><caption><p><italic><tp:taxon-name><tp:taxon-name-part taxon-name-part-type="genus" reg="Russula">Russula</tp:taxon-name-part><tp:taxon-name-part taxon-name-part-type="species" reg="subpectinatoides">subpectinatoides</tp:taxon-name-part></tp:taxon-name></italic>, holotype <bold>A</bold> basidiospores <bold>B</bold> basidia <bold>C</bold> hymenial <tp:taxon-name><tp:taxon-name-part taxon-name-part-type="genus" reg="Hymenial"/><tp:taxon-name-part taxon-name-part-type="species" reg="cystidia">cystidia</tp:taxon-name-part></tp:taxon-name><bold>D</bold> suprapellis in pileus centre <bold>E</bold> suprapellis in pileus margin.</p></caption><graphic xmlns:xlink="http://www.w3.org/1999/xlink" xlink:href="mycokeys-84-103-g008.jpg" position="float" orientation="portrait" xlink:type="simple" id="oo_608654.jpg"><uri content-type="original_file" xlink:type="simple">https://binary.pensoft.net/fig/608654</uri></graphic></fig><fig id="F9" position="float" orientation="portrait"><object-id xmlns:xlink="http://www.w3.org/1999/xlink" content-type="doi" xlink:type="simple">10.3897/mycokeys.84.68750.figure9</object-id><object-id xmlns:xlink="http://www.w3.org/1999/xlink" content-type="arpha" xlink:type="simple">F2FEBD40-D618-53EA-AF12-53FA6D0CB492</object-id><label>Figure 9.</label><caption><p><italic><tp:taxon-name><tp:taxon-name-part taxon-name-part-type="genus" reg="Russula">Russula</tp:taxon-name-part><tp:taxon-name-part taxon-name-part-type="species" reg="subpectinatoides">subpectinatoides</tp:taxon-name-part></tp:taxon-name></italic>, holotype <bold>A</bold> hyphal extremities in pileipellis margin <bold>B</bold> hyphal extremities in pileus centre.</p></caption><graphic xmlns:xlink="http://www.w3.org/1999/xlink" xlink:href="mycokeys-84-103-g009.jpg" position="float" orientation="portrait" xlink:type="simple" id="oo_608655.jpg"><uri content-type="original_file" xlink:type="simple">https://binary.pensoft.net/fig/608655</uri></graphic></fig></tp:treatment-sec><tp:treatment-sec sec-type="description" id="SECID0ETSCI"><title>Description.</title><p><italic>Basidiomata</italic> small to medium-sized. <italic>Pileus</italic> 18–95 mm in diam., initially hemispherical, concave at centre, turning applanate with age, often depressed at stipe, slightly viscous when young or humid, greyish-brown to brownish-yellow tinged, intermixed with dark brown fringe, Buffy Citrine (XVI19′k) to Light Brownish Olive (XXX19′′k) at centre, Citrine-Drab (XL19′′′i), Drab (XLVI17′′′′) to Benzo Brown (XLVI13′′′′i) when mature, often turning Buffy Olive (XXX21′′k) to Saccardo’s Olive (XVI19′m) when old and dry; margin acute to subacute, involute when young, straight with maturity, sometimes dehiscent, undulate to curled-up when old, striate 1/4–1/3 towards the centre, not or rarely weakly tuberculate, peeling 1/5–1/3 towards the centre, rarely flaking in small patches, with an ochre tinge of Old Gold (XVI19′i), Olive Ochre (XXX21′′) to Tawny-Olive (XXIX17′′i). <italic>Lamellae</italic> adnate to subadnate, 3–6 mm in height at the midpoint, sometimes forked near the stipe and the pileus edge, interveined, white to pale cream, White (LIII) when young, Light Buff (XV17′f) to Cream Colour (XVI19′f) with age, rarely stained reddish-brown tinge of Buckthorn Brown (XV17′i) when bruised, taste slightly to moderately acrid; edge even, constricted towards the margin, 9–19 pieces per cm at the edge; lamellulae infrequent. <italic>Stipe</italic> central to subcentral, 2.4–9.3 × 1.3–2.7 cm, slightly narrowing towards the base and apex, smooth at first, longitudinally slightly rugulose when mature, White (LIII) first, sometimes faintly stained with Honey Yellow (XXX19′′) to Olive Ochre (XXX21′′) when bruised, stuffed first, fistulous to hollow when old. Context 2–5 mm thick above the stipe, initially White (LIII), unchanging or slowly turning pale ochre tinge of Cinnamon Buff (XXIX15′′d) when bruised, pale greyish-yellow tinge of Cartridge Buff (XXX19′′f) at base when old, taste slightly to moderately acrid, with no distinct odour. Spore print cream coloured (Romagnesi IIc–IId).</p><p><italic>Basidiospores</italic> [250/10/5] (5.3–) 5.6–7 (–7.3) × (4.1–) 4.6–6 (–6.3) μm, Q = (1.02–) 1.05–1.31 (–1.37) (<bold>Q</bold> = 1.19 ± 0.09), 6.3 × 5.2 μm in average, mostly subglobose to broadly ellipsoid, rarely globose and ellipsoid, ornamentation amyloid, composed of long ridges forming an incomplete to complete reticulum, rarely intermixed with an isolated conical to verrucous warts and short crests, 0.3–0.5 μm in height; suprahilar spot inamyloid and indistinct. <italic>Basidia</italic> 27–50 × 8–12 μm, hyaline in <abbrev xmlns:xlink="http://www.w3.org/1999/xlink" xlink:title="potassium hydroxide" id="ABBRID0EJTCI" xlink:type="simple">KOH</abbrev>, subcylindrical to subclavate, rarely clavate or subfusiform, inflated towards the upper end or mid-piece, 4-spored, projecting 15–30 μm beyond hymenium; sterigmata 3–6 μm, slightly tortuous, sometimes straight. <italic><tp:taxon-name><tp:taxon-name-part taxon-name-part-type="genus" reg="Hymenial">Hymenial</tp:taxon-name-part><tp:taxon-name-part taxon-name-part-type="species" reg="cystidia">cystidia</tp:taxon-name-part></tp:taxon-name></italic> sparsely distributed, fewer than 200/mm<sup>2</sup>, 56–73 × 6–12 μm, fusiform to subclavate, projecting 20–40 μm beyond the hymenium, contents granular, sparsely distributed, slightly greyish in <abbrev xmlns:xlink="http://www.w3.org/1999/xlink" xlink:title="sulphovanillin" id="ABBRID0E1TCI" xlink:type="simple">SV</abbrev>; apex subacute, rarely obtuse; lamellar edge sterile. <italic>Pileipellis</italic> two layered, composed of suprapellis (80–140 μm thick) and subpellis (100–150 μm thick). <tp:taxon-name><tp:taxon-name-part taxon-name-part-type="genus" reg="Suprapellis">Suprapellis</tp:taxon-name-part></tp:taxon-name> an ixotrichoderm, composed of gelatinised, ascending to vertical, septate hyphae, acid-resistant encrustations absent, terminal cells mostly lanceolate to bayonet-shaped at pileus centre, mostly tapered at apex, rarely cylindrical, 20–30 × 4–7 μm, subapical cells sometimes inflated, barrel-shaped, ellipsoid or almost subglobose to globose; when compared with suprapellis at pileus centre, its margin is also an ixotrichoderm, but contains more repent elements, 3–5 μm in width, inflated hyphal cells not observed, lateral short ramifications frequent; pileocystidia long, cylindrical, non-septate, 3–5 μm in width, apex mucronate, contents granulate, sparse, pale grey in <abbrev xmlns:xlink="http://www.w3.org/1999/xlink" xlink:title="sulphovanillin" id="ABBRID0EGUCI" xlink:type="simple">SV</abbrev>. <tp:taxon-name><tp:taxon-name-part taxon-name-part-type="genus" reg="Subpellis">Subpellis</tp:taxon-name-part></tp:taxon-name><italic>a</italic> composed of cylindrical, sometimes inflated, septate, loosely intricate, gelatinous, hyaline hyphae 3–6 μm in width. <italic>Clamp connections</italic> absent in all parts.</p></tp:treatment-sec><tp:treatment-sec sec-type="material" id="SECID0EUUCI"><title>Additional specimens examined.</title><p>China, Jiangsu Province, Nanjing City, Qixia District, Nanjing Normal University, <named-content xmlns:xlink="http://www.w3.org/1999/xlink" content-type="dwc:verbatimCoordinates" xlink:type="simple"><named-content content-type="geo-json" specific-use="{&#34;type&#34;:&#34;Point&#34;,&#34;coordinates&#34;:[118.900000,32.100000]}" id="NCID0E4UCI" xlink:type="simple">32°06'N, 118°54'E</named-content></named-content>, alt. 84 m, on the ground in coniferous forest, 28 August 2018, Q.B. Sun 2018002 (HBAU15031, paratype); ibid, 2018003 (HBAU15032, paratype); ibid, 2018004 (HBAU15033, paratype).</p></tp:treatment-sec><tp:treatment-sec sec-type="Habit and habitat" id="SECID0ECVCI"><title>Habit and habitat.</title><p>Single to scattered on yellow brown soil in coniferous forest of subtropical monsoon climate zone dominated by <italic><tp:taxon-name><tp:taxon-name-part taxon-name-part-type="genus" reg="Cedrus">Cedrus</tp:taxon-name-part><tp:taxon-name-part taxon-name-part-type="species" reg="deodara">deodara</tp:taxon-name-part></tp:taxon-name></italic>, <italic><tp:taxon-name><tp:taxon-name-part taxon-name-part-type="genus" reg="Pinus">Pinus</tp:taxon-name-part><tp:taxon-name-part taxon-name-part-type="species" reg="parviflora">parviflora</tp:taxon-name-part></tp:taxon-name></italic> and <italic><tp:taxon-name><tp:taxon-name-part taxon-name-part-type="genus" reg="Pinus">P.</tp:taxon-name-part><tp:taxon-name-part taxon-name-part-type="species" reg="thunbergii">thunbergii</tp:taxon-name-part></tp:taxon-name></italic>.</p></tp:treatment-sec><tp:treatment-sec sec-type="distribution" id="SECID0EJWCI"><title>Distribution.</title><p>China (Jiangsu).</p></tp:treatment-sec><tp:treatment-sec sec-type="notes" id="SECID0EOWCI"><title>Notes.</title><p>This new species is similar to <italic><tp:taxon-name><tp:taxon-name-part taxon-name-part-type="genus" reg="Russula">R.</tp:taxon-name-part><tp:taxon-name-part taxon-name-part-type="species" reg="pseudopectinatoides">pseudopectinatoides</tp:taxon-name-part></tp:taxon-name></italic> in its brownish-yellow pileus, slightly acrid taste, cream spore print, spores with low, subreticulate ornamentation and gelatinous pileipellis. It is notable that basidiomata of <italic><tp:taxon-name><tp:taxon-name-part taxon-name-part-type="genus" reg="Russula">R.</tp:taxon-name-part><tp:taxon-name-part taxon-name-part-type="species" reg="subpectinatoides">subpectinatoides</tp:taxon-name-part></tp:taxon-name></italic> were collected from a forest of introduced coniferous tree species. <italic><tp:taxon-name><tp:taxon-name-part taxon-name-part-type="genus" reg="Cedrus">Cedrus</tp:taxon-name-part><tp:taxon-name-part taxon-name-part-type="species" reg="deodara">deodara</tp:taxon-name-part></tp:taxon-name></italic> is native in the western Himalayas, while <italic><tp:taxon-name><tp:taxon-name-part taxon-name-part-type="genus" reg="Pinus">Pinus</tp:taxon-name-part><tp:taxon-name-part taxon-name-part-type="species" reg="parviflora">parviflora</tp:taxon-name-part></tp:taxon-name></italic> and <italic><tp:taxon-name><tp:taxon-name-part taxon-name-part-type="genus" reg="Pinus">P.</tp:taxon-name-part><tp:taxon-name-part taxon-name-part-type="species" reg="thunbergii">thunbergii</tp:taxon-name-part></tp:taxon-name></italic> are naturally distributed in the Japanese archipelago and Korean peninsula. Therefore, this new taxon may also occur in these introduced areas with its accompanying trees.</p><p>The Asian species of sect. <tp:taxon-name><tp:taxon-name-part taxon-name-part-type="section" reg="Ingratae">Ingratae</tp:taxon-name-part></tp:taxon-name> already recognizable by their long slender stipe, such as <italic><tp:taxon-name><tp:taxon-name-part taxon-name-part-type="genus" reg="Russula">R.</tp:taxon-name-part><tp:taxon-name-part taxon-name-part-type="species" reg="gelatinosa">gelatinosa</tp:taxon-name-part></tp:taxon-name></italic>, <italic><tp:taxon-name><tp:taxon-name-part taxon-name-part-type="genus" reg="Russula">R.</tp:taxon-name-part><tp:taxon-name-part taxon-name-part-type="species" reg="guangdongensis">guangdongensis</tp:taxon-name-part></tp:taxon-name></italic>, <italic><tp:taxon-name><tp:taxon-name-part taxon-name-part-type="genus" reg="Russula">R.</tp:taxon-name-part><tp:taxon-name-part taxon-name-part-type="species" reg="punctipes">punctipes</tp:taxon-name-part></tp:taxon-name></italic>, <italic><tp:taxon-name><tp:taxon-name-part taxon-name-part-type="genus" reg="Russula">R.</tp:taxon-name-part><tp:taxon-name-part taxon-name-part-type="species" reg="senecis">senecis</tp:taxon-name-part></tp:taxon-name></italic>, <italic><tp:taxon-name><tp:taxon-name-part taxon-name-part-type="genus" reg="Russula">R.</tp:taxon-name-part><tp:taxon-name-part taxon-name-part-type="species" reg="subpunctipes">subpunctipes</tp:taxon-name-part></tp:taxon-name></italic> and <italic><tp:taxon-name><tp:taxon-name-part taxon-name-part-type="genus" reg="Russula">R.</tp:taxon-name-part><tp:taxon-name-part taxon-name-part-type="species" reg="tsokae">tsokae</tp:taxon-name-part></tp:taxon-name></italic> and cannot be confused with our new species, even more so because they have basidiospores composed of long wings, 2 μm high or more (<xref ref-type="bibr" rid="B68">Song et al. 2018</xref>, <xref ref-type="bibr" rid="B67">2020</xref>). A similarly-winged spore ornamentation also differentiates species of the <italic><tp:taxon-name><tp:taxon-name-part taxon-name-part-type="genus" reg="Russula">R.</tp:taxon-name-part><tp:taxon-name-part taxon-name-part-type="species" reg="grata">grata</tp:taxon-name-part></tp:taxon-name></italic> lineage which, moreover, usually have a distinct bitter almond smell. The more golden yellow pileus of species in the <italic><tp:taxon-name><tp:taxon-name-part taxon-name-part-type="genus" reg="Russula">R.</tp:taxon-name-part><tp:taxon-name-part taxon-name-part-type="species" reg="foetens">foetens</tp:taxon-name-part></tp:taxon-name></italic> or <italic><tp:taxon-name><tp:taxon-name-part taxon-name-part-type="genus" reg="Russula">R.</tp:taxon-name-part><tp:taxon-name-part taxon-name-part-type="species" reg="subfoetens">subfoetens</tp:taxon-name-part></tp:taxon-name></italic> lineages also avoids confusion with our new species and because many of these are distinctly very acrid. The strong yellowish stipe base that turns immediately red with <abbrev xmlns:xlink="http://www.w3.org/1999/xlink" xlink:title="potassium hydroxide" id="ABBRID0E52CI" xlink:type="simple">KOH</abbrev> easily allows one to distinguish the few species of the <italic><tp:taxon-name><tp:taxon-name-part taxon-name-part-type="genus" reg="Russula">R.</tp:taxon-name-part><tp:taxon-name-part taxon-name-part-type="species" reg="insignis">insignis</tp:taxon-name-part></tp:taxon-name></italic> lineage. In the <italic><tp:taxon-name><tp:taxon-name-part taxon-name-part-type="genus" reg="Russula">R.</tp:taxon-name-part><tp:taxon-name-part taxon-name-part-type="species" reg="granulata">granulata</tp:taxon-name-part></tp:taxon-name></italic> lineage, the Asian species <italic><tp:taxon-name><tp:taxon-name-part taxon-name-part-type="genus" reg="Russula">R.</tp:taxon-name-part><tp:taxon-name-part taxon-name-part-type="species" reg="rufobasalis">rufobasalis</tp:taxon-name-part></tp:taxon-name></italic> has reddish tinged stipe base, pleurocystidia with mucronate or appendiculate apices and longer terminal cells, up to 60 μm (<xref ref-type="bibr" rid="B68">Song et al. 2018</xref>). Finally, the typically very acrid taste allows us to eliminate most species of the <italic><tp:taxon-name><tp:taxon-name-part taxon-name-part-type="genus" reg="Russula">R.</tp:taxon-name-part><tp:taxon-name-part taxon-name-part-type="species" reg="amoenolens">amoenolens</tp:taxon-name-part></tp:taxon-name></italic> lineage, notwithstanding their sometimes quite similar colouration. The same very acrid taste also differentiates <italic><tp:taxon-name><tp:taxon-name-part taxon-name-part-type="genus" reg="Russula">R.</tp:taxon-name-part><tp:taxon-name-part taxon-name-part-type="species" reg="obscuricolor">obscuricolor</tp:taxon-name-part></tp:taxon-name></italic>, which was described from the Indian Himalayas (<xref ref-type="bibr" rid="B23">Das et al. 2017</xref>) and showed close affinity to some Southern Hemisphere <italic><tp:taxon-name><tp:taxon-name-part taxon-name-part-type="genus" reg="Ingratae">Ingratae</tp:taxon-name-part></tp:taxon-name></italic> in our phylogeny.</p><p>After application of these criteria, we are principally left with the phylogenetically closer species of the <italic><tp:taxon-name><tp:taxon-name-part taxon-name-part-type="genus" reg="Russula">R.</tp:taxon-name-part><tp:taxon-name-part taxon-name-part-type="species" reg="praetervisa">praetervisa</tp:taxon-name-part></tp:taxon-name></italic> lineage as potential sources of confusion, most of which are mild to merely slightly acrid. From Asia, this concerns essentially <italic><tp:taxon-name><tp:taxon-name-part taxon-name-part-type="genus" reg="Russula">R.</tp:taxon-name-part><tp:taxon-name-part taxon-name-part-type="species" reg="pseudopectinatoides">pseudopectinatoides</tp:taxon-name-part></tp:taxon-name></italic>, a species that can be distinguished by its larger basidiospores (6–) 6.5–9 (–9.5) × 5–7.5 (–8) μm, hymenial <tp:taxon-name><tp:taxon-name-part taxon-name-part-type="genus" reg="Hymenial"/><tp:taxon-name-part taxon-name-part-type="species" reg="cystidia">cystidia</tp:taxon-name-part></tp:taxon-name> sometimes with moniliform or capitate appendages and terminal cells of pileipellis with obtuse to ventricose apices (<xref ref-type="bibr" rid="B42">Li et al. 2015b</xref>); <italic><tp:taxon-name><tp:taxon-name-part taxon-name-part-type="genus" reg="Russula">R.</tp:taxon-name-part><tp:taxon-name-part taxon-name-part-type="species" reg="ahmadii">ahmadii</tp:taxon-name-part></tp:taxon-name></italic> differs in small basidiomata with pileus 1–4.5 cm in diam. and pileipellis a cutis with bifurcated terminal cells (<xref ref-type="bibr" rid="B34">Jabeen et al. 2017</xref>). The European species <italic><tp:taxon-name><tp:taxon-name-part taxon-name-part-type="genus" reg="Russula">R.</tp:taxon-name-part><tp:taxon-name-part taxon-name-part-type="species" reg="recondita">recondita</tp:taxon-name-part></tp:taxon-name></italic> Melera &amp; Ostellari has a fruity-acidic, but overall unpleasant context smell, larger basidiospores 7–8.5 × 5.5–7 μm, with ornamentation composed of mostly isolated obtuse conical warts up to 1 μm high (Melera et al. 2017). From North America, <italic><tp:taxon-name><tp:taxon-name-part taxon-name-part-type="genus" reg="Russula">R.</tp:taxon-name-part><tp:taxon-name-part taxon-name-part-type="species" reg="amerorecondita">amerorecondita</tp:taxon-name-part></tp:taxon-name></italic> Avis &amp; Barajas has a strongly tuberculate-striate pileus margin, white to pale cream spore print, larger basidiospores (6.5–) 7.1–7.6–8.1 (–9.5) × (5–) 5.6–6.3–6.9 (–8) μm with more isolated ornamentation and a habitat in hardwood forest dominated by <italic><tp:taxon-name><tp:taxon-name-part taxon-name-part-type="genus" reg="Quercus">Quercus</tp:taxon-name-part></tp:taxon-name></italic>; <italic><tp:taxon-name><tp:taxon-name-part taxon-name-part-type="genus" reg="Russula">R.</tp:taxon-name-part><tp:taxon-name-part taxon-name-part-type="species" reg="garyensis">garyensis</tp:taxon-name-part></tp:taxon-name></italic> Avis &amp; Barajas has context with unpleasant, bleachy, fishy to parmesan smell, higher basidiospore ornamentation (0.6–) 0.8–1 (–1.4) μm, longer hymenial <tp:taxon-name><tp:taxon-name-part taxon-name-part-type="genus" reg="Hymenial"/><tp:taxon-name-part taxon-name-part-type="species" reg="cystidia">cystidia</tp:taxon-name-part></tp:taxon-name> (62–) 71.5–81.4–91 (–103) × 7–8.1–9 (–10) μm and apex sometimes with two, long, usually narrow appendages (<xref ref-type="bibr" rid="B3">Adamčík et al. 2019</xref>).</p></tp:treatment-sec><tp:treatment-sec><!--Section generated to contain objects referenced in tp:taxon-treatment.--><fig id="F2" position="float" orientation="portrait"><object-id xmlns:xlink="http://www.w3.org/1999/xlink" content-type="doi" xlink:type="simple">10.3897/mycokeys.84.68750.figure2</object-id><object-id xmlns:xlink="http://www.w3.org/1999/xlink" content-type="arpha" xlink:type="simple">DB118682-333B-5ED5-8E76-F61EB447B505</object-id><label>Figure 2.</label><caption><p>Basidiomata <bold>A</bold><italic><tp:taxon-name><tp:taxon-name-part taxon-name-part-type="genus" reg="Russula">Russula</tp:taxon-name-part><tp:taxon-name-part taxon-name-part-type="species" reg="indocatillus">indocatillus</tp:taxon-name-part></tp:taxon-name></italic><bold>B</bold><italic><tp:taxon-name><tp:taxon-name-part taxon-name-part-type="genus" reg="Russula">R.</tp:taxon-name-part><tp:taxon-name-part taxon-name-part-type="species" reg="straminella">straminella</tp:taxon-name-part></tp:taxon-name></italic><bold>C–D</bold><italic><tp:taxon-name><tp:taxon-name-part taxon-name-part-type="genus" reg="Russula">R.</tp:taxon-name-part><tp:taxon-name-part taxon-name-part-type="species" reg="subpectinatoides">subpectinatoides</tp:taxon-name-part></tp:taxon-name></italic><bold>E–F</bold><italic><tp:taxon-name><tp:taxon-name-part taxon-name-part-type="genus" reg="Russula">R.</tp:taxon-name-part><tp:taxon-name-part taxon-name-part-type="species" reg="succinea">succinea</tp:taxon-name-part></tp:taxon-name></italic>. Bars: 10 mm.</p></caption><graphic xmlns:xlink="http://www.w3.org/1999/xlink" xlink:href="mycokeys-84-103-g002.jpg" position="float" orientation="portrait" xlink:type="simple" id="oo_608648.jpg"><uri content-type="original_file" xlink:type="simple">https://binary.pensoft.net/fig/608648</uri></graphic></fig><fig id="F3" position="float" orientation="portrait"><object-id xmlns:xlink="http://www.w3.org/1999/xlink" content-type="doi" xlink:type="simple">10.3897/mycokeys.84.68750.figure3</object-id><object-id xmlns:xlink="http://www.w3.org/1999/xlink" content-type="arpha" xlink:type="simple">A230823F-88F4-59B5-9A77-DC731817DB93</object-id><label>Figure 3.</label><caption><p>SEM photo of basidiospores <bold>A</bold><italic><tp:taxon-name><tp:taxon-name-part taxon-name-part-type="genus" reg="Russula">Russula</tp:taxon-name-part><tp:taxon-name-part taxon-name-part-type="species" reg="indocatillus">indocatillus</tp:taxon-name-part></tp:taxon-name></italic><bold>B</bold><italic><tp:taxon-name><tp:taxon-name-part taxon-name-part-type="genus" reg="Russula">R.</tp:taxon-name-part><tp:taxon-name-part taxon-name-part-type="species" reg="straminella">straminella</tp:taxon-name-part></tp:taxon-name></italic><bold>C</bold><italic><tp:taxon-name><tp:taxon-name-part taxon-name-part-type="genus" reg="Russula">R.</tp:taxon-name-part><tp:taxon-name-part taxon-name-part-type="species" reg="subpectinatoides">subpectinatoides</tp:taxon-name-part></tp:taxon-name></italic><bold>D</bold><italic><tp:taxon-name><tp:taxon-name-part taxon-name-part-type="genus" reg="Russula">R.</tp:taxon-name-part><tp:taxon-name-part taxon-name-part-type="species" reg="succinea">succinea</tp:taxon-name-part></tp:taxon-name></italic>.</p></caption><graphic xmlns:xlink="http://www.w3.org/1999/xlink" xlink:href="mycokeys-84-103-g003.jpg" position="float" orientation="portrait" xlink:type="simple" id="oo_608649.jpg"><uri content-type="original_file" xlink:type="simple">https://binary.pensoft.net/fig/608649</uri></graphic></fig></tp:treatment-sec><ref-list><ref id="B68"><mixed-citation xmlns:xlink="http://www.w3.org/1999/xlink" xlink:type="simple"><person-group><name name-style="western"><surname>Song</surname><given-names>Y</given-names></name><name name-style="western"><surname>Buyck</surname><given-names>B</given-names></name><name name-style="western"><surname>Li</surname><given-names>JW</given-names></name><name name-style="western"><surname>Yuan</surname><given-names>F</given-names></name><name name-style="western"><surname>Zhang</surname><given-names>ZW</given-names></name><name name-style="western"><surname>Qiu</surname><given-names>LH</given-names></name></person-group> (<year>2018</year>) <article-title>Two novel and a forgotten <tp:taxon-name><tp:taxon-name-part taxon-name-part-type="genus">Russula</tp:taxon-name-part><tp:taxon-name-part taxon-name-part-type="authority">species in</tp:taxon-name-part></tp:taxon-name>sect. <tp:taxon-name><tp:taxon-name-part taxon-name-part-type="section">Ingratae</tp:taxon-name-part></tp:taxon-name> (<tp:taxon-name><tp:taxon-name-part taxon-name-part-type="order">Russulales</tp:taxon-name-part></tp:taxon-name>) from Dinghushan Biosphere Reserve in southern China.</article-title><source>Cryptogamie Mycologie</source><volume>39</volume>(<issue>3</issue>): <fpage>341</fpage>–<lpage>357</lpage>. <ext-link xlink:type="simple" ext-link-type="doi" xlink:href="10.7872/crym/v39.iss3.2018.341">https://doi.org/10.7872/crym/v39.iss3.2018.341</ext-link></mixed-citation></ref><ref id="B67"><mixed-citation xmlns:xlink="http://www.w3.org/1999/xlink" xlink:type="simple"><person-group><name name-style="western"><surname>Song</surname><given-names>J</given-names></name><name name-style="western"><surname>Chen</surname><given-names>B</given-names></name><name name-style="western"><surname>Liang</surname><given-names>JF</given-names></name><name name-style="western"><surname>Li</surname><given-names>HJ</given-names></name><name name-style="western"><surname>Wang</surname><given-names>SK</given-names></name><name name-style="western"><surname>Lu</surname><given-names>JK</given-names></name></person-group> (<year>2020</year>) <article-title>Morphology and phylogeny reveal <italic><tp:taxon-name><tp:taxon-name-part taxon-name-part-type="genus">Russula</tp:taxon-name-part><tp:taxon-name-part taxon-name-part-type="species">subpunctipes</tp:taxon-name-part></tp:taxon-name></italic> sp. nov., from southern China.</article-title><source>Phytotaxa</source><volume>459</volume>(<issue>1</issue>): <fpage>16</fpage>–<lpage>24</lpage>. <ext-link xlink:type="simple" ext-link-type="doi" xlink:href="10.11646/phytotaxa.459.1.2">https://doi.org/10.11646/phytotaxa.459.1.2</ext-link></mixed-citation></ref><ref id="B23"><mixed-citation xmlns:xlink="http://www.w3.org/1999/xlink" xlink:type="simple"><person-group><name name-style="western"><surname>Das</surname><given-names>K</given-names></name><name name-style="western"><surname>Ghosh</surname><given-names>A</given-names></name><name name-style="western"><surname>Chakraborty</surname><given-names>D</given-names></name><name name-style="western"><surname>Li</surname><given-names>JW</given-names></name><name name-style="western"><surname>Qiu</surname><given-names>LH</given-names></name><name name-style="western"><surname>Baghela</surname><given-names>A</given-names></name><name name-style="western"><surname>Halama</surname><given-names>M</given-names></name><name name-style="western"><surname>Hembrom</surname><given-names>ME</given-names></name><name name-style="western"><surname>Mehmood</surname><given-names>T</given-names></name><name name-style="western"><surname>Parihar</surname><given-names>A</given-names></name><name name-style="western"><surname>Pencakowski</surname><given-names>B</given-names></name><name name-style="western"><surname>Bielecka</surname><given-names>M</given-names></name><name name-style="western"><surname>Reczynska</surname><given-names>K</given-names></name><name name-style="western"><surname>Sasiela</surname><given-names>D</given-names></name><name name-style="western"><surname>Singh</surname><given-names>U</given-names></name><name name-style="western"><surname>Song</surname><given-names>Y</given-names></name><name name-style="western"><surname>Swierkosz</surname><given-names>K</given-names></name><name name-style="western"><surname>Szczesniak</surname><given-names>K</given-names></name><name name-style="western"><surname>Uniyal</surname><given-names>P</given-names></name><name name-style="western"><surname>Zhang</surname><given-names>JB</given-names></name><name name-style="western"><surname>Buyck</surname><given-names>B</given-names></name></person-group> (<year>2017</year>) <article-title>Fungal biodiversity profiles 31–40.</article-title><source>Cryptogamie Mycologie</source><volume>38</volume>(<issue>3</issue>): <fpage>353</fpage>–<lpage>406</lpage>. <ext-link xlink:type="simple" ext-link-type="doi" xlink:href="10.7872/crym/v38.iss3.2017.353">https://doi.org/10.7872/crym/v38.iss3.2017.353</ext-link></mixed-citation></ref><ref id="B42"><mixed-citation xmlns:xlink="http://www.w3.org/1999/xlink" xlink:type="simple"><person-group><name name-style="western"><surname>Li</surname><given-names>GJ</given-names></name><name name-style="western"><surname>Zhao</surname><given-names>D</given-names></name><name name-style="western"><surname>Li</surname><given-names>SF</given-names></name><name name-style="western"><surname>Wen</surname><given-names>HA</given-names></name></person-group> (<year>2015b</year>) <article-title><italic><tp:taxon-name><tp:taxon-name-part taxon-name-part-type="genus">Russula</tp:taxon-name-part><tp:taxon-name-part taxon-name-part-type="species">chiui</tp:taxon-name-part></tp:taxon-name></italic> and <italic><tp:taxon-name><tp:taxon-name-part taxon-name-part-type="genus">R.</tp:taxon-name-part><tp:taxon-name-part taxon-name-part-type="species">pseudopectinatoides</tp:taxon-name-part></tp:taxon-name></italic>, two new species from southwestern China supported by morphological and molecular evidence.</article-title><source>Mycological Progress</source><volume>14</volume>(<issue>6</issue>): <fpage>33</fpage>. <ext-link xlink:type="simple" ext-link-type="doi" xlink:href="10.1007/s11557-015-1054-y">https://doi.org/10.1007/s11557-015-1054-y</ext-link></mixed-citation></ref><ref id="B34"><mixed-citation xmlns:xlink="http://www.w3.org/1999/xlink" xlink:type="simple"><person-group><name name-style="western"><surname>Jabeen</surname><given-names>S</given-names></name><name name-style="western"><surname>Razaq</surname><given-names>A</given-names></name><name name-style="western"><surname>Niazi</surname><given-names>ARK</given-names></name><name name-style="western"><surname>Ahmad</surname><given-names>I</given-names></name><name name-style="western"><surname>Grebenc</surname><given-names>T</given-names></name><name name-style="western"><surname>Khalid</surname><given-names>AN</given-names></name></person-group> (<year>2017</year>) <article-title><italic><tp:taxon-name><tp:taxon-name-part taxon-name-part-type="genus">Russula</tp:taxon-name-part><tp:taxon-name-part taxon-name-part-type="species">ahmadii</tp:taxon-name-part></tp:taxon-name></italic> (<tp:taxon-name><tp:taxon-name-part taxon-name-part-type="phylum">Basidiomycota</tp:taxon-name-part></tp:taxon-name>, <tp:taxon-name><tp:taxon-name-part taxon-name-part-type="order">Russulales</tp:taxon-name-part></tp:taxon-name>), a new species in section <tp:taxon-name><tp:taxon-name-part taxon-name-part-type="section">Ingratae</tp:taxon-name-part></tp:taxon-name> and its ectomycorrhiza from coniferous forests of Pakistan.</article-title><source>Phytotaxa</source><volume>321</volume>(<issue>3</issue>): <fpage>241</fpage>–<lpage>253</lpage>. <ext-link xlink:type="simple" ext-link-type="doi" xlink:href="10.11646/phytotaxa.321.3.2">https://doi.org/10.11646/phytotaxa.321.3.2</ext-link></mixed-citation></ref><ref id="B3"><mixed-citation xmlns:xlink="http://www.w3.org/1999/xlink" xlink:type="simple"><person-group><name name-style="western"><surname>Adamčík</surname><given-names>S</given-names></name><name name-style="western"><surname>Looney</surname><given-names>B</given-names></name><name name-style="western"><surname>Caboň</surname><given-names>M</given-names></name><name name-style="western"><surname>Jančovičová</surname><given-names>S</given-names></name><name name-style="western"><surname>Adamčíková</surname><given-names>K</given-names></name><name name-style="western"><surname>Avis</surname><given-names>PG</given-names></name><name name-style="western"><surname>Barajas</surname><given-names>M</given-names></name><name name-style="western"><surname>Bhatt</surname><given-names>RP</given-names></name><name name-style="western"><surname>Corrales</surname><given-names>A</given-names></name><name name-style="western"><surname>Das</surname><given-names>K</given-names></name><name name-style="western"><surname>Hampe</surname><given-names>F</given-names></name><name name-style="western"><surname>Ghosh</surname><given-names>A</given-names></name><name name-style="western"><surname>Gates</surname><given-names>G</given-names></name><name name-style="western"><surname>Kälviäinen</surname><given-names>V</given-names></name><name name-style="western"><surname>Khalid</surname><given-names>AN</given-names></name><name name-style="western"><surname>Kiran</surname><given-names>M</given-names></name><name name-style="western"><surname>Lange</surname><given-names>RD</given-names></name><name name-style="western"><surname>Lee</surname><given-names>H</given-names></name><name name-style="western"><surname>Lim</surname><given-names>YW</given-names></name><name name-style="western"><surname>Kong</surname><given-names>A</given-names></name><name name-style="western"><surname>Manz</surname><given-names>C</given-names></name><name name-style="western"><surname>Ovrebo</surname><given-names>C</given-names></name><name name-style="western"><surname>Saba</surname><given-names>C</given-names></name><name name-style="western"><surname>Taipale</surname><given-names>T</given-names></name><name name-style="western"><surname>Verbeken</surname><given-names>A</given-names></name><name name-style="western"><surname>Wisitrassameewong</surname><given-names>K</given-names></name><name name-style="western"><surname>Buyck</surname><given-names>B</given-names></name></person-group> (<year>2019</year>) <article-title>The quest for a globally comprehensible <italic><tp:taxon-name><tp:taxon-name-part taxon-name-part-type="genus">Russula</tp:taxon-name-part></tp:taxon-name></italic> language.</article-title><source>Fungal Diversity</source><volume>99</volume>(<issue>1</issue>): <fpage>369</fpage>–<lpage>449</lpage>. <ext-link xlink:type="simple" ext-link-type="doi" xlink:href="10.1007/s13225-019-00437-2">https://doi.org/10.1007/s13225-019-00437-2</ext-link></mixed-citation></ref></ref-list></tp:taxon-treatment>
