# Supplementary material for: Three new Russula species in sect. Ingratae (Russulales, Basidiomycota) from southern China
Source: MycoKeys. 2021 Nov 8;84:103–39. doi: 10.3897/mycokeys.84.68750 (PMC8592955; doi:10.3897/mycokeys.84.68750)
Supplement: XML Treatment for Russula succinea [file mycokeys.84.68750-treatment4.xml]

<!DOCTYPE tp:taxon-treatment
  PUBLIC "-//TaxonX//DTD Taxonomic Treatment Publishing DTD v0 20100105//EN" "tax-treatment-NSO.dtd">
<tp:taxon-treatment xmlns:tp="http://www.plazi.org/taxpub"><tp:treatment-meta><kwd-group><label>Taxon classification</label><kwd>
                <named-content content-type="kingdom">Fungi</named-content>
              </kwd><kwd>
                <named-content content-type="order">Russulales</named-content>
              </kwd><kwd>
                <named-content content-type="family">Russulaceae</named-content>
              </kwd></kwd-group><mixed-citation publication-type="journal"><person-group><name><surname>Li</surname><given-names>Guo-Jie</given-names></name><name><surname>Li*</surname><given-names>Shou-Mian</given-names></name><name><surname>Buyck</surname><given-names>Bart</given-names></name><name><surname>Zhao</surname><given-names>Shi-Yi</given-names></name><name><surname>Xie</surname><given-names>Xue-Jiao</given-names></name><name><surname>Shi</surname><given-names>Lu-Yao</given-names></name><name><surname>Deng</surname><given-names>Chun-Ying</given-names></name><name><surname>Meng</surname><given-names>Qing-Feng</given-names></name><name><surname>Sun</surname><given-names>Qi-Biao</given-names></name><name><surname>Yan</surname><given-names>Jun-Qing</given-names></name><name><surname>Wang</surname><given-names>Jing</given-names></name><name><surname>Li</surname><given-names>Ming</given-names></name></person-group><article-title>Three new <tp:taxon-name><tp:taxon-name-part taxon-name-part-type="genus" reg="Russula">Russula</tp:taxon-name-part></tp:taxon-name> species in sect. <tp:taxon-name><tp:taxon-name-part taxon-name-part-type="genus" reg="Russula"/><tp:taxon-name-part taxon-name-part-type="section" reg="Ingratae">Ingratae</tp:taxon-name-part></tp:taxon-name> (<tp:taxon-name><tp:taxon-name-part taxon-name-part-type="order">Russulales</tp:taxon-name-part></tp:taxon-name>, <tp:taxon-name><tp:taxon-name-part taxon-name-part-type="phylum">Basidiomycota</tp:taxon-name-part></tp:taxon-name>) from southern China</article-title><source>MycoKeys</source><day>08</day><month>11</month><year>2021</year><volume>84</volume><fpage>103</fpage><lpage>139</lpage><pub-id pub-id-type="doi">10.3897/mycokeys.84.68750</pub-id></mixed-citation></tp:treatment-meta><tp:nomenclature><tp:taxon-name>
              <object-id xmlns:xlink="http://www.w3.org/1999/xlink" content-type="arpha" xlink:type="simple">741B403E-458B-51F6-8E36-BDF9AA627FEC</object-id>
              <tp:taxon-name-part taxon-name-part-type="genus" reg="Russula">Russula</tp:taxon-name-part>
              <tp:taxon-name-part taxon-name-part-type="species" reg="succinea">succinea</tp:taxon-name-part>
              <object-id xmlns:xlink="http://www.w3.org/1999/xlink" xlink:type="simple">Fungal Names: FN 570760</object-id>
            </tp:taxon-name><tp:taxon-authority>G.J. Li &amp; C.Y. Deng</tp:taxon-authority><tp:taxon-status xmlns:xlink="http://www.w3.org/1999/xlink" xlink:type="simple">sp. nov.</tp:taxon-status><xref ref-type="fig" rid="F2">Figs 2e</xref><xref ref-type="fig" rid="F2">, 2f</xref><xref ref-type="fig" rid="F3">, 3d</xref><xref ref-type="fig" rid="F10">, 10</xref><xref ref-type="fig" rid="F11">and 11.</xref></tp:nomenclature><tp:treatment-sec sec-type="etymology" id="SECID0EODDI"><title>Etymology.</title><p>referring to the pale brownish tinged pileus.</p></tp:treatment-sec><tp:treatment-sec sec-type="Holotype" id="SECID0ETDDI"><title>Holotype.</title><p>China, Guizhou Province, Weining Yi, Hui, and Miao Autonomous County, Caohai National Nature Reserve, <named-content xmlns:xlink="http://www.w3.org/1999/xlink" content-type="dwc:verbatimCoordinates" xlink:type="simple"><named-content content-type="geo-json" specific-use="{&#34;type&#34;:&#34;Point&#34;,&#34;coordinates&#34;:[104.200000,26.883333]}" id="NCID0E3DDI" xlink:type="simple">26°53'N, 104°12'E</named-content></named-content>, alt. 2183 m, on the ground in coniferous forest, 15 July 2017, C.Y. Deng CH2017071509 (<abbrev xmlns:xlink="http://www.w3.org/1999/xlink" xlink:title="Macrofungus Section, Mycological Herbarium of Guizhou Academy of Sciences" id="ABBRID0EBEDI" xlink:type="simple">HGAS-MF</abbrev> 009904, <bold>Holotype</bold>). GenBank accession: <ext-link xmlns:xlink="http://www.w3.org/1999/xlink" ext-link-type="gen" xlink:href="MN649188" xlink:type="simple">MN649188</ext-link> (<abbrev xmlns:xlink="http://www.w3.org/1999/xlink" xlink:title="internal transcribed spacer" id="ABBRID0EHEDI" xlink:type="simple">ITS</abbrev>).</p></tp:treatment-sec><tp:treatment-sec sec-type="diagnosis" id="SECID0ELEDI"><title>Diagnosis.</title><p>This species is characterised by the yellowish-brown to pale brown pileus, with tuberculate-striate margin, adnate and pale cream-coloured lamellae, subclavate to subcylindrical stipe turning cream to pale ochre when bruised, white context unchanging after injury, slightly acrid to mild taste, pale cream spore print, globose, subglobose to broadly ellipsoid basidiospores (5.8–) 6.1–7.8 (–8.3) × (4.9–) 5.2–6.8 (–7.3) μm, 7.0 × 6.0 μm on average, ornamentation 0.8–1.2 μm in height, forming incomplete reticulum, rarely intermixed with isolated warts, clavate to subcylindrical basidia, 44–66 × 10–12 μm, fusiform hymenial <tp:taxon-name><tp:taxon-name-part taxon-name-part-type="genus" reg="Hymenial"/><tp:taxon-name-part taxon-name-part-type="species" reg="cystidia">cystidia</tp:taxon-name-part></tp:taxon-name> 71–88 × 9–15 μm, two-layered pileipellis, ixotrichodermal suprapellis in pileus centre, a trichoderm at the margin, subpellis a cutis and habitat in coniferous forests.</p><fig id="F10" position="float" orientation="portrait"><object-id xmlns:xlink="http://www.w3.org/1999/xlink" content-type="doi" xlink:type="simple">10.3897/mycokeys.84.68750.figure10</object-id><object-id xmlns:xlink="http://www.w3.org/1999/xlink" content-type="arpha" xlink:type="simple">E5D40579-EACF-5C0A-86D9-775D3CBE6EC1</object-id><label>Figure 10.</label><caption><p><italic><tp:taxon-name><tp:taxon-name-part taxon-name-part-type="genus" reg="Russula">Russula</tp:taxon-name-part><tp:taxon-name-part taxon-name-part-type="species" reg="succinea">succinea</tp:taxon-name-part></tp:taxon-name></italic>, holotype <bold>A</bold> basidiospores <bold>B</bold> basidia <bold>C</bold> hymenial <tp:taxon-name><tp:taxon-name-part taxon-name-part-type="genus" reg="Hymenial"/><tp:taxon-name-part taxon-name-part-type="species" reg="cystidia">cystidia</tp:taxon-name-part></tp:taxon-name><bold>D</bold> suprapellis partial subpellis in pileus centre <bold>E</bold> suprapellis in pileus margin.</p></caption><graphic xmlns:xlink="http://www.w3.org/1999/xlink" xlink:href="mycokeys-84-103-g010.jpg" position="float" orientation="portrait" xlink:type="simple" id="oo_608656.jpg"><uri content-type="original_file" xlink:type="simple">https://binary.pensoft.net/fig/608656</uri></graphic></fig><fig id="F11" position="float" orientation="portrait"><object-id xmlns:xlink="http://www.w3.org/1999/xlink" content-type="doi" xlink:type="simple">10.3897/mycokeys.84.68750.figure11</object-id><object-id xmlns:xlink="http://www.w3.org/1999/xlink" content-type="arpha" xlink:type="simple">05392172-1775-582A-8CBF-3C4E8864FBE7</object-id><label>Figure 11.</label><caption><p><italic><tp:taxon-name><tp:taxon-name-part taxon-name-part-type="genus" reg="Russula">Russula</tp:taxon-name-part><tp:taxon-name-part taxon-name-part-type="species" reg="succinea">succinea</tp:taxon-name-part></tp:taxon-name></italic>, holotype <bold>A</bold> hyphal ends in pileipellis margin <bold>B</bold> hyphal ends in pileus centre.</p></caption><graphic xmlns:xlink="http://www.w3.org/1999/xlink" xlink:href="mycokeys-84-103-g011.jpg" position="float" orientation="portrait" xlink:type="simple" id="oo_608657.jpg"><uri content-type="original_file" xlink:type="simple">https://binary.pensoft.net/fig/608657</uri></graphic></fig></tp:treatment-sec><tp:treatment-sec sec-type="description" id="SECID0EBHDI"><title>Description.</title><p><italic>Basidiomata</italic> small to medium sized. <italic>Pileus</italic> 32–54 mm in diam., initially hemispherical, then plano-convex, flat when mature, often slightly depressed at centre, strongly viscid when wet, yellowish-brown tinged, pale brownish tinged, often intermixed with greyish-yellow fringe, Hazal (XIV11′k), Russet (XV13′k), Cinnamon Brown (XV15′k) to Tawny (XV15′) at centre, rarely with Liver Brown (XIV17′m), Pecan Brown (XXVIII13′′i) or Rood’s Brown (XXVIII11′′k) when old and dry; margin subacute to acute, straight, rarely split or inward-turned, tuberculate-striate 14–25 mm from the edge inwards, peeling 1/3–1/2 towards the centre, pale yellowish tinged, first Deep Colonial Buff (XXX21′′b), Honey Yellow (XXX19′′) to Light Ochraceous Salmon (XV13′d), then Light Cadmium (IV19), Maize Yellow (III19f) when mature. <italic>Lamellae</italic> adnate, 3–6 mm in height at the halfway point of pileus radius, brittle, often forked near the stipe and pileus edge, interveined, pale cream-coloured, first White (LIII), Cream Colour (XVI19′f) when mature, sometimes stained with Martius Yellow (III23f) to Baryta Yellow (IV21f); edge entire, narrowing towards the pileus margin, 13–22 pieces per cm in the edge; lamellulae absent. <italic>Stipe</italic> slightly subcentral, rarely central, 4.2–8.3 × 1.5–2.2 cm, subclavate to subcylindrical, often narrowing towards the base, rarely slightly curved, smooth when young, rugulose longitudinally in age, dry, Cream Colour (XVI19′f), staining Sudan Brown (III15k) to Orange-Citrine (IV19k) when bruised, Tawny Olive (XXIX17′′i), Sayal Brown (XXIX15′′) to Isabella Colour (XXX19′′i) at base, initially solid, turning hollow in age. Context White (LIII), unchanging when bruised or touched, 3–5 mm thick at the centre of pileus, fragile, taste first slightly acrid, mild when mature, odour indistinct. <italic>Spore print</italic> pale cream (Romagnesi IIc–IId).</p><p><italic>Basidiospores</italic> [350/14/7] (5.8–) 6.1–7.8 (–8.3) × (4.9–) 5.2–6.8 (–7.3) μm, Q = (1.00–) 1.03–1.30 (–1.33) (<bold>Q</bold> = 1.17 ± 0.08), 7.0 × 6.0 μm on average, globose, subglobose to broadly ellipsoid, rarely ellipsoid, composed of verrucous to subcylindrical amyloid warts 0.8–1.2 μm in height, often linked as short to long crests and ridges, forming an incomplete reticulum, rarely intermixed with isolated warts; suprahilar spot distinct, but not amyloid. <italic>Basidia</italic> 44–66 × 10–12 μm, mostly 4-spored, clavate to subcylindrical; sterigmata 4–6 μm in length, straight to tortuous. <italic><tp:taxon-name><tp:taxon-name-part taxon-name-part-type="genus" reg="Hymenial">Hymenial</tp:taxon-name-part><tp:taxon-name-part taxon-name-part-type="species" reg="cystidia">cystidia</tp:taxon-name-part></tp:taxon-name></italic> moderately numerous, ca. 700–1300/mm<sup>2</sup>, 71–88 × 9–15 μm, fusiform, sometimes cylindrical, thin-walled, apex obtuse, rarely mucronate, projecting 20–40 μm beyond the hymenium, contents granular to crystalline, partly dense, blackish-grey in <abbrev xmlns:xlink="http://www.w3.org/1999/xlink" xlink:title="sulphovanillin" id="ABBRID0EGIDI" xlink:type="simple">SV</abbrev>. <italic>Pileipellis</italic> two-layered, distinctly delimited from the underlying context. The upper suprapellis (70–130 μm thick) in pileus centre an ixotrichoderm, composed of ascending to erect hyphae 4–7 μm in width, septate, cylindrical, often slightly inflated, acid-resistant encrustations absent, terminal cells sometimes narrowing towards the apex, subapical cells cylindrical, not branched; suprapellis a trichoderm in pileus margin, composed of repent, slender, cylindrical, hyaline hyphae 3–5 μm in width, acid-resistant encrustations absent. <italic><tp:taxon-name><tp:taxon-name-part taxon-name-part-type="genus" reg="Pileocystidia">Pileocystidia</tp:taxon-name-part></tp:taxon-name></italic> abundant, long, cylindrical, often septate, 4–10 μm in width, apex obtuse, contents granulate, dense, blackish-grey in <abbrev xmlns:xlink="http://www.w3.org/1999/xlink" xlink:title="sulphovanillin" id="ABBRID0ETIDI" xlink:type="simple">SV</abbrev>. The lower layer subpellis (50–90 μm thick) composed of loosely interwoven, mostly repent, cylindrical, septate hyaline hyphae often inflated, 2–7 μm in width. <italic>Clamp connections</italic> not observed in all parts.</p></tp:treatment-sec><tp:treatment-sec sec-type="material" id="SECID0EZIDI"><title>Additional specimens examined.</title><p>China, Guizhou Province, Weining Yi, Hui and Miao Autonomous County, Caohai National Nature Reserve, <named-content xmlns:xlink="http://www.w3.org/1999/xlink" content-type="dwc:verbatimCoordinates" xlink:type="simple"><named-content content-type="geo-json" specific-use="{&#34;type&#34;:&#34;Point&#34;,&#34;coordinates&#34;:[104.200000,26.883333]}" id="NCID0ECJDI" xlink:type="simple">26°53'N, 104°12'E</named-content></named-content>, alt. 2215 m, on the ground in coniferous forest, 16 July 2017, C.Y. Deng CH2017071602 (<abbrev xmlns:xlink="http://www.w3.org/1999/xlink" xlink:title="Macrofungus Section, Mycological Herbarium of Guizhou Academy of Sciences" id="ABBRID0EHJDI" xlink:type="simple">HGAS-MF</abbrev> 009915, paratype); ibid, alt. 2136 m, 15 July 2017, C.Y. Deng dcy2307 (<abbrev xmlns:xlink="http://www.w3.org/1999/xlink" xlink:title="Macrofungus Section, Mycological Herbarium of Guizhou Academy of Sciences" id="ABBRID0ELJDI" xlink:type="simple">HGAS-MF</abbrev> 009909, paratype); ibid, alt. 2005 m, C.Y. Deng dcy2309 (<abbrev xmlns:xlink="http://www.w3.org/1999/xlink" xlink:title="Macrofungus Section, Mycological Herbarium of Guizhou Academy of Sciences" id="ABBRID0EPJDI" xlink:type="simple">HGAS-MF</abbrev> 009906, paratype); alt. 2057 m, C.Y. Deng dcy2308 (<abbrev xmlns:xlink="http://www.w3.org/1999/xlink" xlink:title="Macrofungus Section, Mycological Herbarium of Guizhou Academy of Sciences" id="ABBRID0ETJDI" xlink:type="simple">HGAS-MF</abbrev> 009902, paratype); alt. 2103 m, C.Y. Deng dcy2304 (<abbrev xmlns:xlink="http://www.w3.org/1999/xlink" xlink:title="Macrofungus Section, Mycological Herbarium of Guizhou Academy of Sciences" id="ABBRID0EXJDI" xlink:type="simple">HGAS-MF</abbrev> 009914, paratype); Jiangxi Province, Jiujiang City, Lushan City, Lushan Mountains, alt. 1257 m, on the ground in coniferous forest, 19 October 2016, J.B. Zhang (<abbrev xmlns:xlink="http://www.w3.org/1999/xlink" xlink:title="Herbarium of Fungi, Jiangxi Agricultural University" id="ABBRID0E2JDI" xlink:type="simple">HFJAU</abbrev> 0301).</p></tp:treatment-sec><tp:treatment-sec sec-type="Habit and habitat" id="SECID0E6JDI"><title>Habit and habitat.</title><p>Single to scattered on yellow brown soil in coniferous forest dominated by <italic><tp:taxon-name><tp:taxon-name-part taxon-name-part-type="genus" reg="Pinus">Pinus</tp:taxon-name-part><tp:taxon-name-part taxon-name-part-type="species" reg="armandii">armandii</tp:taxon-name-part></tp:taxon-name></italic>, <italic><tp:taxon-name><tp:taxon-name-part taxon-name-part-type="genus" reg="Pinus">P.</tp:taxon-name-part><tp:taxon-name-part taxon-name-part-type="species" reg="massoniana">massoniana</tp:taxon-name-part></tp:taxon-name></italic> and <italic><tp:taxon-name><tp:taxon-name-part taxon-name-part-type="genus" reg="Pinus">P.</tp:taxon-name-part><tp:taxon-name-part taxon-name-part-type="species" reg="yunnanensis">yunnanensis</tp:taxon-name-part></tp:taxon-name></italic> at 1200–2200 m altitude.</p></tp:treatment-sec><tp:treatment-sec sec-type="distribution" id="SECID0EGLDI"><title>Distribution.</title><p>China (Guizhou and Jiangxi).</p></tp:treatment-sec><tp:treatment-sec sec-type="notes" id="SECID0ELLDI"><title>Notes.</title><p>This new species is reminiscent of <italic><tp:taxon-name><tp:taxon-name-part taxon-name-part-type="genus" reg="Russula">R.</tp:taxon-name-part><tp:taxon-name-part taxon-name-part-type="species" reg="foetentula">foetentula</tp:taxon-name-part></tp:taxon-name></italic>, <italic><tp:taxon-name><tp:taxon-name-part taxon-name-part-type="genus" reg="Russula">R.</tp:taxon-name-part><tp:taxon-name-part taxon-name-part-type="species" reg="obscuricolor">obscuricolor</tp:taxon-name-part></tp:taxon-name></italic> and <italic><tp:taxon-name><tp:taxon-name-part taxon-name-part-type="genus" reg="Russula">R.</tp:taxon-name-part><tp:taxon-name-part taxon-name-part-type="species" reg="rufobasalis">rufobasalis</tp:taxon-name-part></tp:taxon-name></italic> because of the reddish-brown or burnt sienna colour at the stipe base (<xref ref-type="bibr" rid="B52">Peck 1907</xref>; <xref ref-type="bibr" rid="B68">Song et al. 2018</xref>). The following characters are helpful for differentiating these two species from <italic><tp:taxon-name><tp:taxon-name-part taxon-name-part-type="genus" reg="Russula">R.</tp:taxon-name-part><tp:taxon-name-part taxon-name-part-type="species" reg="succinea">succinea</tp:taxon-name-part></tp:taxon-name></italic>: <italic><tp:taxon-name><tp:taxon-name-part taxon-name-part-type="genus" reg="Russula">R.</tp:taxon-name-part><tp:taxon-name-part taxon-name-part-type="species" reg="foetentula">foetentula</tp:taxon-name-part></tp:taxon-name></italic> has lower basidiospore ornamentations 0.5–0.9 μm connected by occasional to rare line connections, hymenial <tp:taxon-name><tp:taxon-name-part taxon-name-part-type="genus" reg="Hymenial"/><tp:taxon-name-part taxon-name-part-type="species" reg="cystidia">cystidia</tp:taxon-name-part></tp:taxon-name> with mucronate-appendiculate apices 2–7 μm long, pileocystidium apex often constricted to 1–2.5 μm in width; North American distribution (<xref ref-type="bibr" rid="B52">Peck 1907</xref>; <xref ref-type="bibr" rid="B1">Adamčík et al. 2013</xref>); <italic><tp:taxon-name><tp:taxon-name-part taxon-name-part-type="genus" reg="Russula">R.</tp:taxon-name-part><tp:taxon-name-part taxon-name-part-type="species" reg="obscuricolor">obscuricolor</tp:taxon-name-part></tp:taxon-name></italic> has darker brown to chocolate brown tinges at pileus centre, bitter to pungent taste of context and shorter hymenial <tp:taxon-name><tp:taxon-name-part taxon-name-part-type="genus" reg="Hymenial"/><tp:taxon-name-part taxon-name-part-type="species" reg="cystidia">cystidia</tp:taxon-name-part></tp:taxon-name> (pleurocystidia 30–65 × 6–9 μm, cheilocystidia 23–33 × 5–7 μm) (<xref ref-type="bibr" rid="B23">Das et al. 2017</xref>); <italic><tp:taxon-name><tp:taxon-name-part taxon-name-part-type="genus" reg="Russula">R.</tp:taxon-name-part><tp:taxon-name-part taxon-name-part-type="species" reg="rufobasalis">rufobasalis</tp:taxon-name-part></tp:taxon-name></italic> has bright reddish tinge at stipe base, basidiospore ornamentations 0.3–0.8 μm in height and frequently thick-walled, narrower terminal cells 2–5 μm in width (<xref ref-type="bibr" rid="B68">Song et al. 2018</xref>).</p><p>For those Asian sect. <tp:taxon-name><tp:taxon-name-part taxon-name-part-type="section" reg="Ingratae">Ingratae</tp:taxon-name-part></tp:taxon-name> members that have similar pileus tinges, <italic><tp:taxon-name><tp:taxon-name-part taxon-name-part-type="genus" reg="Russula">R.</tp:taxon-name-part><tp:taxon-name-part taxon-name-part-type="species" reg="ahmadii">ahmadii</tp:taxon-name-part></tp:taxon-name></italic> can be distinguished from <italic><tp:taxon-name><tp:taxon-name-part taxon-name-part-type="genus" reg="Russula">R.</tp:taxon-name-part><tp:taxon-name-part taxon-name-part-type="species" reg="succinea">succinea</tp:taxon-name-part></tp:taxon-name></italic> by lower basidiospore ornamentations up to 0.3 μm, shorter basidia (29–) 29.7–38.9 (–40.1) × (9.2–) 9.4–11.3 (–11.8) μm and pileipellis a cutis (<xref ref-type="bibr" rid="B34">Jabeen et al. 2017</xref>); <italic><tp:taxon-name><tp:taxon-name-part taxon-name-part-type="genus" reg="Russula">R.</tp:taxon-name-part><tp:taxon-name-part taxon-name-part-type="species" reg="arunii">arunii</tp:taxon-name-part></tp:taxon-name></italic> differs from the new species in the orange tinge intermixed on pileus surfaces, white spore print, narrow pileocystidia 3–4 μm in width and a habit of broad-leaved <italic><tp:taxon-name><tp:taxon-name-part taxon-name-part-type="genus" reg="Pterygota">Pterygota</tp:taxon-name-part><tp:taxon-name-part taxon-name-part-type="species" reg="alata">alata</tp:taxon-name-part></tp:taxon-name></italic> forest (<xref ref-type="bibr" rid="B16">Crous et al. 2017</xref>); <italic><tp:taxon-name><tp:taxon-name-part taxon-name-part-type="genus" reg="Russula">R.</tp:taxon-name-part><tp:taxon-name-part taxon-name-part-type="species" reg="catillus">catillus</tp:taxon-name-part></tp:taxon-name></italic> differs in that basidiospore ornamentation is composed of mostly isolated, verrucous to conical warts, absence of pileocystidia in pileipellis and a habitat of oak hardwood forest (<xref ref-type="bibr" rid="B39">Lee et al. 2017</xref>); <italic><tp:taxon-name><tp:taxon-name-part taxon-name-part-type="genus" reg="Russula">R.</tp:taxon-name-part><tp:taxon-name-part taxon-name-part-type="species" reg="indocatillus">indocatillus</tp:taxon-name-part></tp:taxon-name></italic> can be differentiated from the new species for white spore print, shorter basidia 34–40 × 9–11 μm and capitate hymenial cystidium apex (<xref ref-type="bibr" rid="B27">Ghosh et al. 2020</xref>); <italic><tp:taxon-name><tp:taxon-name-part taxon-name-part-type="genus" reg="Russula">R.</tp:taxon-name-part><tp:taxon-name-part taxon-name-part-type="species" reg="natarajanii">natarajanii</tp:taxon-name-part></tp:taxon-name></italic> differs in having light to medium brown spots at the pileus periphery, shorter basidia 28–35 × 7.5–9 μm and a habitat of <italic><tp:taxon-name><tp:taxon-name-part taxon-name-part-type="genus" reg="Quercus">Quercus</tp:taxon-name-part></tp:taxon-name></italic> forest (<xref ref-type="bibr" rid="B20">Das et al. 2006</xref>); <italic><tp:taxon-name><tp:taxon-name-part taxon-name-part-type="genus" reg="Russula">R.</tp:taxon-name-part><tp:taxon-name-part taxon-name-part-type="species" reg="pseudocatillus">pseudocatillus</tp:taxon-name-part></tp:taxon-name></italic> differs in the presence of lamellula, basidiospores ornamented with isolated warts never forming a reticulum and a habitat of broad-leaved evergreen forest (<xref ref-type="bibr" rid="B83">Yuan et al. 2019</xref>); <italic><tp:taxon-name><tp:taxon-name-part taxon-name-part-type="genus" reg="Russula">R.</tp:taxon-name-part><tp:taxon-name-part taxon-name-part-type="species" reg="pseudopectinatoides">pseudopectinatoides</tp:taxon-name-part></tp:taxon-name></italic> can be distinguished from the new species in having hymenial <tp:taxon-name><tp:taxon-name-part taxon-name-part-type="genus" reg="Hymenial"/><tp:taxon-name-part taxon-name-part-type="species" reg="cystidia">cystidia</tp:taxon-name-part></tp:taxon-name> with moniliform or capitate apex, larger basidiospores up to 9 μm in diam. and absence of pileocystidia (<xref ref-type="bibr" rid="B42">Li et al. 2015b</xref>); <italic><tp:taxon-name><tp:taxon-name-part taxon-name-part-type="genus" reg="Russula">R.</tp:taxon-name-part><tp:taxon-name-part taxon-name-part-type="species" reg="straminella">straminella</tp:taxon-name-part></tp:taxon-name></italic> differs in its shorter basidia and hymenial <tp:taxon-name><tp:taxon-name-part taxon-name-part-type="genus" reg="Hymenial"/><tp:taxon-name-part taxon-name-part-type="species" reg="cystidia">cystidia</tp:taxon-name-part></tp:taxon-name>, often thick-walled terminal cells in pileipellis of pileus margin (Figs <xref ref-type="fig" rid="F6">6</xref> and <xref ref-type="fig" rid="F7">7</xref>); <italic><tp:taxon-name><tp:taxon-name-part taxon-name-part-type="genus" reg="Russula">R.</tp:taxon-name-part><tp:taxon-name-part taxon-name-part-type="species" reg="gelatinosa">gelatinosa</tp:taxon-name-part></tp:taxon-name></italic>, <italic><tp:taxon-name><tp:taxon-name-part taxon-name-part-type="genus" reg="Russula">R.</tp:taxon-name-part><tp:taxon-name-part taxon-name-part-type="species" reg="punctipes">punctipes</tp:taxon-name-part></tp:taxon-name></italic>, <italic><tp:taxon-name><tp:taxon-name-part taxon-name-part-type="genus" reg="Russula">R.</tp:taxon-name-part><tp:taxon-name-part taxon-name-part-type="species" reg="seneicis">seneicis</tp:taxon-name-part></tp:taxon-name></italic>, <italic><tp:taxon-name><tp:taxon-name-part taxon-name-part-type="genus" reg="Russula">R.</tp:taxon-name-part><tp:taxon-name-part taxon-name-part-type="species" reg="subpunctipes">subpunctipes</tp:taxon-name-part></tp:taxon-name></italic> and <italic><tp:taxon-name><tp:taxon-name-part taxon-name-part-type="genus" reg="Russula">R.</tp:taxon-name-part><tp:taxon-name-part taxon-name-part-type="species" reg="tsokae">tsokae</tp:taxon-name-part></tp:taxon-name></italic> differ from <italic><tp:taxon-name><tp:taxon-name-part taxon-name-part-type="genus" reg="Russula">R.</tp:taxon-name-part><tp:taxon-name-part taxon-name-part-type="species" reg="succinea">succinea</tp:taxon-name-part></tp:taxon-name></italic> in their larger basidiospores (9 μm in diam.) with high ornamentation up to 2 μm in height (<xref ref-type="bibr" rid="B36">Khatua et al. 2015</xref>; <xref ref-type="bibr" rid="B39">Lee et al. 2017</xref>; <xref ref-type="bibr" rid="B68">Song et al. 2018</xref>; <xref ref-type="bibr" rid="B67">2020</xref>).</p></tp:treatment-sec><tp:treatment-sec><!--Section generated to contain objects referenced in tp:taxon-treatment.--><fig id="F2" position="float" orientation="portrait"><object-id xmlns:xlink="http://www.w3.org/1999/xlink" content-type="doi" xlink:type="simple">10.3897/mycokeys.84.68750.figure2</object-id><object-id xmlns:xlink="http://www.w3.org/1999/xlink" content-type="arpha" xlink:type="simple">DB118682-333B-5ED5-8E76-F61EB447B505</object-id><label>Figure 2.</label><caption><p>Basidiomata <bold>A</bold><italic><tp:taxon-name><tp:taxon-name-part taxon-name-part-type="genus" reg="Russula">Russula</tp:taxon-name-part><tp:taxon-name-part taxon-name-part-type="species" reg="indocatillus">indocatillus</tp:taxon-name-part></tp:taxon-name></italic><bold>B</bold><italic><tp:taxon-name><tp:taxon-name-part taxon-name-part-type="genus" reg="Russula">R.</tp:taxon-name-part><tp:taxon-name-part taxon-name-part-type="species" reg="straminella">straminella</tp:taxon-name-part></tp:taxon-name></italic><bold>C–D</bold><italic><tp:taxon-name><tp:taxon-name-part taxon-name-part-type="genus" reg="Russula">R.</tp:taxon-name-part><tp:taxon-name-part taxon-name-part-type="species" reg="subpectinatoides">subpectinatoides</tp:taxon-name-part></tp:taxon-name></italic><bold>E–F</bold><italic><tp:taxon-name><tp:taxon-name-part taxon-name-part-type="genus" reg="Russula">R.</tp:taxon-name-part><tp:taxon-name-part taxon-name-part-type="species" reg="succinea">succinea</tp:taxon-name-part></tp:taxon-name></italic>. Bars: 10 mm.</p></caption><graphic xmlns:xlink="http://www.w3.org/1999/xlink" xlink:href="mycokeys-84-103-g002.jpg" position="float" orientation="portrait" xlink:type="simple" id="oo_608648.jpg"><uri content-type="original_file" xlink:type="simple">https://binary.pensoft.net/fig/608648</uri></graphic></fig><fig id="F3" position="float" orientation="portrait"><object-id xmlns:xlink="http://www.w3.org/1999/xlink" content-type="doi" xlink:type="simple">10.3897/mycokeys.84.68750.figure3</object-id><object-id xmlns:xlink="http://www.w3.org/1999/xlink" content-type="arpha" xlink:type="simple">A230823F-88F4-59B5-9A77-DC731817DB93</object-id><label>Figure 3.</label><caption><p>SEM photo of basidiospores <bold>A</bold><italic><tp:taxon-name><tp:taxon-name-part taxon-name-part-type="genus" reg="Russula">Russula</tp:taxon-name-part><tp:taxon-name-part taxon-name-part-type="species" reg="indocatillus">indocatillus</tp:taxon-name-part></tp:taxon-name></italic><bold>B</bold><italic><tp:taxon-name><tp:taxon-name-part taxon-name-part-type="genus" reg="Russula">R.</tp:taxon-name-part><tp:taxon-name-part taxon-name-part-type="species" reg="straminella">straminella</tp:taxon-name-part></tp:taxon-name></italic><bold>C</bold><italic><tp:taxon-name><tp:taxon-name-part taxon-name-part-type="genus" reg="Russula">R.</tp:taxon-name-part><tp:taxon-name-part taxon-name-part-type="species" reg="subpectinatoides">subpectinatoides</tp:taxon-name-part></tp:taxon-name></italic><bold>D</bold><italic><tp:taxon-name><tp:taxon-name-part taxon-name-part-type="genus" reg="Russula">R.</tp:taxon-name-part><tp:taxon-name-part taxon-name-part-type="species" reg="succinea">succinea</tp:taxon-name-part></tp:taxon-name></italic>.</p></caption><graphic xmlns:xlink="http://www.w3.org/1999/xlink" xlink:href="mycokeys-84-103-g003.jpg" position="float" orientation="portrait" xlink:type="simple" id="oo_608649.jpg"><uri content-type="original_file" xlink:type="simple">https://binary.pensoft.net/fig/608649</uri></graphic></fig><fig id="F6" position="float" orientation="portrait"><object-id xmlns:xlink="http://www.w3.org/1999/xlink" content-type="doi" xlink:type="simple">10.3897/mycokeys.84.68750.figure6</object-id><object-id xmlns:xlink="http://www.w3.org/1999/xlink" content-type="arpha" xlink:type="simple">EB12C26C-9D4A-52EC-B2CA-F859840D9D60</object-id><label>Figure 6.</label><caption><p><italic><tp:taxon-name><tp:taxon-name-part taxon-name-part-type="genus" reg="Russula">Russula</tp:taxon-name-part><tp:taxon-name-part taxon-name-part-type="species" reg="straminella">straminella</tp:taxon-name-part></tp:taxon-name></italic>, holotype <bold>A</bold> basidiospores <bold>B</bold> basidia <bold>C</bold> hymenial <tp:taxon-name><tp:taxon-name-part taxon-name-part-type="genus" reg="Hymenial"/><tp:taxon-name-part taxon-name-part-type="species" reg="cystidia">cystidia</tp:taxon-name-part></tp:taxon-name><bold>D</bold> suprapellis and partial subpellis in pileus centre <bold>E</bold> suprapellis in pileus margin.</p></caption><graphic xmlns:xlink="http://www.w3.org/1999/xlink" xlink:href="mycokeys-84-103-g006.jpg" position="float" orientation="portrait" xlink:type="simple" id="oo_608652.jpg"><uri content-type="original_file" xlink:type="simple">https://binary.pensoft.net/fig/608652</uri></graphic></fig><fig id="F7" position="float" orientation="portrait"><object-id xmlns:xlink="http://www.w3.org/1999/xlink" content-type="doi" xlink:type="simple">10.3897/mycokeys.84.68750.figure7</object-id><object-id xmlns:xlink="http://www.w3.org/1999/xlink" content-type="arpha" xlink:type="simple">2DDB8277-8D95-51A6-A4E2-ED4AA60BE910</object-id><label>Figure 7.</label><caption><p><italic><tp:taxon-name><tp:taxon-name-part taxon-name-part-type="genus" reg="Russula">Russula</tp:taxon-name-part><tp:taxon-name-part taxon-name-part-type="species" reg="straminella">straminella</tp:taxon-name-part></tp:taxon-name></italic>, holotype <bold>A</bold> hyphal ends in pileipellis margin <bold>B</bold> hyphal ends in pileus centre.</p></caption><graphic xmlns:xlink="http://www.w3.org/1999/xlink" xlink:href="mycokeys-84-103-g007.jpg" position="float" orientation="portrait" xlink:type="simple" id="oo_608653.jpg"><uri content-type="original_file" xlink:type="simple">https://binary.pensoft.net/fig/608653</uri></graphic></fig></tp:treatment-sec><ref-list><ref id="B52"><mixed-citation xmlns:xlink="http://www.w3.org/1999/xlink" xlink:type="simple"><person-group><name name-style="western"><surname>Peck</surname><given-names>CH</given-names></name></person-group> (<year>1907</year>) <article-title>New York species of <italic><tp:taxon-name><tp:taxon-name-part taxon-name-part-type="genus">Russula</tp:taxon-name-part></tp:taxon-name></italic>.</article-title><source>Bulletin of the New York State Museum of Natural History</source><volume>116</volume>: <fpage>67</fpage>–<lpage>98</lpage></mixed-citation></ref><ref id="B68"><mixed-citation xmlns:xlink="http://www.w3.org/1999/xlink" xlink:type="simple"><person-group><name name-style="western"><surname>Song</surname><given-names>Y</given-names></name><name name-style="western"><surname>Buyck</surname><given-names>B</given-names></name><name name-style="western"><surname>Li</surname><given-names>JW</given-names></name><name name-style="western"><surname>Yuan</surname><given-names>F</given-names></name><name name-style="western"><surname>Zhang</surname><given-names>ZW</given-names></name><name name-style="western"><surname>Qiu</surname><given-names>LH</given-names></name></person-group> (<year>2018</year>) <article-title>Two novel and a forgotten <tp:taxon-name><tp:taxon-name-part taxon-name-part-type="genus">Russula</tp:taxon-name-part><tp:taxon-name-part taxon-name-part-type="authority">species in</tp:taxon-name-part></tp:taxon-name>sect. <tp:taxon-name><tp:taxon-name-part taxon-name-part-type="section">Ingratae</tp:taxon-name-part></tp:taxon-name> (<tp:taxon-name><tp:taxon-name-part taxon-name-part-type="order">Russulales</tp:taxon-name-part></tp:taxon-name>) from Dinghushan Biosphere Reserve in southern China.</article-title><source>Cryptogamie Mycologie</source><volume>39</volume>(<issue>3</issue>): <fpage>341</fpage>–<lpage>357</lpage>. <ext-link xlink:type="simple" ext-link-type="doi" xlink:href="10.7872/crym/v39.iss3.2018.341">https://doi.org/10.7872/crym/v39.iss3.2018.341</ext-link></mixed-citation></ref><ref id="B1"><mixed-citation xmlns:xlink="http://www.w3.org/1999/xlink" xlink:type="simple"><person-group><name name-style="western"><surname>Adamčík</surname><given-names>S</given-names></name><name name-style="western"><surname>Carteret</surname><given-names>X</given-names></name><name name-style="western"><surname>Buyck</surname><given-names>B</given-names></name></person-group> (<year>2013</year>) <article-title>Type studies on some <tp:taxon-name><tp:taxon-name-part taxon-name-part-type="genus">Russula</tp:taxon-name-part></tp:taxon-name> species described by C.H. Peck.</article-title><source>Cryptogamie Mycologie</source><volume>34</volume>(<issue>4</issue>): <fpage>367</fpage>–<lpage>391</lpage>. <ext-link xlink:type="simple" ext-link-type="doi" xlink:href="10.7872/crym.v34.iss2.2013.367">https://doi.org/10.7872/crym.v34.iss2.2013.367</ext-link></mixed-citation></ref><ref id="B23"><mixed-citation xmlns:xlink="http://www.w3.org/1999/xlink" xlink:type="simple"><person-group><name name-style="western"><surname>Das</surname><given-names>K</given-names></name><name name-style="western"><surname>Ghosh</surname><given-names>A</given-names></name><name name-style="western"><surname>Chakraborty</surname><given-names>D</given-names></name><name name-style="western"><surname>Li</surname><given-names>JW</given-names></name><name name-style="western"><surname>Qiu</surname><given-names>LH</given-names></name><name name-style="western"><surname>Baghela</surname><given-names>A</given-names></name><name name-style="western"><surname>Halama</surname><given-names>M</given-names></name><name name-style="western"><surname>Hembrom</surname><given-names>ME</given-names></name><name name-style="western"><surname>Mehmood</surname><given-names>T</given-names></name><name name-style="western"><surname>Parihar</surname><given-names>A</given-names></name><name name-style="western"><surname>Pencakowski</surname><given-names>B</given-names></name><name name-style="western"><surname>Bielecka</surname><given-names>M</given-names></name><name name-style="western"><surname>Reczynska</surname><given-names>K</given-names></name><name name-style="western"><surname>Sasiela</surname><given-names>D</given-names></name><name name-style="western"><surname>Singh</surname><given-names>U</given-names></name><name name-style="western"><surname>Song</surname><given-names>Y</given-names></name><name name-style="western"><surname>Swierkosz</surname><given-names>K</given-names></name><name name-style="western"><surname>Szczesniak</surname><given-names>K</given-names></name><name name-style="western"><surname>Uniyal</surname><given-names>P</given-names></name><name name-style="western"><surname>Zhang</surname><given-names>JB</given-names></name><name name-style="western"><surname>Buyck</surname><given-names>B</given-names></name></person-group> (<year>2017</year>) <article-title>Fungal biodiversity profiles 31–40.</article-title><source>Cryptogamie Mycologie</source><volume>38</volume>(<issue>3</issue>): <fpage>353</fpage>–<lpage>406</lpage>. <ext-link xlink:type="simple" ext-link-type="doi" xlink:href="10.7872/crym/v38.iss3.2017.353">https://doi.org/10.7872/crym/v38.iss3.2017.353</ext-link></mixed-citation></ref><ref id="B34"><mixed-citation xmlns:xlink="http://www.w3.org/1999/xlink" xlink:type="simple"><person-group><name name-style="western"><surname>Jabeen</surname><given-names>S</given-names></name><name name-style="western"><surname>Razaq</surname><given-names>A</given-names></name><name name-style="western"><surname>Niazi</surname><given-names>ARK</given-names></name><name name-style="western"><surname>Ahmad</surname><given-names>I</given-names></name><name name-style="western"><surname>Grebenc</surname><given-names>T</given-names></name><name name-style="western"><surname>Khalid</surname><given-names>AN</given-names></name></person-group> (<year>2017</year>) <article-title><italic><tp:taxon-name><tp:taxon-name-part taxon-name-part-type="genus">Russula</tp:taxon-name-part><tp:taxon-name-part taxon-name-part-type="species">ahmadii</tp:taxon-name-part></tp:taxon-name></italic> (<tp:taxon-name><tp:taxon-name-part taxon-name-part-type="phylum">Basidiomycota</tp:taxon-name-part></tp:taxon-name>, <tp:taxon-name><tp:taxon-name-part taxon-name-part-type="order">Russulales</tp:taxon-name-part></tp:taxon-name>), a new species in section <tp:taxon-name><tp:taxon-name-part taxon-name-part-type="section">Ingratae</tp:taxon-name-part></tp:taxon-name> and its ectomycorrhiza from coniferous forests of Pakistan.</article-title><source>Phytotaxa</source><volume>321</volume>(<issue>3</issue>): <fpage>241</fpage>–<lpage>253</lpage>. <ext-link xlink:type="simple" ext-link-type="doi" xlink:href="10.11646/phytotaxa.321.3.2">https://doi.org/10.11646/phytotaxa.321.3.2</ext-link></mixed-citation></ref><ref id="B16"><mixed-citation xmlns:xlink="http://www.w3.org/1999/xlink" xlink:type="simple"><person-group><name name-style="western"><surname>Crous</surname><given-names>PW</given-names></name><name name-style="western"><surname>Wingfield</surname><given-names>MJ</given-names></name><name name-style="western"><surname>Burgess</surname><given-names>TI</given-names></name><name name-style="western"><surname>Hardy</surname><given-names>GE</given-names></name><name name-style="western"><surname>Barber</surname><given-names>PA</given-names></name><name name-style="western"><surname>Alvarado</surname><given-names>P</given-names></name><name name-style="western"><surname>Barnes</surname><given-names>CW</given-names></name><name name-style="western"><surname>Buchanan</surname><given-names>PK</given-names></name><name name-style="western"><surname>Heykoop</surname><given-names>M</given-names></name><name name-style="western"><surname>Moreno</surname><given-names>G</given-names></name><name name-style="western"><surname>Thangavel</surname><given-names>R</given-names></name><name name-style="western"><surname>van der Spuy</surname><given-names>S</given-names></name><name name-style="western"><surname>Barili</surname><given-names>A</given-names></name><name name-style="western"><surname>Barrett</surname><given-names>S</given-names></name><name name-style="western"><surname>Cacciola</surname><given-names>SO</given-names></name><name name-style="western"><surname>Cano-Lira</surname><given-names>JF</given-names></name><name name-style="western"><surname>Crane</surname><given-names>C</given-names></name><name name-style="western"><surname>Decock</surname><given-names>C</given-names></name><name name-style="western"><surname>Gibertoni</surname><given-names>TB</given-names></name><name name-style="western"><surname>Guarro</surname><given-names>J</given-names></name><name name-style="western"><surname>Guevara-Suarez</surname><given-names>M</given-names></name><name name-style="western"><surname>Hubka</surname><given-names>V</given-names></name><name name-style="western"><surname>Kolařík</surname><given-names>M</given-names></name><name name-style="western"><surname>Lira</surname><given-names>CRS</given-names></name><name name-style="western"><surname>Ordoñez</surname><given-names>ME</given-names></name><name name-style="western"><surname>Padamsee</surname><given-names>M</given-names></name><name name-style="western"><surname>Ryvarden</surname><given-names>L</given-names></name><name name-style="western"><surname>Soares</surname><given-names>AM</given-names></name><name name-style="western"><surname>Stchigel</surname><given-names>AM</given-names></name><name name-style="western"><surname>Sutton</surname><given-names>DA</given-names></name><name name-style="western"><surname>Vizzini</surname><given-names>A</given-names></name><name name-style="western"><surname>Weir</surname><given-names>BS</given-names></name><name name-style="western"><surname>Acharya</surname><given-names>K</given-names></name><name name-style="western"><surname>Aloi</surname><given-names>F</given-names></name><name name-style="western"><surname>Baseia</surname><given-names>IG</given-names></name><name name-style="western"><surname>Blanchette</surname><given-names>RA</given-names></name><name name-style="western"><surname>Bordallo</surname><given-names>JJ</given-names></name><name name-style="western"><surname>Bratek</surname><given-names>Z</given-names></name><name name-style="western"><surname>Butler</surname><given-names>T</given-names></name><name name-style="western"><surname>Cano-Canals</surname><given-names>J</given-names></name><name name-style="western"><surname>Carlavilla</surname><given-names>JR</given-names></name><name name-style="western"><surname>Chander</surname><given-names>J</given-names></name><name name-style="western"><surname>Cheewangkoon</surname><given-names>R</given-names></name><name name-style="western"><surname>Cruz</surname><given-names>RHSF</given-names></name><name name-style="western"><surname>da Silva</surname><given-names>M</given-names></name><name name-style="western"><surname>Dutta</surname><given-names>AK</given-names></name><name name-style="western"><surname>Ercole</surname><given-names>E</given-names></name><name name-style="western"><surname>Escobio</surname><given-names>V</given-names></name><name name-style="western"><surname>Esteve-Raventós</surname><given-names>F</given-names></name><name name-style="western"><surname>Flores</surname><given-names>JA</given-names></name><name name-style="western"><surname>Gené</surname><given-names>J</given-names></name><name name-style="western"><surname>Góis</surname><given-names>JS</given-names></name><name name-style="western"><surname>Haines</surname><given-names>L</given-names></name><name name-style="western"><surname>Held</surname><given-names>BW</given-names></name><name name-style="western"><surname>Jung</surname><given-names>MH</given-names></name><name name-style="western"><surname>Hosaka</surname><given-names>K</given-names></name><name name-style="western"><surname>Jung</surname><given-names>T</given-names></name><name name-style="western"><surname>Jurjević</surname><given-names>Ž</given-names></name><name name-style="western"><surname>Kautman</surname><given-names>V</given-names></name><name name-style="western"><surname>Kautmanova</surname><given-names>I</given-names></name><name name-style="western"><surname>Kiyashko</surname><given-names>AA</given-names></name><name name-style="western"><surname>Kozanek</surname><given-names>M</given-names></name><name name-style="western"><surname>Kubátová</surname><given-names>A</given-names></name><name name-style="western"><surname>Lafourcade</surname><given-names>M</given-names></name><name name-style="western"><surname>LaSpada</surname><given-names>F</given-names></name><name name-style="western"><surname>Latha</surname><given-names>KPD</given-names></name><name name-style="western"><surname>Madrid</surname><given-names>H</given-names></name><name name-style="western"><surname>Malysheva</surname><given-names>EF</given-names></name><name name-style="western"><surname>Manimohan</surname><given-names>P</given-names></name><name name-style="western"><surname>Manjón</surname><given-names>JL</given-names></name><name name-style="western"><surname>Martín</surname><given-names>MP</given-names></name><name name-style="western"><surname>Mata</surname><given-names>M</given-names></name><name name-style="western"><surname>Merényi</surname><given-names>Z</given-names></name><name name-style="western"><surname>Morte</surname><given-names>A</given-names></name><name name-style="western"><surname>Nagy</surname><given-names>I</given-names></name><name name-style="western"><surname>Normand</surname><given-names>AC</given-names></name><name name-style="western"><surname>Paloi</surname><given-names>S</given-names></name><name name-style="western"><surname>Pattison</surname><given-names>N</given-names></name><name name-style="western"><surname>Pawłowska</surname><given-names>J</given-names></name><name name-style="western"><surname>Pereira</surname><given-names>OL</given-names></name><name name-style="western"><surname>Petterson</surname><given-names>ME</given-names></name><name name-style="western"><surname>Picillo</surname><given-names>B</given-names></name><name name-style="western"><surname>Raj</surname><given-names>KNA</given-names></name><name name-style="western"><surname>Roberts</surname><given-names>A</given-names></name><name name-style="western"><surname>Rodríguez</surname><given-names>A</given-names></name><name name-style="western"><surname>Rodríguez-Campo</surname><given-names>FJ</given-names></name><name name-style="western"><surname>Romański</surname><given-names>M</given-names></name><name name-style="western"><surname>Ruszkiewicz-Michalska</surname><given-names>M</given-names></name><name name-style="western"><surname>Scanu</surname><given-names>B</given-names></name><name name-style="western"><surname>Schena</surname><given-names>L</given-names></name><name name-style="western"><surname>Semelbauer</surname><given-names>M</given-names></name><name name-style="western"><surname>Sharma</surname><given-names>R</given-names></name><name name-style="western"><surname>Shouche</surname><given-names>YS</given-names></name><name name-style="western"><surname>Silva</surname><given-names>V</given-names></name><name name-style="western"><surname>Staniaszek-Kik</surname><given-names>M</given-names></name><name name-style="western"><surname>Stielow</surname><given-names>JB</given-names></name><name name-style="western"><surname>Tapia</surname><given-names>C</given-names></name><name name-style="western"><surname>Taylor</surname><given-names>PWJ</given-names></name><name name-style="western"><surname>Toome-Heller</surname><given-names>M</given-names></name><name name-style="western"><surname>Vabeikhokhei</surname><given-names>JMC</given-names></name><name name-style="western"><surname>van Diepeningen</surname><given-names>AD</given-names></name><name name-style="western"><surname>Van Hoa</surname><given-names>N</given-names></name><name name-style="western"><surname>Van Tri</surname><given-names>M</given-names></name><name name-style="western"><surname>Wiederhold</surname><given-names>NP</given-names></name><name name-style="western"><surname>Wrzosek</surname><given-names>M</given-names></name><name name-style="western"><surname>Zothanzama</surname><given-names>J</given-names></name><name name-style="western"><surname>Groenewald</surname><given-names>JZ</given-names></name></person-group> (<year>2017</year>) <article-title>Fungal planet description sheets: 558–624.</article-title><source>Persoonia</source><volume>38</volume>: <fpage>240</fpage>–<lpage>384</lpage>. <ext-link xlink:type="simple" ext-link-type="doi" xlink:href="10.3767/003158517X698941">https://doi.org/10.3767/003158517X698941</ext-link></mixed-citation></ref><ref id="B39"><mixed-citation xmlns:xlink="http://www.w3.org/1999/xlink" xlink:type="simple"><person-group><name name-style="western"><surname>Lee</surname><given-names>H</given-names></name><name name-style="western"><surname>Park</surname><given-names>MS</given-names></name><name name-style="western"><surname>Jung</surname><given-names>PE</given-names></name><name name-style="western"><surname>Eimes</surname><given-names>JA</given-names></name><name name-style="western"><surname>Seok</surname><given-names>SJ</given-names></name><name name-style="western"><surname>Lim</surname><given-names>YW</given-names></name></person-group> (<year>2017</year>) <article-title>Re-evaluation of the taxonomy and diversity of <tp:taxon-name><tp:taxon-name-part taxon-name-part-type="genus">Russula</tp:taxon-name-part></tp:taxon-name>section <tp:taxon-name><tp:taxon-name-part taxon-name-part-type="genus"/><tp:taxon-name-part taxon-name-part-type="section">Foetentinae</tp:taxon-name-part></tp:taxon-name> (<tp:taxon-name><tp:taxon-name-part taxon-name-part-type="order">Russulales</tp:taxon-name-part></tp:taxon-name>, <tp:taxon-name><tp:taxon-name-part taxon-name-part-type="phylum">Basidiomycota</tp:taxon-name-part></tp:taxon-name>) in Korea.</article-title><source>Mycoscience</source><volume>58</volume>(<issue>5</issue>): <fpage>351</fpage>–<lpage>360</lpage>. <ext-link xlink:type="simple" ext-link-type="doi" xlink:href="10.1016/j.myc.2017.04.006">https://doi.org/10.1016/j.myc.2017.04.006</ext-link></mixed-citation></ref><ref id="B27"><mixed-citation xmlns:xlink="http://www.w3.org/1999/xlink" xlink:type="simple"><person-group><name name-style="western"><surname>Ghosh</surname><given-names>A</given-names></name><name name-style="western"><surname>Das</surname><given-names>K</given-names></name><name name-style="western"><surname>Bhatt</surname><given-names>RP</given-names></name><name name-style="western"><surname>Hembrom</surname><given-names>ME</given-names></name></person-group> (<year>2020</year>) Two new species of the genus <italic><tp:taxon-name><tp:taxon-name-part taxon-name-part-type="genus">Russula</tp:taxon-name-part></tp:taxon-name></italic> from western Himalaya with morphological details and phylogenetic estimations. Nova Hedwigia: <ext-link xlink:type="simple" ext-link-type="doi" xlink:href="10.1127/nova_hedwigia/2020/0588">https://doi.org/10.1127/nova_hedwigia/2020/0588</ext-link></mixed-citation></ref><ref id="B20"><mixed-citation xmlns:xlink="http://www.w3.org/1999/xlink" xlink:type="simple"><person-group><name name-style="western"><surname>Das</surname><given-names>K</given-names></name><name name-style="western"><surname>Sharma</surname><given-names>JR</given-names></name><name name-style="western"><surname>Atri</surname><given-names>NS</given-names></name></person-group> (<year>2006</year>) <article-title><italic><tp:taxon-name><tp:taxon-name-part taxon-name-part-type="genus">Russula</tp:taxon-name-part></tp:taxon-name></italic> in Himalaya 3: a new species of subgenus<tp:taxon-name><tp:taxon-name-part taxon-name-part-type="genus"/><tp:taxon-name-part taxon-name-part-type="subgenus">Ingratula</tp:taxon-name-part></tp:taxon-name>.</article-title><source>Mycotaxon</source><volume>95</volume>: <fpage>271</fpage>–<lpage>275</lpage></mixed-citation></ref><ref id="B83"><mixed-citation xmlns:xlink="http://www.w3.org/1999/xlink" xlink:type="simple"><person-group><name name-style="western"><surname>Yuan</surname><given-names>F</given-names></name><name name-style="western"><surname>Song</surname><given-names>Y</given-names></name><name name-style="western"><surname>Buyck</surname><given-names>B</given-names></name><name name-style="western"><surname>Li</surname><given-names>JW</given-names></name><name name-style="western"><surname>Qiu</surname><given-names>LH</given-names></name></person-group> (<year>2019</year>) <article-title><italic><tp:taxon-name><tp:taxon-name-part taxon-name-part-type="genus">Russula</tp:taxon-name-part><tp:taxon-name-part taxon-name-part-type="species">viridicinnamomea</tp:taxon-name-part></tp:taxon-name></italic> F. Yuan &amp; Y. Song, sp. nov. and <italic><tp:taxon-name><tp:taxon-name-part taxon-name-part-type="genus">R.</tp:taxon-name-part><tp:taxon-name-part taxon-name-part-type="species">pseudocatillus</tp:taxon-name-part></tp:taxon-name></italic> F. Yuan &amp; Y. Song, sp. nov., two new species from southern China.</article-title><source>Cryptogamie Mycologie</source><volume>40</volume>(<issue>4</issue>): <fpage>45</fpage>–<lpage>56</lpage>. <ext-link xlink:type="simple" ext-link-type="doi" xlink:href="10.5252/cryptogamie-mycologie2019v40a4">https://doi.org/10.5252/cryptogamie-mycologie2019v40a4</ext-link></mixed-citation></ref><ref id="B42"><mixed-citation xmlns:xlink="http://www.w3.org/1999/xlink" xlink:type="simple"><person-group><name name-style="western"><surname>Li</surname><given-names>GJ</given-names></name><name name-style="western"><surname>Zhao</surname><given-names>D</given-names></name><name name-style="western"><surname>Li</surname><given-names>SF</given-names></name><name name-style="western"><surname>Wen</surname><given-names>HA</given-names></name></person-group> (<year>2015b</year>) <article-title><italic><tp:taxon-name><tp:taxon-name-part taxon-name-part-type="genus">Russula</tp:taxon-name-part><tp:taxon-name-part taxon-name-part-type="species">chiui</tp:taxon-name-part></tp:taxon-name></italic> and <italic><tp:taxon-name><tp:taxon-name-part taxon-name-part-type="genus">R.</tp:taxon-name-part><tp:taxon-name-part taxon-name-part-type="species">pseudopectinatoides</tp:taxon-name-part></tp:taxon-name></italic>, two new species from southwestern China supported by morphological and molecular evidence.</article-title><source>Mycological Progress</source><volume>14</volume>(<issue>6</issue>): <fpage>33</fpage>. <ext-link xlink:type="simple" ext-link-type="doi" xlink:href="10.1007/s11557-015-1054-y">https://doi.org/10.1007/s11557-015-1054-y</ext-link></mixed-citation></ref><ref id="B36"><mixed-citation xmlns:xlink="http://www.w3.org/1999/xlink" xlink:type="simple"><person-group><name name-style="western"><surname>Khatua</surname><given-names>S</given-names></name><name name-style="western"><surname>Dutta</surname><given-names>AK</given-names></name><name name-style="western"><surname>Acharya</surname><given-names>K</given-names></name></person-group> (<year>2015</year>) Prospecting <italic><tp:taxon-name><tp:taxon-name-part taxon-name-part-type="genus">Russula</tp:taxon-name-part><tp:taxon-name-part taxon-name-part-type="species">senecis</tp:taxon-name-part></tp:taxon-name></italic>: a delicacy among the tribes of West Bengal. PeerJ 3: e810. <ext-link xlink:type="simple" ext-link-type="doi" xlink:href="10.7717/peerj.810">https://doi.org/10.7717/peerj.810</ext-link></mixed-citation></ref><ref id="B67"><mixed-citation xmlns:xlink="http://www.w3.org/1999/xlink" xlink:type="simple"><person-group><name name-style="western"><surname>Song</surname><given-names>J</given-names></name><name name-style="western"><surname>Chen</surname><given-names>B</given-names></name><name name-style="western"><surname>Liang</surname><given-names>JF</given-names></name><name name-style="western"><surname>Li</surname><given-names>HJ</given-names></name><name name-style="western"><surname>Wang</surname><given-names>SK</given-names></name><name name-style="western"><surname>Lu</surname><given-names>JK</given-names></name></person-group> (<year>2020</year>) <article-title>Morphology and phylogeny reveal <italic><tp:taxon-name><tp:taxon-name-part taxon-name-part-type="genus">Russula</tp:taxon-name-part><tp:taxon-name-part taxon-name-part-type="species">subpunctipes</tp:taxon-name-part></tp:taxon-name></italic> sp. nov., from southern China.</article-title><source>Phytotaxa</source><volume>459</volume>(<issue>1</issue>): <fpage>16</fpage>–<lpage>24</lpage>. <ext-link xlink:type="simple" ext-link-type="doi" xlink:href="10.11646/phytotaxa.459.1.2">https://doi.org/10.11646/phytotaxa.459.1.2</ext-link></mixed-citation></ref></ref-list></tp:taxon-treatment>
