# Supplementary material for: Three new Russula species in sect. Ingratae (Russulales, Basidiomycota) from southern China
Source: MycoKeys. 2021 Nov 8;84:103–39. doi: 10.3897/mycokeys.84.68750 (PMC8592955; doi:10.3897/mycokeys.84.68750)
Supplement: Supplementary material 1 — Fasta file for phylogenetic analyses [file mycokeys-84-103-s001.fas]

>1Russula_aff_pilosella_Australia_Tasmania_EU019932
tgtcgctgactcttgaaagggtcgtgcacacctcggtgttctcacacataatccatctca
ccccttttgtgcattaccgcgtggggactccttttagctagttctaagagggatcttcac
gtttttac----caa---tttt-acgca-tgtgtagaatgtctt-ctttttgcgatcata
cgcaatcaatacaactttcaacaacggatctcttggctctcgcatcgatgaagaacgcag
cgaaatgcgatacgtaatgtgaattgcagaattcagtgaatcatcgaatctttgaacgca
ccttgcgccctttggcattccgaggggcacacccgtttgagtgtcgtgacattctcaaa-
ccttcttggtttcttgaccaggaaggctttggactttggaggcttttgctggtgttcctt
tgttggagccagctcctctgaaatggattagtggggtctgctttgcctatcctcgacgtg
ataagatgtttctacgtcttgggatttgcactgtttcctgcttctaaccgtctcacagaa
gac
>2Russula_ahmadii_Pakistan_Khyber_Pakhtunkhwa_KT834638
tgtcgctgacttttgaaagggtcgtgcacgcctcggtactctcacatataatccatctca
cccct-ttgtgcatcaccgcgtggggaccccttttggctagttctgaggggggttttcac
gtttttacacacacatcattttaatgcattgcatagaatgtcttactttttgcgatcaca
cgcaattaatacaactttcaacaacggatctcttggctctcgcatcgatgaagaacgcag
cgaaatgcgatacgtaatgtgaattgcagaattcagtgaatcatcgaatctttgaacgca
ccttgcgccctttggtattccgaagggcacacccgtttgagtgtcgtgacattctcaaaa
ccttcttggtttcttgaccgggaaggctttggactctggaggttcttgctggcctttctt
tattgaagccagctcctctgaaatgcattagtgggatctgctttgccgatccttgacgtg
ataaaatatttctacgtcttgggtcttgcactgtatcctgcttctaaccgtctcatagaa
gac
>3Russula_ahmadii_Pakistan_Khyber_Pakhtunkhwa_KU535609
tgtcgctgacttttgaaagggtcgtgcacgcctcggtactctcacatataatccatctca
cccct-ttgtgcatcaccgcgtggggaccccttttggctagttctgaggggggttttcac
gtttttacacacacatcattttaatgcattgcatagaatgtcttactttttgcgatcaca
cgcaattaatacaactttcaacaacggatctcttggctctcgcatcgatgaagaacgcag
cgaaatgcgatacgtaatgtgaattgcagaattcagtgaatcatcgaatctttgaacgca
ccttgcgccctttggtattccgaagggcacacccgtttgagtgtcgtgacattctcaaaa
ccttcttggtttcttgaccgggaaggctttggactctggaggttcttgctggcctttctt
tattgaagccagctcctctgaaatgcattagtgggatctgctttgccgatccttgacgtg
ataaaatatttctacgtcttgggtcttgcactgtatcctgcttctaaccgtctcatagaa
gac
>4Russula_amerorecondita_USA_Indiana_MN130066
tgtcgctgacttttgaaacggtcgtgcacgcctcggtactctcacatacaatccatctca
cccctcttgtgcatcaccgcgtggaggccccttttggctagttctaaagggggttttcgc
gtttttatacatacaccgttttaatgcaatgcgtagaatgtcatac-ttttgcgatcaca
cgcaattaatacaactttcaacaacggatctcttggctctcgcatcgatgaagaacgcag
cgaaatgcgatacgtaatgtgaattgcagaattcagtgaatcatcgaatctttgaacgca
ccttgcgccctttggtattccgaagggcacacccgtttgagtgtcgtgacatcctc-aaa
ccttcttggtttcttgaccaggaaggctttggactctggaggtttttgctggccttactt
tgttgaagccagctcctctaaaatggattagtgggatctgctttgcggatacttgacgtg
ataagatatttctacgtcttggatctcgcactgtatcctgcttctaaccgtctcatagaa
gac
>5Russula_ammophila_Spain_Huelva_AJ438038
tgtcgctgacctttgaaagggtcgtgcacgcctcggtgctttcacacacaatccatctca
ccccttttgtgcatcaccgcgtgggggtcccttttagctagttctgaagggggctttcgc
gtttttacaaacacacccttttaatgcaatatgtagaatgtcttactttttgcgatcaca
cgcaatcaatacaactttcaacaacggatctcttggctctcgcatcgatgaagaacgcag
cgaaatgcgatacgtaatgtgaattgcagaattcagtgaatcatcgaatctttgaacgca
ccttgcgccctttggcattccgaagggcacacccgtttgagtgtcgtgacatcctc-aaa
ccttcttggtttcttgactgagaaggctttggactttggaggcttttgctggcctttgct
tgttgaagccagctcctcttaaatgaattagtggggtctgctttgctgatccttgacgtg
ataagatgcttctacgtcttgggttacgcactgtatcctgcttctaaccgtctcatagaa
gac
>6Russula_amoenolens_Germany_AF418615
tgtcgctgacctttgaaagggtcgtgcacacctcggtgctttcacacacaatccatctca
ccccttttgtgcatcaccgcgtgggggtcccttttagctagttctgaagggggctttcgc
gtttttacaaacacacccttttaatgcaatatgtagaatgtcttactttttgcgatcaca
cgcaatcaatacaactttcaacaacggatctcttggctctcgcatcgatgaagaacgcag
cgaaatgcgatacgtaatgtgaattgcagaattcagtgaatcatcgaatctttgaacgca
ccttgcgccctttggcattccgaagggcacacccgtttgagtgtcgtgacatcctc-aaa
ccttcttggtttcttgactgagaaggctttggactttggaggcttttgctggcctttgct
tgttgaagccagctcctcttaaatgaattagtggggtctgctttgctgatccttgacgtg
ataagatgcttctacgtcttgggttacgcactgtatcctgcttctaaccgtctcatagaa
gac
>7Russula_amoenolens_France_KF245510
tgtcgctgacctttgaaagggtcgtgcacgcctcggtgctttcacacacaatccatctca
ccccttttgtgcatcaccgcgtgggggtcccttttagctagttctgaagggggctttcgc
gtttttacaaacacacccttttaatgcaatatgtagaatgtcttactttttgcgatcaca
cgcaatcaatacaactttcaacaacggatctcttggctctcgcatcgatgaagaacgcag
cgaaatgcgatacgtaatgtgaattgcagaattcagtgaatcatcgaatctttgaacgca
ccttgcgccctttggcattccgaagggcacacccgtttgagtgtcgtgacatcctc-aaa
ccttcttggtttcttgactgagaaggctttggactttggaggcttttgctggcctttgct
tgttgaagccagctcctcttaaatgaattagtggggtctgctttgctgatccttgacgtg
ataagatgcttctacgtcttgggttacgcactgtatcctgcttctaaccgtctcatagaa
gac
>8Russula_cf_amoenolens_China_Heilongjiang_KY357332
tgtcgctgacctttgaaagggtcgtgcacaccttggtgctttcacacataatccatctca
caccttttgtgcatcaccgcgtgggggccccttttagctagttctgaagggggctttcac
gtttttac-aacacacccttttaatgcaatatgtagaatgtcttactttttgcgatcaca
cgcaatcaatacaactttcaacaacggatctcttggctctcgcatcgatgaagaacgcag
cgaaatgcgatacgtaatgtgaattgcagaattcagtgaatcatcgaatctttgaacgca
ccttgcgccctttggcattccgaagggcacacccgtttgagtgtcgtgacatcctc-aaa
ccttcttggtttcttgactgagaaggctttggactttggaggcttttgctggccttccct
tgttgaagccagctcctctgaaatgaattagtggggtctgctttgctgatccttgacgtg
ataagatgcttctacgtcttgggttttgcactgtatcctgcttctaactgtcttgtagaa
gac
>9Russula_aromatica_USA_Oregon_AY239331
tgtcgctgacttttgaaagggtcgtgcacacctcggtgctctcgcatataatccatctca
ccccttttgtgcatcaccgcgtggggaccccttttggctagttctgaggggggttttcac
gtttttacacagacacccttttaatgcaatgtgtagaatgtcttactttttgcgatcaca
cgcaatcaatacaactttcaacaacggatctcttggctctcgcatcgatgaagaacgcag
cgaaatgcgatacgtaatgtgaattgcagaattcagtgaatcatcgaatctttgaacgca
ccttgcgccctttggcattccgaggggcacacccgtttgagtgtcgtgacatcctcaaaa
ccttcttggtttcttgaccgggaaggctttggactttggaggcttttgctggccttcctt
tgttggagccagctcctctgaaatgaattagtggggtctgctttgccgatccttgacgtg
ataagatgtttctacgtcttgggtttcgcactgtatcctgcttctaactgtctcatagaa
gac
>10Russula_arunii_India_West_Bengal_KY450661
tgtcgctgacttttgaaagggtcgtgcacgccttggtgctctcacatacaatccatctca
cccct-ctgtgcatcaccgcgtgagggccccttttggctagttctaaggggggtttttgc
gtttttacatagacacccttataatgtaatgcgt--aatgtcttactttttgcgataaca
cgcaataaatacaactttcaacaacggatctcttggctctcgcatcgatgaagaacgcag
cgaaatgcgatacgtaatgtgaattgcagaattcagtgaatcatcgaatctttgaacgca
tcttgcgccccttggtattccaaggggcacacccgtttgagtgtcgtgacatcatcaaa-
ccttcttggtttcttgaccaggaaggctttggactttgggggcttttgctggccttacct
ttttgaagccagctcctcttaa--tgaatagtggggtctgctttgccgatccttgacgtg
ataagata-ttctacgtctt-gggttcgcactgtatcctgcttctaacc--tctatagaa
ac-
>11Russula_brunneonigra_Australia_New_South_Wales_EU019945
tgttgctgacttttgaaagggtcgtgcacacctcggtgctctcgcacacaatccatctta
ccccttttgtgcatta-cgcgtggggaccccttttagctagttctgagaggggtcttcac
gtttttac----aaa---tttt-----aatgtgcagaatgtcatactttttgcgattaca
cgcaatcaatacaactttcaacaacggatctcttggctctcgcatcgatgaagaacgcag
cgaaatgcgatacgtaatgtgaattgcagaattcagtgaatcatcgaatctttgaacgca
ccttgcgccctttggcattccgaggggcacacccgtttgagtgtcgtgacatcttcaaa-
ccttcttggtttcttgaccgggaaggctttggacgttggaggcttttgctggccttcctt
tgttggagccagctcctctgaaatggattagtggggtctgctttgcctatcctcgacgtg
ataagatgtttctacgtcttggggtttgcactgtttcctgcttctaaccgtctcac-gaa
gac
>12Russula_catillus_Korea_Daehak_dong_KX574686
tgtcgctgacctttgaaagggtcgtgcacaccttggtgctttcacacacaatccatctca
ccccttttgtgcattaccgcgtggggcccccttttagttagttctgaatggggctttcac
gtttttacaaacacacccttttaatgcaatgtgtagaatgtcttactttttgcgatcata
cgcaattaatacaactttcaacaacggatctcttggctctcgcatcgatgaagaacgcag
cgaaatgcgatacgtaatgtgaattgcagaattcagtgaatcatcgaatctttgaacgca
ccttgcgccctttggcattccgaagggcacacccgtttgagtgtcgtgacattctc-aaa
ccttcttggtttcttgactaagaaggctttggactttggaggcttttgctggccttccct
tgttgaagccagctcctcttaaatgaattagtggggtctgctttgctgatccttgacgtg
ataagatgcttctacgtcttgggttttgcactgtatcctgcttctaatcgtcttgtagaa
gac
>13Russula_catillus_Korea_Daehak_dong_KX574688
tgtcgctgacctttgaaagggtcgtgcacaccttggtgctttcacacacaatccatctca
ccccttttgtgcattaccgcgtggggcccccttttagttagttctgaatggggctttcac
gtttttacaaacacacccttttaatgcaatgtgtagaatgtcttactttttgcgatcata
cgcaattaatacaactttcaacaacggatctcttggctctcgcatcgatgaagaacgcag
cgaaatgcgatacgtaatgtgaattgcagaattcagtgaatcatcgaatctttgaacgca
ccttgcgccctttggcattccgaagggcacacccgtttgagtgtcgtgacattctc-aaa
ccttcttggtttcttgactaagaaggctttggactttggaggcttttgctggccttccct
tgttgaagccagctcctcttaaatgaattagtggggtctgctttgctgatccttgacgtg
ataagatgcttctacgtcttgggttttgcactgtatcctgcttctaatcgtcttgtagaa
gac
>14Russula_catillus_China_Guangdong_MK860690
tgtcgctgacctttgaaagggtcgtgcacaccttggtgctttcacacacaatccatctca
ccccttttgtgcattaccgcgtggggcccccttttagttagttctgaatggggctttcac
gtttttacaaacacacccttttaatgcaatgtgtagaatgtcttactttttgcgatcata
cgcaattaatacaactttcaacaacggatctcttggctctcgcatcgatgaagaacgcag
cgaaatgcgatacgtaatgtgaattgcagaattcagtgaatcatcgaatctttgaacgca
ccttgcgccctttggcattccgaagggcacacccgtttgagtgtcgtgacattctc-aaa
ccttcttggtttcttgactaagaaggctttggactttggaggcttttgctggccttccct
tgttgaagccagctcctcttaaatgaattagtggggtctgctttgctgatccttgacgtg
ataagatgcttctacgtcttgggttttgcactgtatcctgcttctaatcgtcttgtagaa
gac
>15Russula_cerolens_USA_Oregon_KF245505
tgtcgctgacctttgaaagggtcgtgcacgcctcggtgctttcacacataatccatctca
ccccttttgtgcatcaccgcgtgggggtcccttttagctagttctgaagggggctttcat
gtttttacaaacacacccttttaatgcaatatgtagaatgtcttactttttgcgatcaca
cgcaatcaatacaactttcaacaacggatctcttggctctcgcatcgatgaagaacgcag
cgaaatgcgatacgtaatgtgaattgcagaattcagtgaatcatcgaatctttgaacgca
ccttgcgccctttggcattccgaagggcacacccgtttgagtgtcgtgacatcctc-aaa
ccttcttggtttcttgactgagaaggctttggactttggaggcttttgctggccttccct
tgttgaagccagctcctcttaaatgaattagtggggtctgctttgcttatccttgacgtg
ataagatgcttctacgtcttgggttttgcactgtatcctgcttctaaccgtctcatagaa
gac
>16Russula_cerolens_USA_California_JN681168
tgtcgctgacctttgaaagggtcgtgcacgcctcggtgctttcacacataatccatctca
ccccttttgtgcatcaccgcgtgggggtcccttttagctagttctgaagggggctttcat
gtttttacaaacacacccttttaatgcaatatgtagaatgtcttactttttgcgatcaca
cgcaatcaatacaactttcaacaacggatctcttggctctcgcatcgatgaagaacgcag
cgaaatgcgatacgtaatgtgaattgcagaattcagtgaatcatcgaatctttgaacgca
ccttgcgccctttggcattccgaagggcacacccgtttgagtgtcgtgacatcctc-aaa
ccttcttggtttcttgactgagaaggctttggactttggaggcttttgctggccttccct
tgttgaagccagctcctcttaaatgaattagtggggtctgctttgcttatccttgacgtg
ataagatgcttctacgtcttgggttttgcactgtatcctgcttctaaccgtctcatagaa
gac
>17Russula_cf_pulverulenta_USA_AY061736
tgtcgtcgacttttcaaagggtcgtgcacacctcggtgctctcgtacaaaatccaactca
cccc-tttgtgcatcaccgcgtgggggccccttttggttagttctgaggggggcgttcac
gtttttatacaaacacccttttaatgcaatatgtagaatgtcttactttttgcgatcaca
cgcaattaatacaactttcaacaacggatctcttggctctcgcatcgatgaagaacgcag
cgaaatgcgatacgtaatgtgaattgcagaattcagtgaatcatcgaatctttgaacgca
ccttgcgccctttggcattccgaagggcacacccgtttgagtgtcgtgacattctc-aaa
ccttcttggtttcttgaccgggaaggctttggactttggaggcttttgctggcattccct
tgttgaagccagctcctctgaaatgaattagtggggtctgctttgccaatccctgacgtg
ataagatatttctacgtcttgggtttcgcatcc-atcctgcttctaaccgtctcatagaa
gac
>18Russula_cyanoxantha_Europe_AY061669
tgtcgctaactt----------tgtgcacgccctggtgctctctcaca--atccatctca
ccccctttgtgcatcaccgcgtgggtgtctcctttggtttgttccgaaagggggatttgc
gtttttatacaaaacc------actgca-tgtgtagaatgtcttactatttgcgataatg
cgcaattaatacaactttcaacaacggatctcttggctctcgcatcgatgaagaacgcag
cgaaatgcgatacgtaatgtgaattgcagaattcagtgaatcatcgaatctttgaacgca
ccttgcgccccttggaattccgaggggcacacccgtttgagtgtcgtgacatccttcaac
ctttcttggtttcttgaccaggaaggc-ttggactttgggggtcattgctggcctc----
-tttgaagccagctcctcctaaatggattagtgtggtctgctttgccgatccttgacgtg
ataagatgtttctacgtcttgggttttgcactgtaccccgcttctaactgtctcgtcgca
ttc
>19Russula_echidna_Australia_Tasmania_MN130079
tgtcgctgacttttgaaagggtcgtgcacgcctcggtgctctcacacataatccatctca
cccct-ttgtgcatcaccgcgtgagggccccttttggctagttctgaggggggttttcac
gtttttacacagacacccttttaatgcaatgtgtagaatgtcttactttttgcgatcaca
cgcaattaatacaactttcaacaacggatctcttggctctcgcatcgatgaagaacgcag
cgaaatgcgatacgtaatgtgaattgcagaattcagtgaatcatcgaatctttgaacgca
ccttgcgccccttggtattccgaggggcacacccgtttgagtgtcgtgacattctcaaa-
ccttcttggtttcttgaccaggaaggctttggactttggaggcttttgctggccttccct
tttcgaagccagctcctcttaaatggattagtggggtctgctttgccgatccttgacgtg
ataagatatttctacgtcttgggtttcgcactgtaacctgcttctaatcgtcttctagaa
gac
>20Russula_echidna_Australia_Tasmania_MN130080
tgtcgctgacttttgaaagggtcgtgcacgcctcggtgctctcacacataatccatctca
cccct-ttgtgcatcaccgcgtgagggccccttttggctagttctgaggggggttttcac
gtttttacacagacacccttttaatgcaatgtgtagaatgtcttactttttgcgatcaca
cgcaattaatacaactttcaacaacggatctcttggctctcgcatcgatgaagaacgcag
cgaaatgcgatacgtaatgtgaattgcagaattcagtgaatcatcgaatctttgaacgca
ccttgcgccccttggtattccgaggggcacacccgtttgagtgtcgtgacattctcaaa-
ccttcttggtttcttgaccaggaaggctttggactttggaggcttttgctggccttccct
tttcgaagccagctcctcttaaatggattagtggggtctgctttgccgatccttgacgtg
ataagatatttctacgtcttgggtttcgcactgtaacctgcttctaatcgtcttctagaa
gac
>21Russula_fluvialis_Finland_Savonia_Borealis_MN130084
tgtcgctgacttttgaaagggtcgtgcacacctcggtgctctcacacataatccatctca
ccccttttgtgcatcaccgcgtggggacccctcttggctagttctgaggggggttttcac
gtttttacacacacacccttttaatgcaatgtatagaatgtcttactttttgcgatcaca
cgcaatcaatacaactttcaacaacggatctcttggctctcgcatcgatgaagaacgcag
cgaaatgcgatacgtaatgtgaattgcagaattcagtgaatcatcgaatctttgaacgca
ccttgcgccctttggcattccgaggggcacacccgtttgagtgtcatgacatcctcaaaa
ccttcttggtttcttgaccgggaaggctttggactttggaggcttttgctggcattcctt
tgttggagccagctcctctgaaatgaattagtggggtctgctttgccgatccttgacgtg
ataagatgtttctacgtcttgggtttcgcactg-ttcctgcttctaaccgtctctta---
---
>22Russula_fluvialis_China_Heilongjiang_KX095018
tgtcgctgacttttgaaagggtcgtgcacacctcggtgctctcacacataatccatctca
ccccttttgtgcatcaccgcgtggggacccctcttggctagttctgaggggggttttcac
gtttttacacacacacccttttaatgcaatgtatagaatgtcttactttttgcgatcaca
cgcaatcaatacaactttcaacaacggatctcttggctctcgcatcgatgaagaacgcag
cgaaatgcgatacgtaatgtgaattgcagaattcagtgaatcatcgaatctttgaacgca
ccttgcgccctttggcattccgaggggcacacccgtttgagtgtcatgacatcctcaaaa
ccttcttggtttcttgaccgggaaggctttggactttggaggcttttgctggcattcctt
tgttggagccagctcctctgaaatgaattagtggggtctgctttgccgatccttgacgtg
ataagatgtttctacgtcttgggtttcgcactg-ttcctgcttctaaccgtctcttagaa
gac
>23Russula_fluvialis_Finland_Northern_Savonia_MN130085
tgtcgctgacttttgaaagggtcgtgcacacctcggtgctctcacacataatccatctca
ccccttttgtgcatcaccgcgtggggacccctcttggctagttctgaggggggttttcac
gtttttacacacacacccttttaatgcaatgtatagaatgtcttactttttgcgatcaca
cgcaatcaatacaactttcaacaacggatctcttggctctcgcatcgatgaagaacgcag
cgaaatgcgatacgtaatgtgaattgcagaattcagtgaatcatcgaatctttgaacgca
ccttgcgccctttggcattccgaggggcacacccgtttgagtgtcatgacatcctcaaaa
ccttcttggtttcttgaccgggaaggctttggactttggaggcttttgctggcattcctt
tgttggagccagctcctctgaaatgaattagtggggtctgctttgccgatccttgacgtg
ataagatgtttctacgtcttgggtttcgcactg-ttcctgcttctaaccgtctcttagaa
gac
>24Russula_foetens_Germany_AF418613
tgtcgctgacttttgaaaaggtcgtgcacaccttggtgctctcacacataatccatctca
ccccttttgtgcatcaccgcgtggggaccccttttggctagttctgaggggggtcttcac
gtttttacatagacacccttttaatgaaatgtgtagaatgtctttacttttgcgatcata
cgcaatcaatacaactttcaacaacggatctcttggctctcgcatcgatgaagaacgcag
cgaaatgcgatacgtaatgtgaattgcagaattcagtgaatcatcgaatctttgaacgca
ccttgcgccctttggtattccgaggggcacacccgtttgagtgtcgtgacattctcaaaa
ccttcttggtttcttgaccgggaaggctttggactttggaggcttttgctggcctttctt
tgttgaagccagctcctctgaaatgaattagtggggtctgctttgctgatccttgacgtg
ataagatatttctacgtcttgggtttcgcactg-ttcctgcttctaaccgtctcatagaa
gac
>25Russula_foetens_Germany_Keula_KT934016
tgtcgctgacttttgaaaaggtcgtgcacaccttggtgctctcacacataatccatctca
cccctcttgtgcatcaccgcgtggggaccccttttggctagttctgaggggggtcttcac
gtttttacatagacacccttttaatgaaatgtgtagaatgtcttac-ttttgcgatcaca
cgcaatcaatacaactttcaacaacggatctcttggctctcgcatcgatgaagaacgcag
cgaaatgcgatacgtaatgtgaattgcagaattcagtgaatcatcgaatctttgaacgca
ccttgcgccctttggtattccgaggggcacacccgtttgagtgtcgtgacattctcaaaa
ccttcttggtttcttgaccgggaaggctttggactttggaggcttttgctggcctttctt
tgttgaagccagctcctctgaaatgaattagtggggtctgctttgctgatccttgacgtg
ataagatatttctacgtcttgggtttcgcaccg-ttcctgcttctaaccgtctcatagaa
gac
>26Russula_foetens_China_Heilongjiang_KY681438
tgtcgctgactttttaaagggtcgtgcacgcctcggtgctcttgcacat-atccatctca
ccct--ttgtgcatcaccgcgtgggggccccttttggttatttctgaggggggctttcac
gtttttacacaaacacccttttaatgca-tgtgtagaatgtcttacttgttgtgatcaca
cacaatcaatacaactttcaacaacggatctcttggctctcgcatcgatgaagaacgcag
cgaaatgcgatacgtaatgtgaattgcagaattcagtgaatcatcgaatctttgaacgca
ccttgcgccctttggcattccgaggggcacacccgtttgagtgtcgtgacattctcaaa-
ccttcttggtttcttgaccaggaaggctttggactttggaggcttttgctggccttctct
tgttgaagccagctcctctgaaatgaattagcggggtctgctttgctaatccttgacgtg
ataagatgcttctacgtcttgggttttgcactg--ttccgcttctaactgtctcatagaa
gac
>27Russula_foetentoides_Pakistan_Khyber_Pakhtunkhwa_HE647707
tgtcgctgactcttgaaagggtcgtgcacaccttggtgctcttacacataatccatctca
ccccttttgtgcatcaccgcgtggggaccccttttggctagttctgaagggggttttcac
gtttttacatagacacccttttaatgcaatgtgtagaatgtcttactttttgcgatcaca
cgcaatcaatacaactttcaacaacggatctcttggctctcgcatcgatgaagaacgcag
cgaaatgcgatacgtaatgtgaattgcagaattcagtgaatcatcgaatctttgaacgca
ccttgcgccctttggcattccgaagggcacacccgtttgagtgtcgtgacattctcaaaa
ccttcttggtttcttgaccaggaaggctttggactttggaggcttttgctggccttcctt
tgttgaagccagctcctctgaaatgaattagtagggtctgctttgccgatccttgacgtg
ataagatgtttctacgtcttggattttgcactg-ttcctgcttctaactgtctcatagaa
gac
>28Russula_foetentoides_Pakistan_Khyber_Pakhtunkhwa_HE647708
tgtcgctgactcttgaaagggtcgtgcacaccttggtgctcttacacataatccatctca
ccccttttgtgcatcaccgcgtggggaccccttttggctagttctgaagggggttttcac
gtttttacatagacacccttttaatgcaatgtgtagaatgtcttactttttgcgatcaca
cgcaatcaatacaactttcaacaacggatctcttggctctcgcatcgatgaagaacgcag
cgaaatgcgatacgtaatgtgaattgcagaattcagtgaatcatcgaatctttgaacgca
ccttgcgccctttggcattccgaagggcacacccgtttgagtgtcgtgacattctcaaaa
ccttcttggtttcttgaccaggaaggctttggactttggaggcttttgctggccttcctt
tgttgaagccagctcctctgaaatgaattagtagggtctgctttgccgatccttgacgtg
ataagatgtttctacgtcttggattttgcactg-ttcctgcttctaactgtctcatagaa
gac
>29Russula_foetentula_USA_Tennessee_KJ834623
tgtcgctgacttttgaaagggtcgtgcacacctcggtgctctcacatataatccatctca
ccccttttgtgcatcaccgcgtggggaccccttttggctagttctgaggggggttttcac
gtttttacacagacacccttttaatgcaatgtgtagaatgtcttactttttgcgatcaca
cgcaatcaatacaactttcaacaacggatctcttggctctcgcatcgatgaagaacgcag
cgaaatgcgatacgtaatgtgaattgcagaattcagtgaatcatcgaatctttgaacgca
ccttgcgccctttggtattccgaagggcacacccgtttgagtgtcgtgacatcctcaaaa
ccttcttggtttcttgaccaggaaggctttggactatggaggcttttgctggccttcctt
tgttggagccagctcctctgaaatgaattagtggggtctgctttgcttatccttgacgtg
ataagatgtttctacgtcttgggtttcgcaccgttccctgcttctaaccgtctcatagaa
gac
>30Russula_foetentula_Switzerland_KJ834574
tgtcgctgacctttgaaagggtcgtgcacacctcggtgctctcacacataatccatctca
ccccttttgtgcatcaccgcgtggggaccccttttggctagttctgagaggggttttcac
gtttttatacagacacccttttaatgcaatgtgtagaatgtcttactttttgcgatcaca
cgcaatcaatacaactttcaacaacggatctcttggctctcgcatcgatgaagaacgcag
cgaaatgcgatacgtaatgtgaattgcagaattcagtgaatcatcgaatctttgaacgca
ccttgcgccctttggcattccgaggggcacacccgtttgagtgtcatgacatcctcaaaa
ccttcttggtttcttgaccaggaaggctttggactatggaggcttttgctggccttcctt
tgttggagccagctcctctgaaatgaattagtggggtttgctttgcttatccttgacgtg
ataagatgtttctacgtcttgggattcgcactgttccctgcttctaaccgtctcatagaa
gac
>31Russula_fragrantissima_Italy_KJ530751
tgtcgctgacttttgaaagggtcgtgcacgcctcggtgctctcacacataatccatctca
ccccttttgtgcatcaccgcgtggggaccccttttggctagttctgaggggggttttcac
gtttttac--agacacccttttaatgcaatgtgtagaatgtcttactttttgcgatcaca
cgcaatcaatacaactttcaacaacggatctcttggctctcgcatcgatgaagaacgcag
cgaaatgcgatacgtaatgtgaattgcagaattcagtgaatcatcgaatctttgaacgca
ccttgcgccctttggcattccgaggggcacacccgtttgagtgtcgtgacattctcaaaa
cttctttggtttcttgaccaggaaggctttggactttggaggcttttgctggctttcctt
tgttggagccagctcctctgaaatggattagtagggtctgctttgccgatccttgacgtg
ataagatgtttctacgtcttgggttctgca----ctcctgcttctaaccgtctcacagaa
gac
>32Russula_fragrantissima_Italy_KJ834596
tgtcgctgacttttgaaagggtcgtgcacgcctcggtgctctcacacataatccatctca
ccccttttgtgcatcaccgcgtggggaccccttttggctagttctgaggggggttttcac
gtttttac--agacacccttttaatgcaatgtgtagaatgtcttactttttgcgatcaca
cgcaatcaatacaactttcaacaacggatctcttggctctcgcatcgatgaagaacgcag
cgaaatgcgatacgtaatgtgaattgcagaattcagtgaatcatcgaatctttgaacgca
ccttgcgccctttggcattccgaggggcacacccgtttgagtgtcgtgacattctcaaaa
ccttcttggtttcttgaccaggaaggctttggaccttggaggcttttgctggctttcctt
tgttggagccagctcctctgaaatggattagtagggtctgctttgccgatccttgacgtg
ataagatgtttctacgtcttgggttctgca----ctcctgcttctaaccgtctcacagaa
gac
>33Russula_galbana_Australia_Queensland_EU019936
tgtcgctgacccttgaaagggtcgtgcacacctcggtgctctcacacataatccatctca
ccccctttgtgcatcaccgcgtggggaccccttttggctagttccgagggtggtcttcac
gtttttac--aaacaccctttt--tgcaatgtgtagaatgtcttac-ttttgtgattata
cgcaatcaatacaactttcaacaacggatctcttggctctcgcatcgatgaagaacgcag
cgaaatgcgatacgtaatgtgaattgcagaattcagtgaatcatcgaatctttgaacgca
ccttgcaccctttggcattccgaagggcacacccgtttgagtgtcatgacatcctcaaaa
ccttcttggtttcttgaccaggaaggctttggactttggagg-ttttgctgg-cttcctt
tgttggagccagctcctctgaaataaattagtggggtctgctttgccaatccttgacgtg
ataag-tgtttctacgtcttgggtttcgcactg--ttctgctcctaaccgtcttacagaa
gac
>34Russula_garyensis_USA_Indiana_MN130088
tgtcgctgacttttgaaatcgtcgtgcacacctcggtgctctcacatacaatccatctca
cccatcttgtgcaccaccgcgtggaggccccttttggctagttctaaggggggttttcac
gtttttatacatacaccattttaatgcaatgcgtagaatgtcatac-ttttgcgatcaca
cgcaattaatacaactttcaacaacggatctcttggctctcgcatcgatgaagaacgcag
cgaaatgcgatacgtaatgtgaattgcagaattcagtgaatcatcgaatctttgaacgca
ccttgcgccctttggtattccgaggggcacacccgtttgagtgtcgtgacatcctc-aaa
ccttcttggtttcttgaccaggaaggctttggactctggaggttcttgctggccttactt
ttttgaacccagctcctctgaaatgaattagtgggatctgctttgcggatccttgacgtg
ataagatatttctacgtcttggatcttgcactgtatcctgcttctaaccgtctcatagaa
gac
>35Russula_gelatinosa_China_Guangdong_MH168574
tgtcgctgacctttgaaggggtcgtgcacgcc--------------cataatccatctca
ccccttttgtgcatcaccgcgtggggaccccttttggctagctccaaggggggttttcac
gtttttacacagacacccttt-------atgtatagaatgtcttactttttgcgatcaca
cgcaatcaatacaactttcaacaacggatctcttggctctcgcatcgacgaagaacgcag
cgaaatgcgatacgtaatgtgaattgcagaattcagtgaatcatcgaatctttgaacgca
ccttgcgccctttggtattccgaggggcacacccgtttgagtgtcgtgctatcctcaaa-
ccttcttggtttcttgaccgggaaggctttggactttggaggcttttgctggcattcctt
tgttggagccagctccactgaaatgaattagcggggtctgctttgctgatccttgacgtg
ataagatgtttctacgtctcggtttttgcactc----ccgcttctaacctcttcacagaa
gac
>36Russula_gelatinosa_China_Guangdong_MH168575
tgtcgctgacctttgaaagggtcgtgcacgcc--------------cataatccatctca
ccccttttgtgcatcaccgcgtggggaccccttttggctagctccaaggggggttttcac
gttttcacacagacaccctt--------atgtatagaatgtcttgctttttgcgatcaca
cgcaatcaatacaactttcaacaacggatctcttggctctcgcatcgatgaagaacgcag
cgaaatgcgatacgtaatgtgaattgcagaattcagtgaatcatcgaatctttgaacgca
ccttgcgccctttggtattccgaggggcacacccgtttgagtgtcgtgctatcctcaaa-
ccttcttggtttcttgaccgggaaggctttggactttggaggcttttgctggcattcctt
tgttggagccagctcctctgaaatgaattagcggggtctgctttgctgatccttgacgtg
ataagatgtttctacgtctcggtttttgcactc----ccgcttctaacctcttcacagaa
gac
>37Russula_granulata_USA_Tennessee_EU598192
tgtcgctgactttttaaagggtcgtgcacgcctcggtgctcttgcacat-atccatctca
ccct--ttgtgcatcaccgcgtgggggccccttttggttatttctgaggggggctttcac
gtttttacacaaacacccttttaatgca-tgtgtagaatgtcttacttgttgtgatcaca
cacaatcaatacaactttcaacaacggatctcttggctctcgcatcgatgaagaacgcag
cgaaatgcgatacgtaatgtgaattgcagaattcagtgaatcatcgaatctttgaacgca
ccttgcgccctttggtattccgaggggcacacccgtttgagtgtcgtgacattctcaaa-
ccttcttggtttcttgaccaggaaggctttggactttggaggcttttgctggccttctct
tgttgaagccagctcctctgaaatgaattagcggggtctgctttgctaatccttgacgtg
ataagatgcttctacgtcttgggttttgcactg--ttccgcttctaactgtctcatagaa
gac
>38Russula_granulata_USA_Tennessee_EU598190
tgtcgctgactttttaaagggtcgtgcacgcctcggtgctcttgcacat-atccatctca
ccct--ttgtgcatcaccgcgtgggggccccttttggttatttctgaggggggctttcac
gtttttacacaaacacccttttaatgca-tgtgtagaatgtcttacttgttgtgatcaca
cacaatcaatacaactttcaacaacggatctcttggctctcgcatcgatgaagaacgcag
cgaaatgcgatacgtaatgtgaattgcagaattcagtgaatcatcgaatctttgaacgca
ccttgcgccctttggtattccgaggggcacacccgtttgagtgtcgtgacattctcaaa-
ccttcttggtttcttgaccaggaaggctttggactttggaggcttttgctggccttctct
tgttgaagccagctcctctgaaatgaattagcggggtctgctttgctaatccttgacgtg
ataagatgcttctacgtcttgggttttgcactg--ttccgcttctaactgtctcatagaa
gac
>39Russula_granulata_China_Jilin_KF850414
-gtcgctgaccttt-gaagggttgtgcacgcctcggtgctctcgcacat-atccatctca
ccc---ttgtgcatcaccgcgtgggggccccttttggttatttctgaggggggctttcac
gtttttacacaaacacccttttaatgca-tgtgtagaatgtcttacttgttgtgatcaca
cacaatcaatacaactttcaacaacggatctcttggctctcgcatcgatgaagaacgcag
cgaaatgcgatacgtaatgtgaattgcagaattcagtgaatcatcgaatctttgaacgca
ccttgcgccctttggtattccgaggggcacacccgtttgagtgtcgtgacattctcaaa-
ccttcttggtttcttgaccgggaaggctttggactttggaggcttttgctggccttctct
tgttgaagccagctcctctgaaatgaattagcggggtctgctttgctaatccttgacgtg
ataagatgcttctacgtcttgggttttgcactg--ttccgcttctaaccgtctcatagaa
gac
>40Russula_grata_UK_Scotland_KF245532
-gtcgctgacttttgaaagagtcgtgcacacctcggtgctctcacacataatccatctca
ccccttttgtgcaccaccgcgtggggaccccttttggctagttctgaggggggttttcac
gtttttatacagacacccttttaatgcaatgtgtagaatgtcttactttttgcgatcaca
cgcaatcaatacaactttcaacaacggatctcttggctctcgcatcgatgaagaacgcag
cgaaatgcgatacgtaatgtgaattgcagaattcagtgaatcatcgaatctttgaacgca
ccttgcgccctttggcattccgaggggcacacccgtttgagtgtcgtgacattctcaaaa
ccttcttggtttcttgaccgggaaggctttggactttggaggcttttgctggcttccctt
tgttggagccagctcctctgaaatggattagcaaggtctgctttgccgatccttgacgtg
ataagatgtttctacgtctcgggttctgca----ctcctgcttctaaccgtctcacagaa
gac
>41Russula_grata_Germany_AF418614
tgtcgctgacttttgaaagagtcgtgcacgcctcggtgctctcacacataatccatctca
ccccttttgtgcaccaccgcgtggggaccccttttggctagttctgaggggggttttcac
gtttttatacagacacccttttaatgcaatgtgtagaatgtcttactttttgcgatcaca
cgcaatcaatacaactttcaacaacggatctcttggctctcgcatcgatgaagaacgcag
cgaaatgcgatacgtaatgtgaattgcagaattcagtgaatcatcgaatctttgaacgca
ccttgcgccctttggcattccgaggggcacacccgtttgagtgtcgtgacattctcaaaa
ccttcttggtttcttgaccgggaaggctttggactttggaggcttttgctggcttccctt
tgttggagccagctcctctgaaatggattagcaaggtctgctttgccgatccttgacgtg
ataagatgtttctacgtctcgggttctgca----ctcctgcttctaaccgtctcacagaa
gac
>42Russula_grata_China_Heilongjiang_KY681444
-----------tttgaaagagtcgtgcacacctcggtgctctcacacataatccatctca
ccccttttgtgcaccaccgcgtggggaccccttttggcta-ctctgaggggggttttcac
gtttttatacagacacccttttaatgcaatgtgtagaatgtcttactttttgcgatcaca
cgcaatcaatacaactttcaacaacggatctcttggctctcgcatcgatgaagaacgcag
cgaaatgcgatacgtaatgtgaattgcagaattcagtgaatcatcgaatctttgaacgca
ccttgcgccctttggcattccgaggggcacacccgtttgagtgtcgtgacattctcaaaa
ccttcttggtttcttgaccgggaaggctttggactttggaggcttttgctggcttccctt
tgttggagccagctcctctgaaatggattagcaaggtctgctttgccgatccttgacgtg
ataagatgtttctacgtctcgggttctgca----ctcctgcttctaaccgtctcacagaa
gac
>43Russula_grisea_Europe_AY061679
tgtcgtcgtcct-----aaggacgtgcacgctcgggtgccctctcac---atccatctca
cccct-ttgtgcatcaccgcgtggggccttcttt-------ttcggagaggggggttcac
gtttttacaagaacgaaccattaatgca-tgtgtagaatgtcttacattttgcggtcaca
cgcaatcaatacaactttcaacaacggatctcttggctctcgcatcgatgaagaacgcag
cgaaatgcgatacgtaatgtgaattgcagaattcagtgaatcatcgaatctttgaacgca
ccttgcaccccttggtattccgaggggtgcacccgtttgagtgtcgtgacaccctc--aa
ccttcttggtttatcgaccaggaaggc-ttggactttgga---cgttgctggcctcg---
-ttcgaagccagctcctcctaaatgaattagtggggtctgtcgtgccgatcctcgacgtg
ataagacgcttctacgtcttggcgttggcccggaatcctgcttccaatcgtctttgagga
gac
>44Russula_heterophylla_Europe_AY061681
tgtcgctgcctt---aaaaagggcnnnncgcccgggcactctctcat---atccatctca
ccccttttgtgcattgccgcgtgggt-cccct--------gaaacaaaggggg-acctgc
gnttttacatagacaccctttgaatgca-tgtgtagaacgtcttac--------------
-gatatcaatacaactttcaacaacggatctcttggctctcgcatcgatgaagaacgcag
cgaaatgcgatacgtaatgtgaattgcagaattcagtgaatcatcgaatctttgaacgca
ccttgcgccccttggtattccgaggggcacacccgtttgagtgtcgtgatactctc-aac
cttcttcggttctttgaccaaaaaggc-ttggactttggaggttcttgctggcctct---
-tttgaaggcagctcctcctaaatgaatgggtggggtccggtttgctgatcctcgacgtg
ataagattcttctacgtcgt-------------gaacccgcttccaactgtcttt--gga
gac
>45Russula_hortensis_Italy_HG798528
tgtcgctgacctttcaaagggtcgtgcacacctcggtgctctcgtacaaaatccatctca
ccccttttgtgcatcaccgcgtgggggcccctttcggctagttccgaggggggctttcac
gtttttatacaaacacccttttaatgcaatatgtagaatgtcttactttttgcgatcaca
cgcaattaatacaactttcaacaacggatctcttggctctcgcatcgatgaagaacgcag
cgaaatgcgatacgtaatgtgaattgcagaattcagtgaatcatcgaatctttgaacgca
ccttgcgccctttggcattccgaagggcacacccgtttgagtgtcgtgacattctcaaaa
ccttcttggtttcttgaccgggaaggctttggactttggaggcttttgctggcattccct
tgttgaagccagctcctctgaaacgaattagtggggtctgctttgccaatccctgacgtg
ataagatatttctacgtcttgggtttcgcatcc-atcccgcttctaaccgtctcattgaa
gac
>46Russula_ilicis_Europe_AY061682
tgttgctgacttttgaaaaggtcgt-cacgcccgggcgctctctcac---atccatctca
cccct-ttgtgcatcaccgcgtggggcccccctttggtttgttccgaggggggtgttcac
gtttttacacacacacccttttaatgca-tgtgtagaatgtcttactttttgcgatcgca
cgcaatcaatacaactttcaacaacggatctcttggctctcgcatcgatgaagaacgcag
cgaaatgcgatacgtaatgtgaattgcagaattcagtgaatcatcgaatctttgaacgca
ccttgcgccccttggtattccgaggggcacacccgtttgagtgtcgtgacatcctc--aa
ccttcttggtttcttgaccaggaaggc-ttggactttggaggttattgctggcctcc---
-cttgaagccagctcctcccaaatgaattagtggggtccgctttgccgatcctcgacgtg
ataagacgtttctacgtcttgggttttgcactgtgccccgcttctaaccgtcttcgagaa
gac
>47Russula_illota_France_KF245509
tgtcgctgacttttgaaagggtcgtgcacgcctcggtgctcacacatataatccatctca
ccccttttgtgcatcaccgcgtggggaccccttttggctagttctgaggggggttttcac
gtttttacaaagacacccttttaatgcaatgtgtagaatgtcttactttttgcgatcata
cgcaatcaatacaactttcaacaacggatctcttggctctcgcatcgatgaagaacgcag
cgaaatgcgatacgtaatgtgaattgcagaattcagtgaatcatcgaatctttgaacgca
ccttgcgccccttggcattccgaggggcacacccgtttgagcgtcgtgacatcctcaaa-
ccttcttggtttcttgaccaggaaggctttggaccttggaggtttttgctggctttcctt
tgttggagccagctcctctgaaatgaattagtggggtctgctttgccgatccttgacgtg
ataagatatttctacgtcttgggttttgca----ctcctgcttctaaccgtctcacagaa
gac
>48Russula_illota_Sweden_DQ422024
tgtcgctgacttttgaaagggtcgtgcacgcctcggtgctcacacatataatccatctca
ccccttttgtgcatcaccgcgtggggaccccttttggctagttctgaggggggttttcac
gtttttacaaagacacccttttaatgcaatgtgtagaatgtcttactttttgcgatcata
cgcaatcaatacaactttcaacaacggatctcttggctctcgcatcgatgaagaacgcag
cgaaatgcgatacgtaatgtgaattgcagaattcagtgaatcatcgaatctttgaacgca
ccttgcgccccttggcattccgaggggcacacccgtttgagcgtcgtgacatcctcaaa-
ccttcttggtttcttgaccaggaaggctttggaccttggaggtttttgctggctttcctt
tgttggagccagctcctctgaaatgaattagtggggtctgctttgccgatccttgacgtg
ataagatatttctacgtcttgggttttgca----ctcctgcttctaaccgtctcacagaa
gac
>49Russula_inamoena_Italy_Punta_Chiappa_KJ834597
tgtcgctgacttttgaaagggtcgtgcacacctcggtgctctcgcacataatccatctca
ccccttttgtgaatcaccgcgtggaaaccccttttggctagttctgaggggggttttcac
gtttttacacagacaccctttttatgcaatgtgtagaatgtcttactttttgcgatcaca
cgcaatcaatacaactttcaacaacggatctcttggctctcgcatcgatgaagaacgcag
cgaaatgcgatacgtaatgtgaattgcagaattcagtgaatcatcgaatctttgaacgca
ccttgcgccctttggcattccgaagggcacacccgtttgagtgtcgtgacatcctcaaaa
ccttcttggtttcttgaccgggaaggctttggactttggaggcttttgctggccttcctt
tgatggagccagctcctctgaaaagaattagtggggtctgctttgctgatccttgacgtg
ataagatgtttctacgtcttgggtttcgcactg-ttcctgcttctaactgtctcataaaa
gac
>50Russula_inamoena_Italy_Punta_Chiappa_KJ834595
tgtcgctgacttttgaaagggtcgtgcacacctcggtgctctcgcacataatccatctca
ccccttttgtgaatcaccgcgtggaaaccccttttggctagttctgaggggggttttcac
gtttttacacagacaccctttttatgcaatgtgtagaatgtcttactttttgcgatcaca
cgcaatcaatacaactttcaacaacggatctcttggctctcgcatcgatgaagaacgcag
cgaaatgcgatacgtaatgtgaattgcagaattcagtgaatcatcgaatctttgaacgca
ccttgcgccctttggcattccgaagggcacacccgtttgagtgtcgtgacatcctcaaaa
ccttcttggtttcttgaccgggaaggctttggactttggaggcttttgctggccttcctt
tgatggagccagctcctctgaaaagaattagtggggtctgctttgctgatccttgacgtg
ataagatgtttctacgtcttgggtttcgcactg-ttcctgcttctaactgtctcataraa
gac
>51Russula_indocatillus_China_Guizhou_MN649191
tgtcgctgacctttg-aagggtcgtgcacgccttggtgctttcacacataatccatctca
ccccttttgtgcattaccgcgtggggcccccttttagttagttctgaagggggctttcat
gtttttacaaacacacccttttaatgcaatgtgtagaatgtcttactttttgcgatcata
cgcaattaatacaactttcaacaacggatctcttggctctcgcatcgatgaagaacgcag
cgaaatgcgatacgtaatgtgaattgcagaattcagtgaatcatcgaatctttgaacgca
ccttgcgccctttggcattccgaagggcacacccgtttgagtgtcgtgacattctc-aaa
ccttcttggtttcttgactaagaaggctttggactttggaggcttttgctggccttccct
tattgaagccagctcctcttaaatgaattagtggggtctgctttgctgatccttgacgtg
ataagatgcttctacgtcttgggttttgcactgtatcctgcttctaatcgtcttgtagaa
gac
>52Russula_indocatillus_China_Guizhou_MN649192
tgtcgctgacctttg-aagggtcgtgcacgccttggtgctttcacacataatccatctca
ccccttttgtgcattaccgcgtggggcccccttttagttagttctgaagggggctttcat
gtttttacaaacacacccttttaatgcaatgtgtagaatgtcttactttttgcgatcata
cgcaattaatacaactttcaacaacggatctcttggctctcgcatcgatgaagaacgcag
cgaaatgcgatacgtaatgtgaattgcagaattcagtgaatcatcgaatctttgaacgca
ccttgcgccctttggcattccgaagggcacacccgtttgagtgtcgtgacattctc-aaa
ccttcttggtttcttgactaagaaggctttggactttggaggcttttgctggccttccct
tattgaagccagctcctcttaaatgaattagtggggtctgctttgctgatccttgacgtg
ataagatgcttctacgtcttgggttttgcactgtatcctgcttctaatcgtcttgtagaa
gac
>53Russula_indocatillus_India_Uttarakhand_MN581165
tgtcgctgacctttgaaagggtcgtgcacgccttggtgctttcacacataatccatctca
ccccttttgtgcattaccgcgtggggcccccttttagttagttctgaagggggctttcat
gtttttacaaacacacccttttaatgcaatgtgtagaatgtcttactttttgcgatcata
cgcaattaatacaactttcaacaacggatctcttggctctcgcatcgatgaagaacgcag
cgaaatgcgatacgtaatgtgaattgcagaattcagtgaatcatcgaatctttgaacgca
ccttgcgccctttggcattccgaagggcacacccgtttgagtgtcgtgacattctc-aaa
ccttcttggtttcttgactaagaaggctttggactttggaggcttttgctggccttccct
tattgaagccagctcctcttaaatgaattagtggggtctgctttgctgatccttgacgtg
ataagatgcttctacgtcttgggttttgcactgtatcctgcttctaatcgtcttgtagaa
gac
>54Russula_insignis_China_Heilongjiang_KF850404
tgtcgctgacttgtcaaagggtcgtgcacgcctcggtgctctcgtacaaaatccatctca
cccc-tttgtgcatcaccgcgtggggaccccttttggctagttctgaagggggttttcac
gtttttatacaaacacccttttaatgcaatatgtagaatgtcttactatttgcgatcaca
cgcaattaatacaactttcaacaacggatctcttggctctcgcatcgatgaagaacgcag
cgaaatgcgatacgtaatgtgaattgcagaattcagtgaatcatcgaatctttgaacgca
ccttgcgccctttggcattccgaagggcacacccgtttgagtgtcgtgacattctcaaaa
ccttcttggtttcttgaccgggaaggctttggactttggaggcttttgctggcattccct
tgttgaagccagctcctctgaaatgaattagtggggtctgctttgccaatccctgacgtg
ataagatatttctacgtcttgggtttcgcatcc-atcccgcttctaaccgtctcattgaa
gac
>55Russula_insignis_Europe_AY061700
tgtcgctgacctttcaaagggtcgtgcacacctcggtgctctcgtacaaaatccatctca
ccccttttgtgcatcaccgcgtgggggcccctttcggctagttccgaggggggctttcac
gtttttatacaaacacccttttaatgcaatatgtagaatgtcttactttttgcgatcaca
cgcaattaatacaactttcaacaacggatctcttggctctcgcatcgatgaagaacgcag
cgaaatgcgatacgtaatgtgaattgcagaattcagtgaatcatcgaatctttgaacgca
ccttgcgccctttggcattccgaagggcacacccgtttgagtgtcgtgacattctcaaaa
ccttcttggtttcttgaccgggaaggctttggactttggaggcttttgctggcattccct
tgttgaagccagctcctctgaaacgaattagtggggtctgctttgccaatccctgacgtg
ataagatatttctacgtcttgggtttcgcatcc-atcccgcttctaaccgtctcattgaa
gac
>56Russula_mistiformis_Spain_Castilla_Leon_MK105677
tgtcgctgacttttgaaagggtcgtgcacacctcggtgctctcgcacataatccatctca
ccccttttgtgcatcaccgcgtggggaccccttttggctagttccgaggggggttttcac
gtttttacacagacacccttttaatgcaatgtgtagaatgtcttactttttgcgatcaca
cgcaatcaatacaactttcaacaacggatctcttggctctcgcatcgatgaagaacgcag
cgaaatgcgatacgtaatgtgaattgcagaattcagtgaatcatcgaatctttgaacgca
ccttgcgccctttggcattccgaggggcacgcccgtttgagtgtcgtgacatcctcaaaa
ccttcttggtttcttgaccgggaaggctttggactttggaggcttttgctggccttcctt
tgttggagccagctcctctaaaatgaattagtagggtctgctttgccgatccttgacgtg
ataagatgtttctacgtcttgggtttcgcactgtatcctgcttctaactgtctcatagaa
gac
>57Russula_mistiformis_Spain_Castilla_Leon_MK105680
tgtcgctgacttttgaaagggtcgtgcacacctcggtgctctcgcacataatccatctca
ccccttttgtgcatcaccgcgtggggaccccttttggctagttccgaggggggttttcac
gtttttacacagacacccttttaatgcaatgtgtagaatgtcttactttttgcgatcaca
cgcaatcaatacaactttcaacaacggatctcttggctctcgcatcgatgaagaacgcag
cgaaatgcgatacgtaatgtgaattgcagaattcagtgaatcatcgaatctttgaacgca
ccttgcgccctttggcattccgaggggcacgcccgtttgagtgtcgtgacatcctcaaaa
ccttcttggtttcttgaccgggaaggctttggactttggaggcttttgctggccttcctt
tgttggagccagctcctctaaaatgaattagtagggtctgctttgccgatccttgacgtg
ataagatgtttctacgtcttgggtttcgcactgtatcctgcttctaactgtctcatagaa
gac
>58Russula_mutabilis_USA_Massachusetts_MF161239
tgtcgctgacttttgaaagggtcgtgcacgcctcggtgctcgcacatataatccatctca
ccccttttgtgcatcaccgcgtggggaccccttttggctagttccgaggggggttttcac
gtttttacaaagacacccttttaatgcaatgtgtagaatgtcttactttttgcgatcata
cgcaatcaatacaactttcaacaacggatctcttggctctcgcatcgatgaagaacgcag
cgaaatgcgatacgtaatgtgaattgcagaattcagtgaatcatcgaatctttgaacgca
ccttgcgccccttggcattccgaggggcacacccgtttgagtgtcgtgacatcctcaaa-
ccttcttggtttcttcaccggaaaggctttggaccttggaggtttttgctggctttcctt
tgttggagccagctcctctgaaataaattagtggggtctgctttgccgatccttgacgtg
ataagatatttctacgtcttgggttttgca----ctcctgcttctaactgtctcacagaa
gac
>59Russula_mutabilis_USA_Texas_KF810137
tgtcgctgacttttgaaagggtcgtgcacgcctcggtgctcgcacatataatccatctca
ccccttttgtgcatcaccgcgtggggaccccttttggctagttccgaggggggttttcac
gtttttacaaagacacccttttaatgcaatgtgtagaatgtcttactttttgcgatcata
cgcaatcaatacaactttcaacaacggatctcttggctctcgcatcgatgaagaacgcag
cgaaatgcgatacgtaatgtgaattgcagaattcagtgaatcatcgaatctttgaacgca
ccttgcgccccttggcattccgaggggcacacccgtttgagtgtcgtgacatcctcaaa-
ccttcttggtttcttcaccggaaaggctttggaccttggaggtttttgctggctttcctt
tgttggagccagctcctctgaaataaattagtggggtctgctttgccgatccttgacgtg
ataagatatttctacgtcttgggttttgca----ctcctgcttctaactgtctcacagaa
gac
>60Russula_neerimea_Australia_Victoria_EU019915
tgtcgctgactcttgaaagggtcgtgcacacctcagtgctctcgcacataatccacctca
ccccttttgtgcattatcgcgtggggacccctttcagctagttctgagagggatcttcac
gtttttac----aaa---ttttaacgcaatgtgtagaatgtcttactttttgcgatcaca
cgcaatcaatacaactttcaacaacggatctcttggctctcgcatcgatgaagaacgcag
cgaaatgcgatacgtaatgtgaattgcagaattcagtgaatcatcgaatctttgaacgca
ccttgcgccctttggcattccgaggggcacacccgtttgagtgtcgtgacattctcaaa-
ccttcttggtttcttgaccgggaaggctttggactttggaggcttttgctggtcttcctt
tgttggagccagctcctctgaaatggattagtggggtctgctttgcctatcctcgacgtg
ataagatgtttctacgtctcgggttttgcactgtttcctgcttctaaccgtcttacagaa
gac
>61Russula_nondistincta_USA_Oregon_KP859276
tgtcgctgacttttgaaagggtcgtgcacacctcggtgctctcgcacataatccatctca
ccccttttgtgcatcaccgcgtggggaccccttttggctagttctgaggggggttttcac
gtttttacacagacacccttttaatgcaatgtgtagaatgtcttactttttgcgatcaca
cgcaatcaatacaactttcaacaacggatctcttggctctcgcatcgatgaagaacgcag
cgaaatgcgatacgtaatgtgaattgcagaattcagtgaatcatcgaatctttgaacgca
ccttgcgccctttggcattccgaggggcacacccgtttgagtgtcgtgacatcctcaaaa
ccttcttggtttcttgaccgggaaggctttggactttggaggcttttgctggccttcctt
tgttggagccagctcctctgaaatgaattagtggggtctgctttgccgatccttgacgtg
ataagatgtttctacgtcttgggtttcgcactgtatcctgcttctaactgtctcatagaa
gac
>62Russula_obscuricolor_India_Sikkim_MF805816
ggtcgctgtctttagaaagggtcgtccacgccttggttctctcacacataatccatctca
cccct-ttgtgcatcaccgcgtgggggccccttttggctagttctgaggggggtcttcac
gtttttacacagacacctttttaatgcaatgtgtagaatgtcttactctttgcgatcaca
cgcaattaatataactttcaacaacggatctcttggctctcgcatcgatgaagaacgcag
cgaaatgcgatacgtaatgtgaattgcagaattcagtgaatcatcgaatctttgaacgca
tcttgcgccccttggcattccgaggggcacacccgtttgagtgtcgtgacatcctcaaa-
ccttcttggtttcttgaccgggaaggctttggactttggaggcttttgctggccttctct
tgttgaagccagctcctctcaaatgaattagtggggtctgctttgctgatccttgacgtg
ataaaatgcttctacgtcttgggtta--------actctgcttctaactgtcttatagaa
gac
>63Russula_obscuricolor_India_Sikkim_MF805817
------------------------------------------------------------
---------tgcatcaccgcgtgggggccccttttggctagttctgaggggggtcttcac
gtttttacacagacacctttttaatgcaatgtgtagaatgtcttactctttgcgatcaca
cgcaattaatataactttcaacaacggatctcttggctctcgcatcgatgaagaacgcag
cgaaatgcgatacgtaatgtgaattgcagaattcagtgaatcatcgaatctttgaacgca
tcttgcgccccttggcattccgaggggcacacccgtttgagtgtcgtgacatcctcaaa-
ccttcttggtttcttgaccgggaaggctttggactttggaggcttttgctggccttctct
tgttgaagccagctcctctcaaatgaattagtggggtctgctttgctgatccttgacgtg
ataaaatgcttctacgtcttgggtta--------actctgcttctaactgtcttatagaa
gac
>64Russula_oleifera_Benin_UDB016936
tgtcgctgacttttgaaagggtcgtgcacaccctggtgctctcacacat-atccatctca
cccct-ttgtgcatcaccgcatgggccccccttttggcttgttctgaggggttggttcat
gcttttacatagacaaccttttcatgca-tgtgtagaatgtcttacattttgcgatcata
cgcaatcaatacaactttcaacaacggatctcttggctctcgcatcgatgaagaacgcag
cgaaatgcgatacgtaatgtgaattgcagaattcagtgaatcatcgaatctttgaacgca
ccttgcaccctttggtattccgaggggtacacccgtttgagtgtcgtgatattctcaaa-
ccttcttggtttcttgaccaggaaggctttggactttggaggcttttgctggccttccct
tgttggagccagctcctctgaaatgaattagtggggtctgctttgctcaaccttgacgtg
ataagatgttactacgtcttgggttttgcactgtatcctgcttctaactgtctcatagaa
gac
>65Russula_oleifera_Zambia_UDB013811
tgtcgctgacttttgaaagggtcgtgcacaccctggtgctctcacacat-atccatctca
cccct-ttgtgcatcaccgcatgggcgccccc---------ctctgaggggttggttcat
gcttttacatagacacccttttcatgca-tgtgtagaatgtcttacattttgcgatcata
cgcaatcaatacaactttcaacaacggatctcttggctctcgcatcgatgaagaacgcag
cgaaatgcgatacgtaatgtgaattgcagaattcagtgaatcatcgaatctttgaacgca
ccttgcaccctttggtattccgaggggtacacccgtttgagtgtcgtgatattctcaaa-
ccttcctggtttcttgaccaggaaggctttggactttggaggcttttgctggccttccct
tgttggagccagctcctctgaaatgaattagtggggtctgctttgctgatccttgacgtg
ataagatgttactacgtcttgggttttgcactgtatcctgcttctaactgtctcatagaa
gac
>66Russula_ombrophila_Spain_KF971694
tgtcgctgacttttgaaagggtcgtgcacacctcggtgctctcacacataatccatctca
ccccttttgtgcatcaccgcgtggggacccctcttggctagttctgaggggggttttcac
gtttttacacacacacccttttaatgcaatgtgtagaatgtcttactttttgcgatcaca
cgcaatcaatacaactttcaacaacggatctcttggctctcgcatcgatgaagaacgcag
cgaaatgcgatacgtaatgtgaattgcagaattcagtgaatcatcgaatctttgaacgca
ccttgcgccctttggcattccgaagggcacacccgtttgagkgkcawgacattcctcaaa
ccttcttggtttcttgaccaggaaggctttggactttggaggcttttgctggcattcctt
tgttggagccagctcctctgaaatgaattagtggggtctgctttgccgatccttgacgtg
ataagatgtttctacgtcttgggtttcgcactg-ttcctgcttctaaccgtctcgtagga
gac
>67Russula_ahmadii_Pakistan_Galyat_HG796943
tgtcgctgacttttgaaagggtcgtgcacgcctcggtactctcacatataatccatctca
cccct-ttgggcatcaccgcgtggggaccccttttggctagttctgaggggggttttcac
gtttttacacacacatcattttaatgcattgcatagaatgtcttactttttgcgatcaca
cgcaattaatacaactttcaacaacggatctcttggctctcgcatcgatgaagaacgcag
cgaaatgcgatacgtaatgtgaattgcagaattcagtgaatcatcgaatctttgaacgca
ccttgcgccctttggtattccgaagggcacacccgtttgagtgtcgtgacattctcaaaa
ccttcttggtttcttgaccgggaaggctttggactctggaggttcttgctggcctttctt
tattgaagccagctcctctgaaatgcattagtgggatctgctttgccgatccttgacgtg
ataaaatatttctacgtcttgggtcttgcactgtatcctgcttctaaccgtctcatagaa
gac
>68Russula_parksii_USA_Oregon_AY239335
tgtcgctgacttttgaaagggtcgtgcacacctcggtgctctcgcatataatccatctca
ccccttttgtgcatcaccgcgtggggaccccttttggctagttctgaggggggttttcac
gtttttacacagacacccttttaatgcaatgtgtagaatgtcttactttttgcgatcaca
cgcaatcaatacaactttcaacaacggatctcttggctctcgcatcgatgaagaacgcag
cgaaatgcgatacgtaatgtgaattgcagaattcagtgaatcatcgaatctttgaacgca
ccttgcgccctttggcattccgaggggcacacccgtttgagtgtcgtgacatcctcaaaa
ccttcttggtttcttgaccaggaaggctttggactttggaggcttttgctggccttcctt
tgttggagccagctcctctgaaatgaattagtggggtctgctttgctgatccttgacgtg
ataagatgtttctacgtcttgggtttcgcactgtatcctgcttctaactgtctcatagaa
gac
>69Russula_pectinata_Europe_AY061706
tgtcgctgacctttgaaagggtcgtgcacgcctcggtgctttcacacacaatccatctca
ccccttttgtgcatcaccgcgtgggggtcccttttagctagttctgaagggggctttcgc
gtttttacaaacacacccttttaatgcaatatgtagaatgtcttactttttgcgatcaca
cgcaatcaatacaactttcaacaacggatctcttggctctcgcatcgatgaagaacgcag
cgaaatgcgatacgtaatgtgaattgcagaattcagtgaatcatcgaatctttgaacgca
ccttgcgccctttggcattccgaagggcacacccgtttgagtgtcgtgacatcctc-aaa
cgttcttggtttcttgactgagaaggctttggactttggaggcatttactggccttcgct
tgttgaagccagctcctcttaaatgaattagtggggtctgctgtgctgatccttgacgcg
ataagatgcgtctacgtcttgggttacgcactgtaacctgctgcttaccgtctcatagaa
gac
>70Russula_pectinata_Germany_KF318081
tgtcgctgaccttttaaagggtcgtgcacacctcggtgctctcgcacataatccatctca
cccct-ttgtgcatcaccgcgtgggggccccttttggctagttccgaggggggctttcac
gtttttacacacacaccattttaatgcaatgcgtagaatgtcttactttttgcgatcaca
cgcaattaatacaactttcaacaacggatctcttggctctcgcatcgatgaagaacgcag
cgaaatgcgatacgtaatgtgaattgcagaattcagtgaatcatcgaatctttgaacgca
ccttgcgccctttggtattccgaggggcacacccgtttgagtgtcgtgacattctcaaaa
ccttcttggtttcttgaccaggaaggttttggactctggaggttcttgctggccttcctt
tgttgaagccagctcctctgaaatgaattagtagggtctgctttgctgatcctcgacgtg
ataagatatttctacgtcttgggtctcgcactgt--cctgcttctaaccgtctcatagaa
gac
>71Russula_pectinata_Germany_KF318082
tgtcgctgaccttttaaagggtcgtgcacacctcggtgctctcgcacataatccatctca
cccct-ttgtgcatcaccgcgtgggggccccttttggctagttccgaggggggctttcac
gtttttacacacacaccattttaatgcaatgcgtagaatgtcttactttttgcgatcaca
cgcaattaatacaactttcaacaacggatctcttggctctcgcatcgatgaagaacgcag
cgaaatgcgatacgtaatgtgaattgcagaattcagtgaatcatcgaatctttgaacgca
ccttgcgccctttggtattccgaggggcacacccgtttgagtgtcgtgacattctcaaaa
ccttcttggtttcttgaccaggaaggttttggactctggaggttcttgctggccttcctt
tgttgaagccagctcctctgaaatgaatyagtagggtctgctttgctgatcctcgacgtg
ataagatatttctacgtcttgggtctygcactgt--cctgcttctaaccgtctcatagaa
gac
>72Russula_pectinatoides_USA_Tennessee_KF245518
tgtcgctgacttttgaaacggtcgtgcacgcctcggtactctcacatacaatccatctca
cccctcttgtgcatcaccgcgtggaggccccttttggctagttctaaagggggttttcgc
gtttttatacatacaccgttttaatgcaatgcgtagaatgtcatac-ttttgcgatcaca
cgcaattaatacaactttcaacaacggatctcttggctctcgcatcgatgaagaacgcag
cgaaatgcgatacgtaatgtgaattgcagaattcagtgaatcatcgaatctttgaacgca
ccttgcgccctttggtattccgaagggcacacccgtttgagtgtcgtgacatcctc-aaa
ccttcttggtttcttgaccaggaaggctttggactctggaggtttttgctggccttactt
tgttgaagccagctcctctaaaatggattagtgggatctgctttgcggatacttgacgtg
ataagatatttctacgtcttggatctcgcactgtatcctgcttctaaccgtctcatagaa
gac
>73Russula_pectinatoides_USA_New_York_KU640189
------------------------------------------------------------
------------------------------------------------------------
-----------------------------t------------------------------
---------------------caacggatctcttggctctcgcatcgatgaagaacgcag
cgaaatgcgatacgtaatgtgaattgcagaattcagtgaatcatcgaatctttgaacgca
ccttgcgccctttggcattccgaagggcacacccgtttgagtgtcgtgacatcctc-aaa
ccttcttagtttcttgactgagaaggctttggactttggaggcttttgctgaccttccct
tgttgaagccagctcctcttaaatgaattagtggggtctgctttgcctatccttgacgtg
ataagatgcttctacgtcttgggttttgcactgtatcctgcttctaaccgtcttatagaa
gac
>74Russula_pectinatoides_China_Yunnan_JX425405
tgtcgctgacctttg-aacggtcgtgcacgcttcggtactctcacatacaatccatctca
cccctcttgtgcatcaccgcgcggaggccccttttggctagttctaaagggggttttcac
gtttttatacatacaccattttaatgcaatgcgtagaatgtcatac-ttttgcgatcaca
cgcaattaatacaactttcaacaacggatctcttggctctcgcatcgatgaagaacgcag
cgaaatgcgatacgtaatgtgaattgcagaattcagtgaatcatcgaatctttgaacgca
ccttgcgccctttggtattccgaagggcacacccgtttgagtgtcgtgaaatcctc-aaa
ccttcttggtttcttgaccaggaaggctttggactctggaggttcttgctggccttactt
tgttgaagccagctcctctaaaatgaattagtgggatctgctttgcggatacttgacgtg
ataagatatttctacgtcttggatctcgcactgtatcctgcttctaaccgtctcatagaa
gac
>75Russula_pila_Spain_AF230893
tgtcgctgacttttgaaagggtcgtgcacacctcggtgctctcgaacataatccatctca
ccccttttgtgcatcaccgcgtggggaccccttttggctagttccgag-ggggttttcac
gtttttacacagacacccttttaatgcaatgtgtagaatgtcttactttttgcgatcaca
cgcaatcaatacaactttcaacaacggatctcttggctctcgcatcgatgaagaacgcag
cgaaatgcgatacgtaatgtgaattgcagaattcagtgaatcatcgaatctttgaacgca
ccttgcgccctttggcattccgaggggcacgcccgtttgagtgtcgtgacatcctcaaaa
ccttcttggtttcttgaccgggaaggctttggactttggaggcttttgctggccttcctt
tgttggagccatctcctctaaaatgaattagtagggtctgctttgccgatccttgacgtg
ataagatgtttctacgtcttgggtttcgcactgtatcctgcttctaactgtctcatagaa
gac
>76Russula_pilosella_Australia_Queensland_EU019941
-----------------------------------gtgctctcacacataatccatctta
cccct-ttgtgcatcaccgcgtgggggccccttttggcttgttctgaagggggttttcgc
gtttttacacagacacccttttaatgcaatatgtagaatgtcttactttttgcaattata
tgcaatcaatacaactttcaacaacggatctcttggctctcgcatcgatgaagaacgcag
cgaaatgcgatacgtaatgtgaattgcagaattcagtgaatcatcgaatctttgaacgca
tcttgcgccctttggcattccaaagggcacacccgtttgagtgtcgtgaaattctcaaa-
ccttcttagtttcatgactgggaaggctttggactttggaggcttttgctggctttccct
tgttggggccagctcctctgaaatgaattagtggggtctgctttgctgattcttgacgtg
ataagatgtttctacgtcttgggtttcgcactgtatcctgcttctaaccgtctcatagaa
gac
>77Russula_praetervisa_Italy_UDB019333
tgtcgctgacttttgaaatggtcgtgcacacctcggtgctctcatatacaatccatctca
cccctcttgtgcatcaccgcgtggaggccccttttggctagttctaaagggggttttcat
gtttttatacatacaccattttaatgcaatgcgtagaatgtcatac-ttttgcgatcaca
cgcaattaatacaactttcaacaacggatctcttggctctcgcatcgatgaagaacgcag
cgaaatgcgatacgtaatgtgaattgcagaattcagtgaatcatcgaatctttgaacgca
ccttgcgccctttggtattccgaagggcacacccgtttgagtgtcgtgacatcctc-aaa
ccttcttggtttcktgaccaggaaggctttggactctggaggttcttgctggctttcctt
tgttgaagccagctcctctaaaatgaattagtgggatctgctttgccaatccttgacgtg
ataagatatttctacgtcttgggtcttgcactgtatctcgcttctaaccgtcttatacaa
gac
>78Russula_praetervisa_Italy_UDB019331
tgtcgctgacttttgaaatggtcgtgcacacctcggtgctctcatatacaatccatctca
cccctcttgtgcatcaccgcgtggaggccccttttggctagttctaaagggggttttcat
gtttttatacatacaccattttaatgcaatgcgtagaatgtcatac-ttttgcgatcaca
cgcaattaatacaactttcaacaacggatctcttggctctcgcatcgatgaagaacgcag
cgaaatgcgatacgtaatgtgaattgcagaattcagtgaatcatcgaatctttgaacgca
ccttgcgccctttggtattccgaagggcacacccgtttgagtgtcgtgacatcctc-aaa
ccttcttggtttcttgaccaggaaggctttggactctggaggttcttgctggctttcctt
tgttgaagccagctcctctaaaatgaattagtgggatctgctttgccaatccttgacgtg
ataagatatttctacgtcttgggtcttgcactgtatctcgcttctaaccgtcttatacaa
gac
>79Russula_pseudocatillus_China_Guangdong_MK049974
tgtcgctgacctttg-aagggtcgtgcacacctcggtgctttcacacataatccatctca
ccccttttgtgcatcaccgcgtgggggccccttttagctagttctgaagggggctttcat
gtttttacaaacacacccttttaatgcaatgtgtagaatgtc----tttttgcgatgaca
tgcaatcaatacaactttcaacaacggatctcttggctctcgcatcgatgaagaacgcag
cgaaatgcgatacgtaatgtgaattgcagaattcagtgaatcatcgaatctttgaacgca
ccttgcgccctttggcattccgaagggcacacccgtttgagtgtcgtgacaatctcaaaa
ccttcttggtttcttgactagaaaggctttggactttggaggcttttgctggccttccct
tgttgaagccagctcctctgaaatgaattagtggggtctgctttgctgatccttgacgtg
ataagatgcttctacgtcttgggttttgcactgtatcctgcttctaacggtctcatagaa
gac
>80Russula_pseudocatillus_China_Guangdong_MK049975
tgtcgctgacctttgaaagggtcgtgcacacctcggtgctttcacacataatccatctca
ccccttttgtgcatcaccgcgtgggggccccttttagctagttctgaagggggctttcat
gtttttacaaacacacccttttaatgcaatgtgtagaatgtc----tttttgcgatgaca
cgcaatcaatacaactttcaacaacggatctcttggctctcgcatcgatgaagaacgcag
cgaaatgcgatacgtaatgtgaattgcagaattcagtgaatcatcgaatctttgaacgca
ccttgcgccctttggcattccgaagggcacacccgtttgagtgtcgtgacaatctcaaaa
ccttcttggtttcttgactagaaaggctttggactttggaggcttttgctggccttccct
tgttgaagccagctcctctgaaatgaattagtggggtctgctttgctgatccttgacgtg
ataagatgcttctacgtcttgggttttgcactgtatcctgcttctaacggtctcatagaa
gac
>81Russula_pseudopectinatoides_China_Xizang_KM269079
tgtcgctgacttttg-aagggtcgtgcacacctcagtgctctcacatataatccatctca
cccct-ttgtgcatcaccgcgtgggggccccttttggctagttctaaggggggctttcat
gtctttacacatacaccattttaatgcaatgcgtagaatgtcttactttttgcgatcata
cgcaattaatacaactttcaacaacggatctcttggctctcgcatcgatgaagaacgcag
cgaaatgcgatacgtaatgtgaattgcagaattcagtgaatcatcgaatctttgaacgca
ccttgcgccctttggtattccgaagggcacacccgtttgagtgtcgtgacattctc-aaa
cctttttggtttcttgaccaagaaggctttggactctggaggttcttgctggcctttctt
tattgaagccagctcctctgaaatgaattagtgggatccactttgccgatccttgacgtg
ataagatatttctacgtcttgggtctcgcactgtatcctgcttctaaccgtctcatagaa
gac
>82Russula_pseudopectinatoides_China_Xizang_KM269077
tgtcgctgacttttg-aagggtcgtgcacacctcggtgctctcacatataatccatctca
cccct-ttgtgcatcaccgcgtgggggccccttttggctagttctaaggggggctttcat
gtctttacacatacaccattttaatgcaatgcgtagaatgtcttactttttgcgatcata
cgcaattaatacaactttcaacaacggatctcttggctctcgcatcgatgaagaacgcag
cgaaatgcgatacgtaatgtgaattgcagaattcagtgaatcatcgaatctttgaacgca
ccttgcgccctttggtattccgaagggcacacccgtttgagtgtcgtgacattctc-aaa
cctttttggtttcttgaccaagaaggctttggactctggaggttcttgctggcctttctt
tattgaagccagctcctctgaaatgaattagtgggatccactttgccgatccttgacgtg
ataagatatttctacgtcttgggtctcgcaccgtatcctgcttctaaccgtctcatagaa
gac
>83Russula_pseudopectinatoides_China_Guangdong_MK860689
tgtcgctgacttttgaaagggtcgtgcacacctcggtgctctcacatataatccatctca
cccct-ttgtgcatcaccgcgtgggggccccttttggctagttctaaggggggctttcat
gtctttacacatacaccattttaatgcaatgcgtagaatgtcttactttttgcgatcata
cgcaattaatacaactttcaacaacggatctcttggctctcgcatcgatgaagaacgcag
cgaaatgcgatacgtaatgtgaattgcagaattcagtgaatcatcgaatctttgaacgca
ccttgcgccctttggtattccgaagggcacacccgtttgagtgtcgtgacattctc-aaa
ccttcttggtttcttgaccaagaaggctttggactctggaggttcttgctggcctttctt
tattgaagccagctcctctgaaatgaattagtgggatccactttgctgatccttgacatg
ataagatatttctacgtcttgggtctcgcactgtatcctgcttctaaccgtctcatagaa
gac
>84Russula_pulverulenta_USA_Tennessee_EU598186
tgtcgctgacttttcaaagggtcgtgcacacctcggtgctctcgtacaaaatccaattca
cccc-tttgtgcatcaccgcgtgggggccccttttggttagttctgaggggggcgttcac
gtttttatacaaacacccttttaatgcaatatgtagaatgtcttactttttgcgatcaca
cgcaattaatacaactttcaacaacggatctcttggctctcgcatcgatgaagaacgcag
cgaaatgcgatacgtaatgtgaattgcagaattcagtgaatcatcgaatctttgaacgca
ccttgcgccctttggcattccgaagggcacacccgtttgagtgtcgtgacattctc-aaa
ccttcttggtttcttgaccgggaaggctttggactttggaggcttttgctggcattccct
tgttgaagccagctcctctgaaatgaattagtggggtctgctttgccaatccctgacgtg
ataagatatttctacgtcttgggtttcgcatcc-atcctgcttctaaccgtctcatagaa
gac
>85Russula_punctipes_China_Guangdong_MH168576
tgtcgctgtcctccagaggggtcgtgcacgccccggtgctctcacacataatccatctca
ccccttttgtgcatcaccgcgtggggaccccttttggccagttccgaggggggttttcac
gtttttacaaaaacacccctttaatgcaatgtgtagaatgtcttactttttgcgatcata
cgcaatcaatataactttcaacaacggatctcttggctctcgcatcgatgaagaacgcag
cgaaatgcgatacgtaatgtgaattgcagaattcagtgaatcatcgaatctttgaacgca
ccttgcgccctttggtattccgaggggcacacccgtttgagcgtcgtgacattctcaaa-
ccttctcggtttctcgaccgggaaggctttggactttggaggcttttgctgaccttcctt
tgttggaaccagctcctctgaaatgaattagtagggtctactttgccgatccttgacgtg
ataaaatgtttctacgtctcgggtttcgcactgtatcctgcttctaaccgtctctcagaa
gac
>86Russula_punctipes_China_Guangdong_MH168577
tgtcgctgtcctccagaggggtcgtgcacgccccggtgctctcacacataatccatctca
ccccttttgtgcatcaccgcgtggggaccccttttggccagttccgaggggggttttcac
gtttttacaaaaacacccctttaatgcaatgtgtagaatgtcttactttttgcgatcata
cgcaatcaatataactttcaacaacggatctcttggctctcgcatcgatgaagaacgcag
cgaaatgcgatacgtaatgtgaattgcagaattcagtgaatcatcgaatctttgaacgca
ccttgcgccctttggtattccgaggggcacacccgtttgagcgtcgtgacattctcaaa-
ccttctcggtttctcgaccgggaaggctttggactttggaggcttttgctgaccttcctt
tgttggaaccagctcctctgaaatgaattagtagggtctactttgccgatccttgacgtg
ataaaatgtttctacgtctcgggtttcgcactgtatcctgcttctaaccgtctctcagaa
gac
>87Russula_putida_Italy_HG798527
tgtcgctgacttttgaaagggtcgtgcacacctcggtgctctcgcacataatccatctca
ccccttttgtgaatcaccgcgtggaaaccccttttggctagttctgaggggggttttcac
gtttttacacagacaccctttttatgcaatgtgtagaatgtcttactttttgcgatcaca
cgcaatcaatacaactttcaacaacggatctcttggctctcgcatcgatgaagaacgcag
cgaaatgcgatacgtaatgtgaattgcagaattcagtgaatcatcgaatctttgaacgca
ccttgcgccctttggcattccgaagggcacacccgtttgagtgtcgtgacatcctcaaaa
ccttcttggtttcttgaccgggaaggctttggactttggaggcttttgctggccttcctt
tgatggagccagctcctctgaaaagaattagtggggtctgctttgctgatccttgacgtg
ataagatgtttctacgtcttgggtttcgcactg-ttcctgcttctaactgtctcatagaa
gac
>88Russula_recondita_Switzerland_KJ530750
tgtcgctgacttttgaaatggtcgtgcacgcctcggtactctcacatacaatccatctca
cccctcttgtgcatcaccgcgtggaggccccttttggctagttctaaagggggttttcac
gtttttatacatacactattttaatgcaatgcgtagaatgtcatac-ttttgcgatcaca
crcaattaatacaactttcaacaacggatctcttggctctcgcatcgatgaagaacgcag
cgaaatgcgatacgtaatgtgaattgcagaattcagtgaatcatcgaatctttgaacgca
ccttgcgccctttggtattccgaagggcacacccgtttgagtgtcgtgacatcttc-aaa
ccttcttggtttctcgaccaggaaggctttggactctggaggttcttgctggccttactt
tgttgaagccagctcctctaaaatgaattagtgggatctgctttgcggatacttgacgtg
ataagatatttctacgtcttggatctcgcactgtatcctgcttctaaccgtctcatagaa
gac
>89Russula_recondita_Sweden_DQ422026
tgtcgctgacttttgaaatggtcgtgcacgcctcggtactctcacatacaatccatctca
cccctcttgtgcatcaccgcgtggaggccccttttggctagttctaaarggggttttcac
gtttttatacatacacyattttaatgcaatgcgtagaatgtcatac-ttttgcgatcaca
cgcaattaatacaactttcaacaacggatctcttggctctcgcatcgatgaagaacgcag
cgaaatgcgatacgtaatgtgaattgcagaattcagtgaatcatcgaatctttgaacgca
ccttgcgccctttggtattccgaagggcacacccgtttgagtgtcgtgacatcytc-aaa
ccttcttggtttctcraccaggaaggctttggactctggaggttcttgctggccttactt
tgttgaagccagctcctctaaaatgaattagtgggatctgcyttgcggatacttgacgtg
ataagatatttctacgtcttggatctygcactgtatcctgcttctaaccgtctcatagaa
gac
>90Russula_recondita_Estonia_Saare_maakond_UDB011156
tgtcgctgacttttgaaatggtcgtgcacgccttggtactctcacatacaatccatctca
cccctcttgtgcatcaccgcgtggaggccccttttggctagttctaaaaggggttttcac
gtttttatacatacaccattttaatgcaatgcgtagaatgtcatac-ttttgcgatcaca
cgcaattaatacaactttcaacaacggatctcttggctctcgcatcgatgaagaacgcag
cgaaatgcgatacgtaatgtgaattgcagaattcagtgaatcatcgaatctttgaacgca
ccttgcgccctttggtattccgaagggcacacccgtttgagtgtcgtgacatcctc-aaa
ccttcttggtttctcaaccaggaaggctttggactctggaggttcttgctggccttactt
tgttgaagccagctcctctaaaatgaattagtgggatctgccttgcggatacttgacgtg
ataagatatttctacgtcttggatcttgcactgtatcctgcttctaaccgtctcatagaa
gac
>91Russula_rufobasalis_China_Guangdong_MH168567
tgtcgctgacttttgaaagggtcgtgcacacctcggtgctctcgcacataatccatctca
ccct--ttgtgcattaccgcgtgggggccccttttggctatttctgaggggggtcttcat
gtttttacattaacg------------catgtgtagaatgtcttactttttgtgatcaca
cacaatcaatacaactttcaacaacggatctcttggctctcgcatcgatgaagaacgcag
cgaaatgcgatacgtaatgtgaattgcagaattcagtgaatcatcgaatctttgaacgca
ccttgcgccctttggtattccgaggggcacacccgtttgagtgtcgtgacattctcaaaa
cctttttggtttcttaaccaggaaggctttggactttggggg-ctttgctggtcttccct
tgttgaagccagctcctctgaaatgaattagtggggtcccctttgctgatccttgacgtg
ataagatgtttctacgtccggggtttcgcactgtatcctgcttctaatcgtctcatagaa
gac
>92Russula_rufobasalis_China_Guangdong_MH168570
tgtcgctgacttttgaaagggttgtgcacacctcggtgctctcgcacataatccatctca
ccct--ttgtgcattancgcgtgggggccccttttggctatttctgaggggggtcttcat
gtttttacattaacg------------catgtgtagaatgtcttactttttgtgatcaca
cacaatcaatacaactttcaacaacggatctcttggctctcgcatcgatgaagaacgcag
cgaaatgcgatacgtaatgtgaattgcagaattcagtgaatcatcgaatctttgaacgca
ccttgcgccctttggtattccgaggggcacacccgtttgagtgtcgtgacattctcaaaa
cctttttggtttcttaaccaggaaggctttggactttggggg-ctttgctggtcttccct
tgttgaagccagctcctctgaaatgaattagtggggtcccctttgctgatccttgacgtg
ataagatgtttctacgtccggggtttcgcactgtatcctgcttctaatcgtctcatagaa
gac
>93Russula_senecis_Korea_Socho_myeon_KX574698
tgtcgctgtcctctaagggggtcgtgcacgcctcggtgctctcacacataatccatctca
ccccttttgtgcatcaccgcgtggggaccccttttggctagttccgaggggggttttcac
gtttttacaaaaacacccttttaatgcaatgtgtagaatgtcttactttttgcgatcata
cgcaatcaatacaactttcaacaacggatctcttggctctcgcatcgatgaagaacgcag
cgaaatgcgatacgtaatgtgaattgcagaattcagtgaatcatcgaatctttgaacgca
ccttgcgccctttggtattccgaggggcacacccgtttgagtgtcgtgacattctcaaa-
ccttctcggtttctcgaccgggaaggctttggactttggaggcttttgctgaccttcctt
tgttggaaccagctcctctgaaatgaattagtagggtctactttgccgatccttgacgtg
ataaaatgtttctacgtctcgggtttcgcactgtatcttgcttctaaccgtctctcagaa
gac
>94Russula_senecis_India_West_Bengal_KP142981
tgtcgctgtcctctaaaggggtcgtgcacgcctcggtgctctcacacataatccatctca
ccccttttgtgcatcaccgcgtggggaccccttttggctagttccgaggggggttttcac
gtttttacaaaaacacccttttaatgcaatgtgtagaatgccttactttttgcgaccata
cgcaatcaatacaactttcaacaacggatctcttggctctcgcatcgatgaagaacgcag
cgaaatgcgatacgtaatgtgaattgcagaattcagtgaatcatcgaatctttgaacgca
ccttgcgccctttggtattccgaggggcacacccgtttgagtgtcgtgacattctcaaa-
ccttctcggtttctcgaccgagaaggctttggac-ttggaggcttttgctgaccttcctt
tgttggaaccagctcctctgaaatgaattagtagggtctactttgccgatccttgacgtg
ataaaatgtttctacgtctcgggtttcgcactgtatcttgcttctaaccgtctctcagaa
gac
>95Russula_shafferi_USA_Washington_AY239327
tgtcgctgacttttgaaagggtcgtgcacacctcggtgctctcgcacataatccatctca
ccccttttgtgcatcaccgcgtggggaccccttttggctagttctgaggggggttttcac
gtttttacacagacacccttttaatgcaatgtggagaatgtcttactttttgcgatcaca
cgcaatcaatacaactttcaacaacggatctcttggctctcgcatcgatgaagaacgcag
cgaaatgcgatacgt-atgtgaattgcagaattcagtgaatcatcgaatctttgaacgca
ccttgcgccctttggcattccgaggggcacacccgtttgagtgtcgtgacatcctcaaaa
ccttcttggtttcttgaccgggaaggctttggactttggaggcttttgctggccttcctt
tgttggagccagctcctctgaaatgaattagtggggtctgctttgccgatccttgacgtg
ataagatgtttctacgtcttgggtttcgcactgtatcctgcttctaactgtctcatag-a
gac
>96Russula_similaris_USA_California_AY239329
tgtcgctgacttttgaaagggtcgtgcacacctcggtgctctcgcatataatccatctca
ccccttttgtgcatcaccgcgtggggaccccttttggctagttctgaggggggttttcac
gtttttacacagacacccttttaatgcaatgtgtagaatgtcttaccttttgcgatcaca
cgcaatcaatacaactttcaacaacggatctcttggctctcgcatcgatgaagaacgcag
cgaaatgcgatacgtaatgtgaattgcagaattcagtgaatcatcgaatctttgaacgca
ccttgcgccctttggcattccgaggggcacacccgtttgagtgtcgtgacatcctcaaaa
ccttcttggtttcttgaccgggaaggctttggactttggaggcttttgctggccttcctt
tgttggagccagctcctctgaaatgaattagtggggtctgctttgccgatccttgacgtg
ataagatgtttctacgtcttgggtttcgcactgtatcctgcttctaactgtctcatagaa
gac
>97Russula_similaris_USA_Oregon_AY239349
tgtcgctgacttttgaaagggtcgtgcacacctcggtgctctcgcacataatccatctca
ccccttttgtgcatcaccgcgtggggaccccttttggctagttctgaggggggttttcac
gtttttacacagacacccttttaatgcaatgtgtagaatgtcttactttttgcgatcaca
cgcaatcaatacaactttcaacaacggatctcttggctctcgcatcgatgaagaacgcag
cgaaatgcgatacgtaatgtgaattgcagaattcagtgaatcatcgaatctttgaacgca
ccttgcgccctttggcattccgaggggcacacccgtttgagtgtcgtgacatcctcaaaa
ccttcttggtttcttgaccgggaaggctttggactttggaggcttttgctggccttcctt
tgttggagccagctcctctgaaatgaattagtggggtctgctttgccgatccttgacgtg
ataagatgtttctacgtcttgggtttcgcactgtatcctgcttctaactgtctcatagaa
gac
>98Russula_sp_China_Guangdong_MK860691
tgtcgctgacctttgaaacggtcgtgcacgcttcagtactctcacatacaatccatctca
cccctcttgtgcatcaccgcgcggaggccccttttggctagttctaaagggggttttcac
gtttttatacatacaccattttaatgcaatgcgtagaatgtcatac-ttttgcgatcaca
cgcaattaatacaactttcaacaacggatctcttggctctcgcatcgatgaagaacgcag
cgaaatgcgatacgtaatgtgaattgcagaattcagtgaatcatcgaatctttgaacgca
ccttgcgccctttggtattccgaagggcacacccgtttgagtgtcgtgaaatcctc-aaa
ccttcttggtttcttgaccaggaaggctttggactctggaggttcttgctggccttactt
tgttgaagccagctcctctaaaatgaattagtgggatctgctttgcggatacttgacgtg
ataagatatttctacgtcttggatctcgcactgtatcctgcttctaactgtctcatagaa
gac
>99Russula_straminella_China_Guizhou_MN649194
tgtcgctgacctttgaaagggttgtgcacacctcggtactctcacacacaatccatctca
ccccttttgtgcatcaccgcgtggggaccccttttggctagttctgagaggggttttcac
gtttttacacagacacccttttaatgcaatgtgtagaatgtcttactttttgcgatcaca
cgcaatcaatacaactttcaacaacggatctcttggctctcgcatcgatgaagaacgcag
cgaaatgcgatacgtaatgtgaattgcagaattcagtgaatcatcgaatctttgaacgca
ccttgcgccctttggcattccgaggggcacacccgtttgagtgtcgtgacatcctcaaaa
ccttcttggtttcttgaccgggaaggctttggactttggaggtttttgctggccttcctt
tgttggagccagctcctctgaaatgaattagtggggtctgctttgctgatccttgacgtg
ataagatgtttctacgtcttgggtttcgcactgtatcctgcttctaactgtcttatagaa
gac
>100Russula_straminella_China_Guizhou_MN649195
tgtcgctgacctttgaaagggttgtgcacacctcggtactctcacacacaatccatctca
ccccttttgtgcatcaccgcgtggggaccccttttggctagttctgagaggggttttcac
gtttttacacagacacccttttaatgcaatgtgtagaatgtcttactttttgcgatcaca
cgcaatcaatacaactttcaacaacggatctcttggctctcgcatcgatgaagaacgcag
cgaaatgcgatacgtaatgtgaattgcagaattcagtgaatcatcgaatctttgaacgca
ccttgcgccctttggcattccgaggggcacacccgtttgagtgtcgtgacatcctcaaaa
ccttcttggtttcttgaccgggaaggctttggactttggaggtttttgctggccttcctt
tgttggagccagctcctctgaaatgaattagtggggtctgctttgctgatccttgacgtg
ataagatgtttctacgtcttgggtttcgcactgtatcctgcttctaactgtcttatagaa
gac
>101Russula_straminella_China_Guizhou_MN649189
tgtcgctgacctttgaaagggttgtgcacacctcggtactctcacacacaatccatctca
ccccttttgtgcatcaccgcgtggggaccccttttggctagttctgagaggggttttcac
gtttttacacagacacccttttaatgcaatgtgtagaatgtcttactttttgcgatcaca
cgcaatcaatacaactttcaacaacggatctcttggctctcgcatcgatgaagaacgcag
cgaaatgcgatacgtaatgtgaattgcagaattcagtgaatcatcgaatctttgaacgca
ccttgcgccctttggcattccgaggggcacacccgtttgagtgtcgtgacatcctcaaaa
ccttcttggtttcttgaccgggaaggctttggactttggaggtttttgctggccttcctt
tgttggagccagctcctctgaaatgaattagtggggtctgctttgctgatccttgacgtg
ataagatgtttctacgtcttgggtttcgcactgtatcctgcttctaactgtcttatagaa
gac
>102Russula_subfoetens_Finland_Nilsia_UDB016206
tgtcgctgacttttgaaagggtcgtgcacacctcagtgctctcacacacaatccatctca
ccccttttgtgcatcaccgcgtggggaccccttttggctagttctgaggggggttttcac
gtttttacacagacacccttttaatgcaatgtgtagaatgtcttactttttgcgatcaca
cgcaatcaatacaactttcaacaacggatctcttggctctcgcatcgatgaagaacgcag
cgaaatgcgatacgtaatgtgaattgcagaattcagtgaatcatcgaatctttgaacgca
ccttgcgccctttggcattccgaggggcacacccgtttgagtgtcgtgacatcctcaaaa
ccttcttggtttcttgaccgggaaggctttggactttggaggcttttgctggccttcctt
tgttggagccagctcctctgaaatgaattagtggggtctgctttgccgatccttgacgtg
ataagatgtttctacgtcttgggtttcgcactg-ttcctgcttctaactttctcatagaa
gac
>103Russula_subfoetens_China_Heilongjiang_KY681430
------tgacctttgaaagggtcgtgcacaccttggtgctctcacatataatccatctca
ccccttttgtgcatcaccgcgtggggaccccttttggctagttctgaggggggtcttcac
gtttttacacagacacccttttaatgcaatgtgtagaatgtcttactttttgcgatcata
cgcaatcaatacaactttcaacaacggatctcttggctctcgcatcgatgaagaacgcag
cgaaatgcgatacgtaatgtgaattgcagaattcagtgaatcatcgaatctttgaacgca
ccttgcgccctttggcattccgaggggcacacccgtttgagtgtcgtgacattctcaaaa
ccttcttggtttcttgaccgggaaggctttggactttggaggcttttgctggccttcctt
tgttgaagccagctcctctgaaatgaattagtggggtctgctttgcctatccttgacgtg
ataagatgtttctacgtcttgggttttgcactg-ttcctgcttctaaccgtctcatagaa
gac
>104Russula_subfulva_USA_Oregon_AY239321
tgtcgctgacttttgaaagggtcgtgcacacctcggtgctctcgcatataatccatctca
ccccttttgtgcatcaccgcgtggggaccccttttggctagttctgaggggggttttcac
gtttttacacagacacccttttaatgcaatgtgtagaatgtcttactttttgcgatcaca
cgcaatcaatacaactttcaacaacggatctcttggctctcgcatcgatgaagaacgcag
cgaaatgcgatacgtaatgtgaattgcagaattcagtgaatcatcgaatctttgaacgca
ccttgcgccctttggcattccgaggggcacacccgtttgagtgtcgtgacatcctcaaaa
ccttcttggtttcttgaccaggaaggctttggactttggaggcttttgctggccttcctt
tgttggagccagctcctctgaaatgaattagtggggtctgctttgctgatccttgacgtg
ataagatgtttctacgtcttgggtttcgcactgtatcctgcttctaactgtctcatagaa
gac
>105Russula_subpectinatoides_China_Jiangsu_MW041163
tgtcgctgacttttgaaaaggtcgtgcacgcctcggtgctttcacatataatccatctca
cccct-ttgtgcatcaccgcgtgggggccccttttggctagttctaaggggggctttcat
gtttttacacatacaccattttaatgcaatgcatagaatgtcatactttttgcgatcaca
cgcaattaatacaactttcaacaacggatctcttggctctcgcatcgatgaagaacgcag
cgaaatgcgatacgtaatgtgaattgcagaattcagtgaatcatcgaatctttgaacgca
ccttgcgccctttggtattccgaagggcacacccgtttgagtgtcgtgacattctc-aaa
ccttcttggtttcttgaccaggaaggctttggactctggaggttcttgctggcctttctt
tattgaagccagctcctctgaaatgaattagtgggatctactttgccgatccttgacgtg
ataagatatttctacgtcttgggtctcgcactgtatcctgcttctaaccgtctcatagaa
gac
>106Russula_subpectinatoides_China_Jiangsu_MW041164
tgtcgctgacttttgaaaaggtcgtgcacgcctcggtgctttcacatataatccatctca
cccct-ttgtgcatcaccgcgtgggggccccttttggctagttctaaggggggctttcat
gtttttacacatacaccattttaatgcaatgcatagaatgtcatactttttgcgatcaca
cgcaattaatacaactttcaacaacggatctcttggctctcgcatcgatgaagaacgcag
cgaaatgcgatacgtaatgtgaattgcagaattcagtgaatcatcgaatctttgaacgca
ccttgcgccctttggtattccgaagggcacacccgtttgagtgtcgtgacattctc-aaa
ccttcttggtttcttgaccaggaaggctttggactctggaggttcttgctggcctttctt
tattgaagccagctcctctgaaatgaattagtgggatctactttgccgatccttgacgtg
ataagatatttctacgtcttgggtctcgcactgtatcctgcttctaaccgtctcatagaa
gac
>107Russula_subpectinatoides_China_Jiangsu_MW041165
tgtcgctgacttttgaaaaggtcgtgcacgcctcggtgctttcacatataatccatctca
cccct-ttgtgcatcaccgcgtgggggccccttttggctagttctaaggggggctttcat
gtttttacacatacaccattttaatgcaatgcatagaatgtcatactttttgcgatcaca
cgcaattaatacaactttcaacaacggatctcttggctctcgcatcgatgaagaacgcag
cgaaatgcgatacgtaatgtgaattgcagaattcagtgaatcatcgaatctttgaacgca
ccttgcgccctttggtattccgaagggcacacccgtttgagtgtcgtgacattctc-aaa
ccttcttggtttcttgaccaggaaggctttggactctggaggttcttgctggcctttctt
tattgaagccagctcctctgaaatgaattagtgggatctactttgccgatccttgacgtg
ataagatatttctacgtcttgggtctcgcactgtatcctgcttctaaccgtctcatagaa
gac
>108Russula_subpectinatoides_China_Jiangsu_MW041166
tgtcgctgacttttgaaaaggtcgtgcacgcctcggtgctttcacatataatccatctca
cccct-ttgtgcatcaccgcgtgggggccccttttggctagttctaaggggggctttcat
gtttttacacatacaccattttaatgcaatgcatagaatgtcatactttttgcgatcaca
cgcaattaatacaactttcaacaacggatctcttggctctcgcatcgatgaagaacgcag
cgaaatgcgatacgtaatgtgaattgcagaattcagtgaatcatcgaatctttgaacgca
ccttgcgccctttggtattccgaagggcacacccgtttgagtgtcgtgacattctc-aaa
ccttcttggtttcttgaccaggaaggctttggactctggaggttcttgctggcctttctt
tattgaagccagctcctctgaaatgaattagtgggatctactttgccgatccttgacgtg
ataagatatttctacgtcttgggtctcgcactgtatcctgcttctaaccgtctcatagaa
gac
>109Russula_subpunctipes_China_Guangdong_MK860692
-----------tctaaaggggtcgtgcacgcctcggtgctctcacacataatccatctca
ccccttttgtgcatcaccgcgtggggtccccttttggctagttctgaggggggccttcac
gtttttacaaaaacacccttttaatgcaatgtgtagaatgtcttactttttgcgatcata
cgcaatcaatacaactttcaacaacggatctcttggctctcgcatcgatgaagaacgcag
cgaaatgcgatacgtaatgtgaattgcagaattcagtgaatcatcgaatctttgaacgca
ccttgcgccctttggtattccgaggggcacacccgtttgagtgtcgtgacatcctcaaa-
ccttctcggtttctcgaccgggaaggctttggac-ttggaggcttttgctgaacttcctt
tgttggagccagctcctctgaaatgaattagtagggtccactttgccgatccttgacgtg
ataaaatgtttctacgtctcgggtttcgcactgtatcttgcttctaaccgtctcctagaa
gac
>110Russula_subpunctipes_China_Guangdong_MK860693
-----------tctaaaggggtcgtgcacgcctcggtgctctcacacataatccatctca
ccccttttgtgcatcaccgcgtggggtccccttttggctagttctgaggggggccttcac
gtttttacaaaaacacccttttaatgcaatgtgtagaatgtcttactttttgcgatcata
cgcaatcaatacaactttcaacaacggatctcttggctctcgcatcgatgaagaacgcag
cgaaatgcgatacgtaatgtgaattgcagaattcagtgaatcatcgaatctttgaacgca
ccttgcgccctttggtattccgaggggcacacccgtttgagtgtcgtgacatcctcaaa-
ccttctcggtttctcgaccgggaaggctttggac-ttggaggcttttgctgaacttcctt
tgttggagccagctcctctgaaatgaattagtagggtccactttgccgatccttgacgtg
ataaaatgtttctacgtctcgggtttcgcactgtatcttgcttctaaccgtctcctagaa
gac
>111Russula_substriata_China_Yunnan_MH724921
tgtcgctgacttttaaaaaggtcgtgcacgccctagcgttcttgtgc---atccatctca
ccccttttgtgcatcaccgcgtgaggccctctttttgaaaataaaaaggggagggttcac
gtctttacacaaacacctttttaatgca-tgtctagaatgtcttactatttgcaattgta
tgcaatcaatacaactttcaacaacggatctcttggctctcgcatcgatgaagaacgcag
cgaaatgcgatacgtaatgtgaattgcagaattcagtgaatcatcgaatctttgaacgca
ccttgcgccccttggtattccgaggggcacacccgtttgagtgtcgtgacatcctcaacc
tttctttggtttcttgaccaggaaggc-ttggactttggaggtttttgctggcttcc---
-tcagaagtcagctcctcctaaatgaattagtagggtctgctttgcagatccttgatgtg
ataaggtatttctacatcttggatcatgcacaagattctgcttctaaccgtctttgcaaa
gac
>112Russula_succinea_China_Guizhou_MN649196
tgtcgctaactt----------tgtgcacaccttggtactctcacatacaatccatctca
ccccttttgtgcatcaccgcgtgggggccccctttggctagttctgaggggggttttcac
gtttttacatagacacccttttaatgcaatgtgtagaatgtcatactttttgcgatcaca
cgcaatcaatacaactttcaacaacggatctcttggctctcgcatcgatgaagaacgcag
cgaaatgcgatacgtaatgtgaattgcagaattcagtgaatcatcgaatctttgaacgca
ccttgcgccctttggcattccgaggggcacacccgtttgagtgtcatgacatcctcaaaa
ccttcttggtttcttgaccaggaaggctttggactatggaggcttttgctggccttcctt
tgttggagccagctcctctgaaatgaattagtggggtttgctttgcctatccttgacgtg
ataagatgtttctacgtcttgggttttgcaccgtttcctgcttctaaccgtctcatagaa
gac
>113Russula_succinea_China_Guizhou_MN649188
tgtcgctaactt----------tgtgcacaccttggtactctcacatacaatccatctca
ccccttttgtgcatcaccgcgtgggggccccctttggctagttctgaggggggttttcac
gtttttacatagacacccttttaatgcaatgtgtagaatgtcatactttttgcgatcaca
cgcaatcaatacaactttcaacaacggatctcttggctctcgcatcgatgaagaacgcag
cgaaatgcgatacgtaatgtgaattgcagaattcagtgaatcatcgaatctttgaacgca
ccttgcgccctttggcattccgaggggcacacccgtttgagtgtcatgacatcctcaaaa
ccttcttggtttcttgaccaggaaggctttggactatggaggcttttgctggccttcctt
tgttggagccagctcctctgaaatgaattagtggggtttgctttgcctatccttgacgtg
ataagatgtttctacgtcttgggttttgcaccgtttcctgcttctaaccgtctcatagaa
gac
>114Russula_succinea_China_Guizhou_MN649197
tgtcgctaactt----------tgtgcacaccttggtactctcacatacaatccatctca
ccccttttgtgcatcaccgcgtgggggccccctttggctagttctgaggggggttttcac
gtttttacatagacacccttttaatgcaatgtgtagaatgtcatactttttgcgatcaca
cgcaatcaatacaactttcaacaacggatctcttggctctcgcatcgatgaagaacgcag
cgaaatgcgatacgtaatgtgaattgcagaattcagtgaatcatcgaatctttgaacgca
ccttgcgccctttggcattccgaggggcacacccgtttgagtgtcatgacatcctcaaaa
ccttcttggtttcttgaccaggaaggctttggactatggaggcttttgctggccttcctt
tgttggagccagctcctctgaaatgaattagtggggtttgctttgcctatccttgacgtg
ataagatgtttctacgtcttgggttttgcaccgtttcctgcttctaaccgtctcatagaa
gac
>115Russula_succinea_China_Jiangxi_MN258682
tgtcgctaactt----------tgtgcacaccttggtactctcacatacaatccatctca
ccccttttgtgcatcaccgcgtggggaccccctttggctagttctgaggggggttttcat
gtttttacatagacacccttttaatgcaatgtgtagaatgtcatactttttgcgatcaca
cgcaatcaatacaactttcaacaacggatctcttggctctcgcatcgatgaagaacgcag
cgaaatgcgatacgtaatgtgaattgcagaattcagtgaatcatcgaatctttgaacgca
ccttgcgccctttggcattccgaggggcacacccgtttgagtgtcatgacatcctcaaaa
ccttcttggtttcttgaccaggaaggctttggactatggaggcttttgctggccttcctt
tgttggagccagctcctctgaaatgaattagtggggtttgctttgcctatccttgacgtg
ataagatgtttctacgtcttgggttttgcaccgtttcctgcttctaaccgtctcatagaa
gac
>116Russula_ventricosipes_USA_KY800364
tgtcgctgacttttgaaagggtcgtgcacacctcggtgctcttacacat-atccatctta
ccct--ttgtgcatcaccgcgtggaggccccttttggttatttctaaagggggttttcac
gtttttacatatacacccttttaatgcg-tgtgtagaaagtcttactttttgtgatcaca
cacaatcaatacaactttcaacaacggatctcttgggtctcgcatcgatgaagaacgcag
cgaaatgcgatacgtaatgtgaattgcagaattcagtgaatcatcgaatctttgaacgca
ccttgcgccctttggtattccgaagggcacacccgtttgagtgtcgtgacatcctcaaa-
ccttcttggtttcttgactaggaaggctttggactttgggggcttttgctggccttctct
tgttgaagccagctcctctgaaatgaattagtggggtctgctttgctgatccttgacgtg
ataagatgtttctacgtcttggg-ttagcactgtatcctgcttctaactgtcttatggaa
gac
>117Russula_vinaceocuticulata_New_Zealand_GU222258
tgtcgctgacttttgaaagggtcgtgcacgcctcggtgctctcacacataatccatctta
cccct-ttgtgcattaccgcgtgaggaccccttttggctagttctgaggggggttttcac
gtttttacacagacacccttttaatgcaatgtgtagaatgtcttactttttgcgatcaca
cgcaattaatacaactttcaacaacggatctcttggctctcgcatcgatgaagaacgcag
cgaaatgcgatacgtaatgtgaattgcagaattcagtgaatcatcgaatctttgaacgca
ccttgcgccccttggtattccgaggggcacacccgtttgagtgtcgtgacatcctcaaa-
ccttcttggtttcttgaccaggaaggctttggactttggaggcttttgctggccttccct
ttttgaagccagctcctcttaaatgaattagtggggtctgctttgctgatccttgacgtg
ataagatatttctacgtcttgggtttcgcactgtatcctgcttctaaccgtcttatagaa
gac
