# Supplementary material for: Three new Russula species in sect. Ingratae (Russulales, Basidiomycota) from southern China
Source: MycoKeys. 2021 Nov 8;84:103–39. doi: 10.3897/mycokeys.84.68750 (PMC8592955; doi:10.3897/mycokeys.84.68750)
Supplement: Supplementary material 2 — Phylip file for ML analysis [file mycokeys-84-103-s002.phy]

117 543
100Russula_straminella_China_Guizhou_MN649195 TGTCGCTGACCTTTGAAAGGGTTGTGCACACCTCGGTACTCTCACACACAATCCATCTCACCCCTTTTGTGCATCACCGCGTGGGGACCCCTTTTGGCTAGTTCTGAGAGGGGTTTTCACGTTTTTACACAGACACCCTTTTAATGCAATGTGTAGAATGTCTTACTTTTTGCGATCACACGCAATCAATACAACTTTCAACAACGGATCTCTTGGCTCTCGCATCGATGAAGAACGCAGCGAAATGCGATACGTAATGTGAATTGCAGAATTCAGTGAATCATCGAATCTTTGAACGCACCTTGCGCCCTTTGGCATTCCGAGGGGCACACCCGTTTGAGTGTCGTGACATCCTCAAAACCTTCTTGGTTTCTTGACCGGGAAGGCTTTGGACTTTGGAGGTTTTTGCTGGCCTTCCTTTGTTGGAGCCAGCTCCTCTGAAATGAATTAGTGGGGTCTGCTTTGCTGATCCTTGACGTGATAAGATGTTTCTACGTCTTGGGTTTCGCACTGTATCCTGCTTCTAACTGTCTTATAGAAGAC
101Russula_straminella_China_Guizhou_MN649189 TGTCGCTGACCTTTGAAAGGGTTGTGCACACCTCGGTACTCTCACACACAATCCATCTCACCCCTTTTGTGCATCACCGCGTGGGGACCCCTTTTGGCTAGTTCTGAGAGGGGTTTTCACGTTTTTACACAGACACCCTTTTAATGCAATGTGTAGAATGTCTTACTTTTTGCGATCACACGCAATCAATACAACTTTCAACAACGGATCTCTTGGCTCTCGCATCGATGAAGAACGCAGCGAAATGCGATACGTAATGTGAATTGCAGAATTCAGTGAATCATCGAATCTTTGAACGCACCTTGCGCCCTTTGGCATTCCGAGGGGCACACCCGTTTGAGTGTCGTGACATCCTCAAAACCTTCTTGGTTTCTTGACCGGGAAGGCTTTGGACTTTGGAGGTTTTTGCTGGCCTTCCTTTGTTGGAGCCAGCTCCTCTGAAATGAATTAGTGGGGTCTGCTTTGCTGATCCTTGACGTGATAAGATGTTTCTACGTCTTGGGTTTCGCACTGTATCCTGCTTCTAACTGTCTTATAGAAGAC
102Russula_subfoetens_Finland_Nilsia_UDB016206 TGTCGCTGACTTTTGAAAGGGTCGTGCACACCTCAGTGCTCTCACACACAATCCATCTCACCCCTTTTGTGCATCACCGCGTGGGGACCCCTTTTGGCTAGTTCTGAGGGGGGTTTTCACGTTTTTACACAGACACCCTTTTAATGCAATGTGTAGAATGTCTTACTTTTTGCGATCACACGCAATCAATACAACTTTCAACAACGGATCTCTTGGCTCTCGCATCGATGAAGAACGCAGCGAAATGCGATACGTAATGTGAATTGCAGAATTCAGTGAATCATCGAATCTTTGAACGCACCTTGCGCCCTTTGGCATTCCGAGGGGCACACCCGTTTGAGTGTCGTGACATCCTCAAAACCTTCTTGGTTTCTTGACCGGGAAGGCTTTGGACTTTGGAGGCTTTTGCTGGCCTTCCTTTGTTGGAGCCAGCTCCTCTGAAATGAATTAGTGGGGTCTGCTTTGCCGATCCTTGACGTGATAAGATGTTTCTACGTCTTGGGTTTCGCACTG-TTCCTGCTTCTAACTTTCTCATAGAAGAC
103Russula_subfoetens_China_Heilongjiang_KY681430 ------TGACCTTTGAAAGGGTCGTGCACACCTTGGTGCTCTCACATATAATCCATCTCACCCCTTTTGTGCATCACCGCGTGGGGACCCCTTTTGGCTAGTTCTGAGGGGGGTCTTCACGTTTTTACACAGACACCCTTTTAATGCAATGTGTAGAATGTCTTACTTTTTGCGATCATACGCAATCAATACAACTTTCAACAACGGATCTCTTGGCTCTCGCATCGATGAAGAACGCAGCGAAATGCGATACGTAATGTGAATTGCAGAATTCAGTGAATCATCGAATCTTTGAACGCACCTTGCGCCCTTTGGCATTCCGAGGGGCACACCCGTTTGAGTGTCGTGACATTCTCAAAACCTTCTTGGTTTCTTGACCGGGAAGGCTTTGGACTTTGGAGGCTTTTGCTGGCCTTCCTTTGTTGAAGCCAGCTCCTCTGAAATGAATTAGTGGGGTCTGCTTTGCCTATCCTTGACGTGATAAGATGTTTCTACGTCTTGGGTTTTGCACTG-TTCCTGCTTCTAACCGTCTCATAGAAGAC
104Russula_subfulva_USA_Oregon_AY239321 TGTCGCTGACTTTTGAAAGGGTCGTGCACACCTCGGTGCTCTCGCATATAATCCATCTCACCCCTTTTGTGCATCACCGCGTGGGGACCCCTTTTGGCTAGTTCTGAGGGGGGTTTTCACGTTTTTACACAGACACCCTTTTAATGCAATGTGTAGAATGTCTTACTTTTTGCGATCACACGCAATCAATACAACTTTCAACAACGGATCTCTTGGCTCTCGCATCGATGAAGAACGCAGCGAAATGCGATACGTAATGTGAATTGCAGAATTCAGTGAATCATCGAATCTTTGAACGCACCTTGCGCCCTTTGGCATTCCGAGGGGCACACCCGTTTGAGTGTCGTGACATCCTCAAAACCTTCTTGGTTTCTTGACCAGGAAGGCTTTGGACTTTGGAGGCTTTTGCTGGCCTTCCTTTGTTGGAGCCAGCTCCTCTGAAATGAATTAGTGGGGTCTGCTTTGCTGATCCTTGACGTGATAAGATGTTTCTACGTCTTGGGTTTCGCACTGTATCCTGCTTCTAACTGTCTCATAGAAGAC
105Russula_subpectinatoides_China_Jiangsu_MW041163 TGTCGCTGACTTTTGAAAAGGTCGTGCACGCCTCGGTGCTTTCACATATAATCCATCTCACCCCT-TTGTGCATCACCGCGTGGGGGCCCCTTTTGGCTAGTTCTAAGGGGGGCTTTCATGTTTTTACACATACACCATTTTAATGCAATGCATAGAATGTCATACTTTTTGCGATCACACGCAATTAATACAACTTTCAACAACGGATCTCTTGGCTCTCGCATCGATGAAGAACGCAGCGAAATGCGATACGTAATGTGAATTGCAGAATTCAGTGAATCATCGAATCTTTGAACGCACCTTGCGCCCTTTGGTATTCCGAAGGGCACACCCGTTTGAGTGTCGTGACATTCTC-AAACCTTCTTGGTTTCTTGACCAGGAAGGCTTTGGACTCTGGAGGTTCTTGCTGGCCTTTCTTTATTGAAGCCAGCTCCTCTGAAATGAATTAGTGGGATCTACTTTGCCGATCCTTGACGTGATAAGATATTTCTACGTCTTGGGTCTCGCACTGTATCCTGCTTCTAACCGTCTCATAGAAGAC
106Russula_subpectinatoides_China_Jiangsu_MW041164 TGTCGCTGACTTTTGAAAAGGTCGTGCACGCCTCGGTGCTTTCACATATAATCCATCTCACCCCT-TTGTGCATCACCGCGTGGGGGCCCCTTTTGGCTAGTTCTAAGGGGGGCTTTCATGTTTTTACACATACACCATTTTAATGCAATGCATAGAATGTCATACTTTTTGCGATCACACGCAATTAATACAACTTTCAACAACGGATCTCTTGGCTCTCGCATCGATGAAGAACGCAGCGAAATGCGATACGTAATGTGAATTGCAGAATTCAGTGAATCATCGAATCTTTGAACGCACCTTGCGCCCTTTGGTATTCCGAAGGGCACACCCGTTTGAGTGTCGTGACATTCTC-AAACCTTCTTGGTTTCTTGACCAGGAAGGCTTTGGACTCTGGAGGTTCTTGCTGGCCTTTCTTTATTGAAGCCAGCTCCTCTGAAATGAATTAGTGGGATCTACTTTGCCGATCCTTGACGTGATAAGATATTTCTACGTCTTGGGTCTCGCACTGTATCCTGCTTCTAACCGTCTCATAGAAGAC
107Russula_subpectinatoides_China_Jiangsu_MW041165 TGTCGCTGACTTTTGAAAAGGTCGTGCACGCCTCGGTGCTTTCACATATAATCCATCTCACCCCT-TTGTGCATCACCGCGTGGGGGCCCCTTTTGGCTAGTTCTAAGGGGGGCTTTCATGTTTTTACACATACACCATTTTAATGCAATGCATAGAATGTCATACTTTTTGCGATCACACGCAATTAATACAACTTTCAACAACGGATCTCTTGGCTCTCGCATCGATGAAGAACGCAGCGAAATGCGATACGTAATGTGAATTGCAGAATTCAGTGAATCATCGAATCTTTGAACGCACCTTGCGCCCTTTGGTATTCCGAAGGGCACACCCGTTTGAGTGTCGTGACATTCTC-AAACCTTCTTGGTTTCTTGACCAGGAAGGCTTTGGACTCTGGAGGTTCTTGCTGGCCTTTCTTTATTGAAGCCAGCTCCTCTGAAATGAATTAGTGGGATCTACTTTGCCGATCCTTGACGTGATAAGATATTTCTACGTCTTGGGTCTCGCACTGTATCCTGCTTCTAACCGTCTCATAGAAGAC
108Russula_subpectinatoides_China_Jiangsu_MW041166 TGTCGCTGACTTTTGAAAAGGTCGTGCACGCCTCGGTGCTTTCACATATAATCCATCTCACCCCT-TTGTGCATCACCGCGTGGGGGCCCCTTTTGGCTAGTTCTAAGGGGGGCTTTCATGTTTTTACACATACACCATTTTAATGCAATGCATAGAATGTCATACTTTTTGCGATCACACGCAATTAATACAACTTTCAACAACGGATCTCTTGGCTCTCGCATCGATGAAGAACGCAGCGAAATGCGATACGTAATGTGAATTGCAGAATTCAGTGAATCATCGAATCTTTGAACGCACCTTGCGCCCTTTGGTATTCCGAAGGGCACACCCGTTTGAGTGTCGTGACATTCTC-AAACCTTCTTGGTTTCTTGACCAGGAAGGCTTTGGACTCTGGAGGTTCTTGCTGGCCTTTCTTTATTGAAGCCAGCTCCTCTGAAATGAATTAGTGGGATCTACTTTGCCGATCCTTGACGTGATAAGATATTTCTACGTCTTGGGTCTCGCACTGTATCCTGCTTCTAACCGTCTCATAGAAGAC
109Russula_subpunctipes_China_Guangdong_MK860692 -----------TCTAAAGGGGTCGTGCACGCCTCGGTGCTCTCACACATAATCCATCTCACCCCTTTTGTGCATCACCGCGTGGGGTCCCCTTTTGGCTAGTTCTGAGGGGGGCCTTCACGTTTTTACAAAAACACCCTTTTAATGCAATGTGTAGAATGTCTTACTTTTTGCGATCATACGCAATCAATACAACTTTCAACAACGGATCTCTTGGCTCTCGCATCGATGAAGAACGCAGCGAAATGCGATACGTAATGTGAATTGCAGAATTCAGTGAATCATCGAATCTTTGAACGCACCTTGCGCCCTTTGGTATTCCGAGGGGCACACCCGTTTGAGTGTCGTGACATCCTCAAA-CCTTCTCGGTTTCTCGACCGGGAAGGCTTTGGAC-TTGGAGGCTTTTGCTGAACTTCCTTTGTTGGAGCCAGCTCCTCTGAAATGAATTAGTAGGGTCCACTTTGCCGATCCTTGACGTGATAAAATGTTTCTACGTCTCGGGTTTCGCACTGTATCTTGCTTCTAACCGTCTCCTAGAAGAC
10Russula_arunii_India_West_Bengal_KY450661 TGTCGCTGACTTTTGAAAGGGTCGTGCACGCCTTGGTGCTCTCACATACAATCCATCTCACCCCT-CTGTGCATCACCGCGTGAGGGCCCCTTTTGGCTAGTTCTAAGGGGGGTTTTTGCGTTTTTACATAGACACCCTTATAATGTAATGCGT--AATGTCTTACTTTTTGCGATAACACGCAATAAATACAACTTTCAACAACGGATCTCTTGGCTCTCGCATCGATGAAGAACGCAGCGAAATGCGATACGTAATGTGAATTGCAGAATTCAGTGAATCATCGAATCTTTGAACGCATCTTGCGCCCCTTGGTATTCCAAGGGGCACACCCGTTTGAGTGTCGTGACATCATCAAA-CCTTCTTGGTTTCTTGACCAGGAAGGCTTTGGACTTTGGGGGCTTTTGCTGGCCTTACCTTTTTGAAGCCAGCTCCTCTTAA--TGAATAGTGGGGTCTGCTTTGCCGATCCTTGACGTGATAAGATA-TTCTACGTCTT-GGGTTCGCACTGTATCCTGCTTCTAACC--TCTATAGAAAC-
110Russula_subpunctipes_China_Guangdong_MK860693 -----------TCTAAAGGGGTCGTGCACGCCTCGGTGCTCTCACACATAATCCATCTCACCCCTTTTGTGCATCACCGCGTGGGGTCCCCTTTTGGCTAGTTCTGAGGGGGGCCTTCACGTTTTTACAAAAACACCCTTTTAATGCAATGTGTAGAATGTCTTACTTTTTGCGATCATACGCAATCAATACAACTTTCAACAACGGATCTCTTGGCTCTCGCATCGATGAAGAACGCAGCGAAATGCGATACGTAATGTGAATTGCAGAATTCAGTGAATCATCGAATCTTTGAACGCACCTTGCGCCCTTTGGTATTCCGAGGGGCACACCCGTTTGAGTGTCGTGACATCCTCAAA-CCTTCTCGGTTTCTCGACCGGGAAGGCTTTGGAC-TTGGAGGCTTTTGCTGAACTTCCTTTGTTGGAGCCAGCTCCTCTGAAATGAATTAGTAGGGTCCACTTTGCCGATCCTTGACGTGATAAAATGTTTCTACGTCTCGGGTTTCGCACTGTATCTTGCTTCTAACCGTCTCCTAGAAGAC
111Russula_substriata_China_Yunnan_MH724921 TGTCGCTGACTTTTAAAAAGGTCGTGCACGCCCTAGCGTTCTTGTGC---ATCCATCTCACCCCTTTTGTGCATCACCGCGTGAGGCCCTCTTTTTGAAAATAAAAAGGGGAGGGTTCACGTCTTTACACAAACACCTTTTTAATGCA-TGTCTAGAATGTCTTACTATTTGCAATTGTATGCAATCAATACAACTTTCAACAACGGATCTCTTGGCTCTCGCATCGATGAAGAACGCAGCGAAATGCGATACGTAATGTGAATTGCAGAATTCAGTGAATCATCGAATCTTTGAACGCACCTTGCGCCCCTTGGTATTCCGAGGGGCACACCCGTTTGAGTGTCGTGACATCCTCAACCTTTCTTTGGTTTCTTGACCAGGAAGGC-TTGGACTTTGGAGGTTTTTGCTGGCTTCC----TCAGAAGTCAGCTCCTCCTAAATGAATTAGTAGGGTCTGCTTTGCAGATCCTTGATGTGATAAGGTATTTCTACATCTTGGATCATGCACAAGATTCTGCTTCTAACCGTCTTTGCAAAGAC
112Russula_succinea_China_Guizhou_MN649196 TGTCGCTAACTT----------TGTGCACACCTTGGTACTCTCACATACAATCCATCTCACCCCTTTTGTGCATCACCGCGTGGGGGCCCCCTTTGGCTAGTTCTGAGGGGGGTTTTCACGTTTTTACATAGACACCCTTTTAATGCAATGTGTAGAATGTCATACTTTTTGCGATCACACGCAATCAATACAACTTTCAACAACGGATCTCTTGGCTCTCGCATCGATGAAGAACGCAGCGAAATGCGATACGTAATGTGAATTGCAGAATTCAGTGAATCATCGAATCTTTGAACGCACCTTGCGCCCTTTGGCATTCCGAGGGGCACACCCGTTTGAGTGTCATGACATCCTCAAAACCTTCTTGGTTTCTTGACCAGGAAGGCTTTGGACTATGGAGGCTTTTGCTGGCCTTCCTTTGTTGGAGCCAGCTCCTCTGAAATGAATTAGTGGGGTTTGCTTTGCCTATCCTTGACGTGATAAGATGTTTCTACGTCTTGGGTTTTGCACCGTTTCCTGCTTCTAACCGTCTCATAGAAGAC
113Russula_succinea_China_Guizhou_MN649188 TGTCGCTAACTT----------TGTGCACACCTTGGTACTCTCACATACAATCCATCTCACCCCTTTTGTGCATCACCGCGTGGGGGCCCCCTTTGGCTAGTTCTGAGGGGGGTTTTCACGTTTTTACATAGACACCCTTTTAATGCAATGTGTAGAATGTCATACTTTTTGCGATCACACGCAATCAATACAACTTTCAACAACGGATCTCTTGGCTCTCGCATCGATGAAGAACGCAGCGAAATGCGATACGTAATGTGAATTGCAGAATTCAGTGAATCATCGAATCTTTGAACGCACCTTGCGCCCTTTGGCATTCCGAGGGGCACACCCGTTTGAGTGTCATGACATCCTCAAAACCTTCTTGGTTTCTTGACCAGGAAGGCTTTGGACTATGGAGGCTTTTGCTGGCCTTCCTTTGTTGGAGCCAGCTCCTCTGAAATGAATTAGTGGGGTTTGCTTTGCCTATCCTTGACGTGATAAGATGTTTCTACGTCTTGGGTTTTGCACCGTTTCCTGCTTCTAACCGTCTCATAGAAGAC
114Russula_succinea_China_Guizhou_MN649197 TGTCGCTAACTT----------TGTGCACACCTTGGTACTCTCACATACAATCCATCTCACCCCTTTTGTGCATCACCGCGTGGGGGCCCCCTTTGGCTAGTTCTGAGGGGGGTTTTCACGTTTTTACATAGACACCCTTTTAATGCAATGTGTAGAATGTCATACTTTTTGCGATCACACGCAATCAATACAACTTTCAACAACGGATCTCTTGGCTCTCGCATCGATGAAGAACGCAGCGAAATGCGATACGTAATGTGAATTGCAGAATTCAGTGAATCATCGAATCTTTGAACGCACCTTGCGCCCTTTGGCATTCCGAGGGGCACACCCGTTTGAGTGTCATGACATCCTCAAAACCTTCTTGGTTTCTTGACCAGGAAGGCTTTGGACTATGGAGGCTTTTGCTGGCCTTCCTTTGTTGGAGCCAGCTCCTCTGAAATGAATTAGTGGGGTTTGCTTTGCCTATCCTTGACGTGATAAGATGTTTCTACGTCTTGGGTTTTGCACCGTTTCCTGCTTCTAACCGTCTCATAGAAGAC
115Russula_succinea_China_Jiangxi_MN258682 TGTCGCTAACTT----------TGTGCACACCTTGGTACTCTCACATACAATCCATCTCACCCCTTTTGTGCATCACCGCGTGGGGACCCCCTTTGGCTAGTTCTGAGGGGGGTTTTCATGTTTTTACATAGACACCCTTTTAATGCAATGTGTAGAATGTCATACTTTTTGCGATCACACGCAATCAATACAACTTTCAACAACGGATCTCTTGGCTCTCGCATCGATGAAGAACGCAGCGAAATGCGATACGTAATGTGAATTGCAGAATTCAGTGAATCATCGAATCTTTGAACGCACCTTGCGCCCTTTGGCATTCCGAGGGGCACACCCGTTTGAGTGTCATGACATCCTCAAAACCTTCTTGGTTTCTTGACCAGGAAGGCTTTGGACTATGGAGGCTTTTGCTGGCCTTCCTTTGTTGGAGCCAGCTCCTCTGAAATGAATTAGTGGGGTTTGCTTTGCCTATCCTTGACGTGATAAGATGTTTCTACGTCTTGGGTTTTGCACCGTTTCCTGCTTCTAACCGTCTCATAGAAGAC
116Russula_ventricosipes_USA_KY800364 TGTCGCTGACTTTTGAAAGGGTCGTGCACACCTCGGTGCTCTTACACAT-ATCCATCTTACCCT--TTGTGCATCACCGCGTGGAGGCCCCTTTTGGTTATTTCTAAAGGGGGTTTTCACGTTTTTACATATACACCCTTTTAATGCG-TGTGTAGAAAGTCTTACTTTTTGTGATCACACACAATCAATACAACTTTCAACAACGGATCTCTTGGGTCTCGCATCGATGAAGAACGCAGCGAAATGCGATACGTAATGTGAATTGCAGAATTCAGTGAATCATCGAATCTTTGAACGCACCTTGCGCCCTTTGGTATTCCGAAGGGCACACCCGTTTGAGTGTCGTGACATCCTCAAA-CCTTCTTGGTTTCTTGACTAGGAAGGCTTTGGACTTTGGGGGCTTTTGCTGGCCTTCTCTTGTTGAAGCCAGCTCCTCTGAAATGAATTAGTGGGGTCTGCTTTGCTGATCCTTGACGTGATAAGATGTTTCTACGTCTTGGG-TTAGCACTGTATCCTGCTTCTAACTGTCTTATGGAAGAC
117Russula_vinaceocuticulata_New_Zealand_GU222258 TGTCGCTGACTTTTGAAAGGGTCGTGCACGCCTCGGTGCTCTCACACATAATCCATCTTACCCCT-TTGTGCATTACCGCGTGAGGACCCCTTTTGGCTAGTTCTGAGGGGGGTTTTCACGTTTTTACACAGACACCCTTTTAATGCAATGTGTAGAATGTCTTACTTTTTGCGATCACACGCAATTAATACAACTTTCAACAACGGATCTCTTGGCTCTCGCATCGATGAAGAACGCAGCGAAATGCGATACGTAATGTGAATTGCAGAATTCAGTGAATCATCGAATCTTTGAACGCACCTTGCGCCCCTTGGTATTCCGAGGGGCACACCCGTTTGAGTGTCGTGACATCCTCAAA-CCTTCTTGGTTTCTTGACCAGGAAGGCTTTGGACTTTGGAGGCTTTTGCTGGCCTTCCCTTTTTGAAGCCAGCTCCTCTTAAATGAATTAGTGGGGTCTGCTTTGCTGATCCTTGACGTGATAAGATATTTCTACGTCTTGGGTTTCGCACTGTATCCTGCTTCTAACCGTCTTATAGAAGAC
11Russula_brunneonigra_Australia_New_South_Wales_EU019945 TGTTGCTGACTTTTGAAAGGGTCGTGCACACCTCGGTGCTCTCGCACACAATCCATCTTACCCCTTTTGTGCATTA-CGCGTGGGGACCCCTTTTAGCTAGTTCTGAGAGGGGTCTTCACGTTTTTAC----AAA---TTTT-----AATGTGCAGAATGTCATACTTTTTGCGATTACACGCAATCAATACAACTTTCAACAACGGATCTCTTGGCTCTCGCATCGATGAAGAACGCAGCGAAATGCGATACGTAATGTGAATTGCAGAATTCAGTGAATCATCGAATCTTTGAACGCACCTTGCGCCCTTTGGCATTCCGAGGGGCACACCCGTTTGAGTGTCGTGACATCTTCAAA-CCTTCTTGGTTTCTTGACCGGGAAGGCTTTGGACGTTGGAGGCTTTTGCTGGCCTTCCTTTGTTGGAGCCAGCTCCTCTGAAATGGATTAGTGGGGTCTGCTTTGCCTATCCTCGACGTGATAAGATGTTTCTACGTCTTGGGGTTTGCACTGTTTCCTGCTTCTAACCGTCTCAC-GAAGAC
12Russula_catillus_Korea_Daehak_dong_KX574686 TGTCGCTGACCTTTGAAAGGGTCGTGCACACCTTGGTGCTTTCACACACAATCCATCTCACCCCTTTTGTGCATTACCGCGTGGGGCCCCCTTTTAGTTAGTTCTGAATGGGGCTTTCACGTTTTTACAAACACACCCTTTTAATGCAATGTGTAGAATGTCTTACTTTTTGCGATCATACGCAATTAATACAACTTTCAACAACGGATCTCTTGGCTCTCGCATCGATGAAGAACGCAGCGAAATGCGATACGTAATGTGAATTGCAGAATTCAGTGAATCATCGAATCTTTGAACGCACCTTGCGCCCTTTGGCATTCCGAAGGGCACACCCGTTTGAGTGTCGTGACATTCTC-AAACCTTCTTGGTTTCTTGACTAAGAAGGCTTTGGACTTTGGAGGCTTTTGCTGGCCTTCCCTTGTTGAAGCCAGCTCCTCTTAAATGAATTAGTGGGGTCTGCTTTGCTGATCCTTGACGTGATAAGATGCTTCTACGTCTTGGGTTTTGCACTGTATCCTGCTTCTAATCGTCTTGTAGAAGAC
13Russula_catillus_Korea_Daehak_dong_KX574688 TGTCGCTGACCTTTGAAAGGGTCGTGCACACCTTGGTGCTTTCACACACAATCCATCTCACCCCTTTTGTGCATTACCGCGTGGGGCCCCCTTTTAGTTAGTTCTGAATGGGGCTTTCACGTTTTTACAAACACACCCTTTTAATGCAATGTGTAGAATGTCTTACTTTTTGCGATCATACGCAATTAATACAACTTTCAACAACGGATCTCTTGGCTCTCGCATCGATGAAGAACGCAGCGAAATGCGATACGTAATGTGAATTGCAGAATTCAGTGAATCATCGAATCTTTGAACGCACCTTGCGCCCTTTGGCATTCCGAAGGGCACACCCGTTTGAGTGTCGTGACATTCTC-AAACCTTCTTGGTTTCTTGACTAAGAAGGCTTTGGACTTTGGAGGCTTTTGCTGGCCTTCCCTTGTTGAAGCCAGCTCCTCTTAAATGAATTAGTGGGGTCTGCTTTGCTGATCCTTGACGTGATAAGATGCTTCTACGTCTTGGGTTTTGCACTGTATCCTGCTTCTAATCGTCTTGTAGAAGAC
14Russula_catillus_China_Guangdong_MK860690 TGTCGCTGACCTTTGAAAGGGTCGTGCACACCTTGGTGCTTTCACACACAATCCATCTCACCCCTTTTGTGCATTACCGCGTGGGGCCCCCTTTTAGTTAGTTCTGAATGGGGCTTTCACGTTTTTACAAACACACCCTTTTAATGCAATGTGTAGAATGTCTTACTTTTTGCGATCATACGCAATTAATACAACTTTCAACAACGGATCTCTTGGCTCTCGCATCGATGAAGAACGCAGCGAAATGCGATACGTAATGTGAATTGCAGAATTCAGTGAATCATCGAATCTTTGAACGCACCTTGCGCCCTTTGGCATTCCGAAGGGCACACCCGTTTGAGTGTCGTGACATTCTC-AAACCTTCTTGGTTTCTTGACTAAGAAGGCTTTGGACTTTGGAGGCTTTTGCTGGCCTTCCCTTGTTGAAGCCAGCTCCTCTTAAATGAATTAGTGGGGTCTGCTTTGCTGATCCTTGACGTGATAAGATGCTTCTACGTCTTGGGTTTTGCACTGTATCCTGCTTCTAATCGTCTTGTAGAAGAC
15Russula_cerolens_USA_Oregon_KF245505 TGTCGCTGACCTTTGAAAGGGTCGTGCACGCCTCGGTGCTTTCACACATAATCCATCTCACCCCTTTTGTGCATCACCGCGTGGGGGTCCCTTTTAGCTAGTTCTGAAGGGGGCTTTCATGTTTTTACAAACACACCCTTTTAATGCAATATGTAGAATGTCTTACTTTTTGCGATCACACGCAATCAATACAACTTTCAACAACGGATCTCTTGGCTCTCGCATCGATGAAGAACGCAGCGAAATGCGATACGTAATGTGAATTGCAGAATTCAGTGAATCATCGAATCTTTGAACGCACCTTGCGCCCTTTGGCATTCCGAAGGGCACACCCGTTTGAGTGTCGTGACATCCTC-AAACCTTCTTGGTTTCTTGACTGAGAAGGCTTTGGACTTTGGAGGCTTTTGCTGGCCTTCCCTTGTTGAAGCCAGCTCCTCTTAAATGAATTAGTGGGGTCTGCTTTGCTTATCCTTGACGTGATAAGATGCTTCTACGTCTTGGGTTTTGCACTGTATCCTGCTTCTAACCGTCTCATAGAAGAC
16Russula_cerolens_USA_California_JN681168 TGTCGCTGACCTTTGAAAGGGTCGTGCACGCCTCGGTGCTTTCACACATAATCCATCTCACCCCTTTTGTGCATCACCGCGTGGGGGTCCCTTTTAGCTAGTTCTGAAGGGGGCTTTCATGTTTTTACAAACACACCCTTTTAATGCAATATGTAGAATGTCTTACTTTTTGCGATCACACGCAATCAATACAACTTTCAACAACGGATCTCTTGGCTCTCGCATCGATGAAGAACGCAGCGAAATGCGATACGTAATGTGAATTGCAGAATTCAGTGAATCATCGAATCTTTGAACGCACCTTGCGCCCTTTGGCATTCCGAAGGGCACACCCGTTTGAGTGTCGTGACATCCTC-AAACCTTCTTGGTTTCTTGACTGAGAAGGCTTTGGACTTTGGAGGCTTTTGCTGGCCTTCCCTTGTTGAAGCCAGCTCCTCTTAAATGAATTAGTGGGGTCTGCTTTGCTTATCCTTGACGTGATAAGATGCTTCTACGTCTTGGGTTTTGCACTGTATCCTGCTTCTAACCGTCTCATAGAAGAC
17Russula_cf_pulverulenta_USA_AY061736 TGTCGTCGACTTTTCAAAGGGTCGTGCACACCTCGGTGCTCTCGTACAAAATCCAACTCACCCC-TTTGTGCATCACCGCGTGGGGGCCCCTTTTGGTTAGTTCTGAGGGGGGCGTTCACGTTTTTATACAAACACCCTTTTAATGCAATATGTAGAATGTCTTACTTTTTGCGATCACACGCAATTAATACAACTTTCAACAACGGATCTCTTGGCTCTCGCATCGATGAAGAACGCAGCGAAATGCGATACGTAATGTGAATTGCAGAATTCAGTGAATCATCGAATCTTTGAACGCACCTTGCGCCCTTTGGCATTCCGAAGGGCACACCCGTTTGAGTGTCGTGACATTCTC-AAACCTTCTTGGTTTCTTGACCGGGAAGGCTTTGGACTTTGGAGGCTTTTGCTGGCATTCCCTTGTTGAAGCCAGCTCCTCTGAAATGAATTAGTGGGGTCTGCTTTGCCAATCCCTGACGTGATAAGATATTTCTACGTCTTGGGTTTCGCATCC-ATCCTGCTTCTAACCGTCTCATAGAAGAC
18Russula_cyanoxantha_Europe_AY061669 TGTCGCTAACTT----------TGTGCACGCCCTGGTGCTCTCTCACA--ATCCATCTCACCCCCTTTGTGCATCACCGCGTGGGTGTCTCCTTTGGTTTGTTCCGAAAGGGGGATTTGCGTTTTTATACAAAACC------ACTGCA-TGTGTAGAATGTCTTACTATTTGCGATAATGCGCAATTAATACAACTTTCAACAACGGATCTCTTGGCTCTCGCATCGATGAAGAACGCAGCGAAATGCGATACGTAATGTGAATTGCAGAATTCAGTGAATCATCGAATCTTTGAACGCACCTTGCGCCCCTTGGAATTCCGAGGGGCACACCCGTTTGAGTGTCGTGACATCCTTCAACCTTTCTTGGTTTCTTGACCAGGAAGGC-TTGGACTTTGGGGGTCATTGCTGGCCTC-----TTTGAAGCCAGCTCCTCCTAAATGGATTAGTGTGGTCTGCTTTGCCGATCCTTGACGTGATAAGATGTTTCTACGTCTTGGGTTTTGCACTGTACCCCGCTTCTAACTGTCTCGTCGCATTC
19Russula_echidna_Australia_Tasmania_MN130079 TGTCGCTGACTTTTGAAAGGGTCGTGCACGCCTCGGTGCTCTCACACATAATCCATCTCACCCCT-TTGTGCATCACCGCGTGAGGGCCCCTTTTGGCTAGTTCTGAGGGGGGTTTTCACGTTTTTACACAGACACCCTTTTAATGCAATGTGTAGAATGTCTTACTTTTTGCGATCACACGCAATTAATACAACTTTCAACAACGGATCTCTTGGCTCTCGCATCGATGAAGAACGCAGCGAAATGCGATACGTAATGTGAATTGCAGAATTCAGTGAATCATCGAATCTTTGAACGCACCTTGCGCCCCTTGGTATTCCGAGGGGCACACCCGTTTGAGTGTCGTGACATTCTCAAA-CCTTCTTGGTTTCTTGACCAGGAAGGCTTTGGACTTTGGAGGCTTTTGCTGGCCTTCCCTTTTCGAAGCCAGCTCCTCTTAAATGGATTAGTGGGGTCTGCTTTGCCGATCCTTGACGTGATAAGATATTTCTACGTCTTGGGTTTCGCACTGTAACCTGCTTCTAATCGTCTTCTAGAAGAC
1Russula_aff_pilosella_Australia_Tasmania_EU019932 TGTCGCTGACTCTTGAAAGGGTCGTGCACACCTCGGTGTTCTCACACATAATCCATCTCACCCCTTTTGTGCATTACCGCGTGGGGACTCCTTTTAGCTAGTTCTAAGAGGGATCTTCACGTTTTTAC----CAA---TTTT-ACGCA-TGTGTAGAATGTCTT-CTTTTTGCGATCATACGCAATCAATACAACTTTCAACAACGGATCTCTTGGCTCTCGCATCGATGAAGAACGCAGCGAAATGCGATACGTAATGTGAATTGCAGAATTCAGTGAATCATCGAATCTTTGAACGCACCTTGCGCCCTTTGGCATTCCGAGGGGCACACCCGTTTGAGTGTCGTGACATTCTCAAA-CCTTCTTGGTTTCTTGACCAGGAAGGCTTTGGACTTTGGAGGCTTTTGCTGGTGTTCCTTTGTTGGAGCCAGCTCCTCTGAAATGGATTAGTGGGGTCTGCTTTGCCTATCCTCGACGTGATAAGATGTTTCTACGTCTTGGGATTTGCACTGTTTCCTGCTTCTAACCGTCTCACAGAAGAC
20Russula_echidna_Australia_Tasmania_MN130080 TGTCGCTGACTTTTGAAAGGGTCGTGCACGCCTCGGTGCTCTCACACATAATCCATCTCACCCCT-TTGTGCATCACCGCGTGAGGGCCCCTTTTGGCTAGTTCTGAGGGGGGTTTTCACGTTTTTACACAGACACCCTTTTAATGCAATGTGTAGAATGTCTTACTTTTTGCGATCACACGCAATTAATACAACTTTCAACAACGGATCTCTTGGCTCTCGCATCGATGAAGAACGCAGCGAAATGCGATACGTAATGTGAATTGCAGAATTCAGTGAATCATCGAATCTTTGAACGCACCTTGCGCCCCTTGGTATTCCGAGGGGCACACCCGTTTGAGTGTCGTGACATTCTCAAA-CCTTCTTGGTTTCTTGACCAGGAAGGCTTTGGACTTTGGAGGCTTTTGCTGGCCTTCCCTTTTCGAAGCCAGCTCCTCTTAAATGGATTAGTGGGGTCTGCTTTGCCGATCCTTGACGTGATAAGATATTTCTACGTCTTGGGTTTCGCACTGTAACCTGCTTCTAATCGTCTTCTAGAAGAC
21Russula_fluvialis_Finland_Savonia_Borealis_MN130084 TGTCGCTGACTTTTGAAAGGGTCGTGCACACCTCGGTGCTCTCACACATAATCCATCTCACCCCTTTTGTGCATCACCGCGTGGGGACCCCTCTTGGCTAGTTCTGAGGGGGGTTTTCACGTTTTTACACACACACCCTTTTAATGCAATGTATAGAATGTCTTACTTTTTGCGATCACACGCAATCAATACAACTTTCAACAACGGATCTCTTGGCTCTCGCATCGATGAAGAACGCAGCGAAATGCGATACGTAATGTGAATTGCAGAATTCAGTGAATCATCGAATCTTTGAACGCACCTTGCGCCCTTTGGCATTCCGAGGGGCACACCCGTTTGAGTGTCATGACATCCTCAAAACCTTCTTGGTTTCTTGACCGGGAAGGCTTTGGACTTTGGAGGCTTTTGCTGGCATTCCTTTGTTGGAGCCAGCTCCTCTGAAATGAATTAGTGGGGTCTGCTTTGCCGATCCTTGACGTGATAAGATGTTTCTACGTCTTGGGTTTCGCACTG-TTCCTGCTTCTAACCGTCTCTTA------
22Russula_fluvialis_China_Heilongjiang_KX095018 TGTCGCTGACTTTTGAAAGGGTCGTGCACACCTCGGTGCTCTCACACATAATCCATCTCACCCCTTTTGTGCATCACCGCGTGGGGACCCCTCTTGGCTAGTTCTGAGGGGGGTTTTCACGTTTTTACACACACACCCTTTTAATGCAATGTATAGAATGTCTTACTTTTTGCGATCACACGCAATCAATACAACTTTCAACAACGGATCTCTTGGCTCTCGCATCGATGAAGAACGCAGCGAAATGCGATACGTAATGTGAATTGCAGAATTCAGTGAATCATCGAATCTTTGAACGCACCTTGCGCCCTTTGGCATTCCGAGGGGCACACCCGTTTGAGTGTCATGACATCCTCAAAACCTTCTTGGTTTCTTGACCGGGAAGGCTTTGGACTTTGGAGGCTTTTGCTGGCATTCCTTTGTTGGAGCCAGCTCCTCTGAAATGAATTAGTGGGGTCTGCTTTGCCGATCCTTGACGTGATAAGATGTTTCTACGTCTTGGGTTTCGCACTG-TTCCTGCTTCTAACCGTCTCTTAGAAGAC
23Russula_fluvialis_Finland_Northern_Savonia_MN130085 TGTCGCTGACTTTTGAAAGGGTCGTGCACACCTCGGTGCTCTCACACATAATCCATCTCACCCCTTTTGTGCATCACCGCGTGGGGACCCCTCTTGGCTAGTTCTGAGGGGGGTTTTCACGTTTTTACACACACACCCTTTTAATGCAATGTATAGAATGTCTTACTTTTTGCGATCACACGCAATCAATACAACTTTCAACAACGGATCTCTTGGCTCTCGCATCGATGAAGAACGCAGCGAAATGCGATACGTAATGTGAATTGCAGAATTCAGTGAATCATCGAATCTTTGAACGCACCTTGCGCCCTTTGGCATTCCGAGGGGCACACCCGTTTGAGTGTCATGACATCCTCAAAACCTTCTTGGTTTCTTGACCGGGAAGGCTTTGGACTTTGGAGGCTTTTGCTGGCATTCCTTTGTTGGAGCCAGCTCCTCTGAAATGAATTAGTGGGGTCTGCTTTGCCGATCCTTGACGTGATAAGATGTTTCTACGTCTTGGGTTTCGCACTG-TTCCTGCTTCTAACCGTCTCTTAGAAGAC
24Russula_foetens_Germany_AF418613 TGTCGCTGACTTTTGAAAAGGTCGTGCACACCTTGGTGCTCTCACACATAATCCATCTCACCCCTTTTGTGCATCACCGCGTGGGGACCCCTTTTGGCTAGTTCTGAGGGGGGTCTTCACGTTTTTACATAGACACCCTTTTAATGAAATGTGTAGAATGTCTTTACTTTTGCGATCATACGCAATCAATACAACTTTCAACAACGGATCTCTTGGCTCTCGCATCGATGAAGAACGCAGCGAAATGCGATACGTAATGTGAATTGCAGAATTCAGTGAATCATCGAATCTTTGAACGCACCTTGCGCCCTTTGGTATTCCGAGGGGCACACCCGTTTGAGTGTCGTGACATTCTCAAAACCTTCTTGGTTTCTTGACCGGGAAGGCTTTGGACTTTGGAGGCTTTTGCTGGCCTTTCTTTGTTGAAGCCAGCTCCTCTGAAATGAATTAGTGGGGTCTGCTTTGCTGATCCTTGACGTGATAAGATATTTCTACGTCTTGGGTTTCGCACTG-TTCCTGCTTCTAACCGTCTCATAGAAGAC
25Russula_foetens_Germany_Keula_KT934016 TGTCGCTGACTTTTGAAAAGGTCGTGCACACCTTGGTGCTCTCACACATAATCCATCTCACCCCTCTTGTGCATCACCGCGTGGGGACCCCTTTTGGCTAGTTCTGAGGGGGGTCTTCACGTTTTTACATAGACACCCTTTTAATGAAATGTGTAGAATGTCTTAC-TTTTGCGATCACACGCAATCAATACAACTTTCAACAACGGATCTCTTGGCTCTCGCATCGATGAAGAACGCAGCGAAATGCGATACGTAATGTGAATTGCAGAATTCAGTGAATCATCGAATCTTTGAACGCACCTTGCGCCCTTTGGTATTCCGAGGGGCACACCCGTTTGAGTGTCGTGACATTCTCAAAACCTTCTTGGTTTCTTGACCGGGAAGGCTTTGGACTTTGGAGGCTTTTGCTGGCCTTTCTTTGTTGAAGCCAGCTCCTCTGAAATGAATTAGTGGGGTCTGCTTTGCTGATCCTTGACGTGATAAGATATTTCTACGTCTTGGGTTTCGCACCG-TTCCTGCTTCTAACCGTCTCATAGAAGAC
26Russula_foetens_China_Heilongjiang_KY681438 TGTCGCTGACTTTTTAAAGGGTCGTGCACGCCTCGGTGCTCTTGCACAT-ATCCATCTCACCCT--TTGTGCATCACCGCGTGGGGGCCCCTTTTGGTTATTTCTGAGGGGGGCTTTCACGTTTTTACACAAACACCCTTTTAATGCA-TGTGTAGAATGTCTTACTTGTTGTGATCACACACAATCAATACAACTTTCAACAACGGATCTCTTGGCTCTCGCATCGATGAAGAACGCAGCGAAATGCGATACGTAATGTGAATTGCAGAATTCAGTGAATCATCGAATCTTTGAACGCACCTTGCGCCCTTTGGCATTCCGAGGGGCACACCCGTTTGAGTGTCGTGACATTCTCAAA-CCTTCTTGGTTTCTTGACCAGGAAGGCTTTGGACTTTGGAGGCTTTTGCTGGCCTTCTCTTGTTGAAGCCAGCTCCTCTGAAATGAATTAGCGGGGTCTGCTTTGCTAATCCTTGACGTGATAAGATGCTTCTACGTCTTGGGTTTTGCACTG--TTCCGCTTCTAACTGTCTCATAGAAGAC
27Russula_foetentoides_Pakistan_Khyber_Pakhtunkhwa_HE647707 TGTCGCTGACTCTTGAAAGGGTCGTGCACACCTTGGTGCTCTTACACATAATCCATCTCACCCCTTTTGTGCATCACCGCGTGGGGACCCCTTTTGGCTAGTTCTGAAGGGGGTTTTCACGTTTTTACATAGACACCCTTTTAATGCAATGTGTAGAATGTCTTACTTTTTGCGATCACACGCAATCAATACAACTTTCAACAACGGATCTCTTGGCTCTCGCATCGATGAAGAACGCAGCGAAATGCGATACGTAATGTGAATTGCAGAATTCAGTGAATCATCGAATCTTTGAACGCACCTTGCGCCCTTTGGCATTCCGAAGGGCACACCCGTTTGAGTGTCGTGACATTCTCAAAACCTTCTTGGTTTCTTGACCAGGAAGGCTTTGGACTTTGGAGGCTTTTGCTGGCCTTCCTTTGTTGAAGCCAGCTCCTCTGAAATGAATTAGTAGGGTCTGCTTTGCCGATCCTTGACGTGATAAGATGTTTCTACGTCTTGGATTTTGCACTG-TTCCTGCTTCTAACTGTCTCATAGAAGAC
28Russula_foetentoides_Pakistan_Khyber_Pakhtunkhwa_HE647708 TGTCGCTGACTCTTGAAAGGGTCGTGCACACCTTGGTGCTCTTACACATAATCCATCTCACCCCTTTTGTGCATCACCGCGTGGGGACCCCTTTTGGCTAGTTCTGAAGGGGGTTTTCACGTTTTTACATAGACACCCTTTTAATGCAATGTGTAGAATGTCTTACTTTTTGCGATCACACGCAATCAATACAACTTTCAACAACGGATCTCTTGGCTCTCGCATCGATGAAGAACGCAGCGAAATGCGATACGTAATGTGAATTGCAGAATTCAGTGAATCATCGAATCTTTGAACGCACCTTGCGCCCTTTGGCATTCCGAAGGGCACACCCGTTTGAGTGTCGTGACATTCTCAAAACCTTCTTGGTTTCTTGACCAGGAAGGCTTTGGACTTTGGAGGCTTTTGCTGGCCTTCCTTTGTTGAAGCCAGCTCCTCTGAAATGAATTAGTAGGGTCTGCTTTGCCGATCCTTGACGTGATAAGATGTTTCTACGTCTTGGATTTTGCACTG-TTCCTGCTTCTAACTGTCTCATAGAAGAC
29Russula_foetentula_USA_Tennessee_KJ834623 TGTCGCTGACTTTTGAAAGGGTCGTGCACACCTCGGTGCTCTCACATATAATCCATCTCACCCCTTTTGTGCATCACCGCGTGGGGACCCCTTTTGGCTAGTTCTGAGGGGGGTTTTCACGTTTTTACACAGACACCCTTTTAATGCAATGTGTAGAATGTCTTACTTTTTGCGATCACACGCAATCAATACAACTTTCAACAACGGATCTCTTGGCTCTCGCATCGATGAAGAACGCAGCGAAATGCGATACGTAATGTGAATTGCAGAATTCAGTGAATCATCGAATCTTTGAACGCACCTTGCGCCCTTTGGTATTCCGAAGGGCACACCCGTTTGAGTGTCGTGACATCCTCAAAACCTTCTTGGTTTCTTGACCAGGAAGGCTTTGGACTATGGAGGCTTTTGCTGGCCTTCCTTTGTTGGAGCCAGCTCCTCTGAAATGAATTAGTGGGGTCTGCTTTGCTTATCCTTGACGTGATAAGATGTTTCTACGTCTTGGGTTTCGCACCGTTCCCTGCTTCTAACCGTCTCATAGAAGAC
2Russula_ahmadii_Pakistan_Khyber_Pakhtunkhwa_KT834638 TGTCGCTGACTTTTGAAAGGGTCGTGCACGCCTCGGTACTCTCACATATAATCCATCTCACCCCT-TTGTGCATCACCGCGTGGGGACCCCTTTTGGCTAGTTCTGAGGGGGGTTTTCACGTTTTTACACACACATCATTTTAATGCATTGCATAGAATGTCTTACTTTTTGCGATCACACGCAATTAATACAACTTTCAACAACGGATCTCTTGGCTCTCGCATCGATGAAGAACGCAGCGAAATGCGATACGTAATGTGAATTGCAGAATTCAGTGAATCATCGAATCTTTGAACGCACCTTGCGCCCTTTGGTATTCCGAAGGGCACACCCGTTTGAGTGTCGTGACATTCTCAAAACCTTCTTGGTTTCTTGACCGGGAAGGCTTTGGACTCTGGAGGTTCTTGCTGGCCTTTCTTTATTGAAGCCAGCTCCTCTGAAATGCATTAGTGGGATCTGCTTTGCCGATCCTTGACGTGATAAAATATTTCTACGTCTTGGGTCTTGCACTGTATCCTGCTTCTAACCGTCTCATAGAAGAC
30Russula_foetentula_Switzerland_KJ834574 TGTCGCTGACCTTTGAAAGGGTCGTGCACACCTCGGTGCTCTCACACATAATCCATCTCACCCCTTTTGTGCATCACCGCGTGGGGACCCCTTTTGGCTAGTTCTGAGAGGGGTTTTCACGTTTTTATACAGACACCCTTTTAATGCAATGTGTAGAATGTCTTACTTTTTGCGATCACACGCAATCAATACAACTTTCAACAACGGATCTCTTGGCTCTCGCATCGATGAAGAACGCAGCGAAATGCGATACGTAATGTGAATTGCAGAATTCAGTGAATCATCGAATCTTTGAACGCACCTTGCGCCCTTTGGCATTCCGAGGGGCACACCCGTTTGAGTGTCATGACATCCTCAAAACCTTCTTGGTTTCTTGACCAGGAAGGCTTTGGACTATGGAGGCTTTTGCTGGCCTTCCTTTGTTGGAGCCAGCTCCTCTGAAATGAATTAGTGGGGTTTGCTTTGCTTATCCTTGACGTGATAAGATGTTTCTACGTCTTGGGATTCGCACTGTTCCCTGCTTCTAACCGTCTCATAGAAGAC
31Russula_fragrantissima_Italy_KJ530751 TGTCGCTGACTTTTGAAAGGGTCGTGCACGCCTCGGTGCTCTCACACATAATCCATCTCACCCCTTTTGTGCATCACCGCGTGGGGACCCCTTTTGGCTAGTTCTGAGGGGGGTTTTCACGTTTTTAC--AGACACCCTTTTAATGCAATGTGTAGAATGTCTTACTTTTTGCGATCACACGCAATCAATACAACTTTCAACAACGGATCTCTTGGCTCTCGCATCGATGAAGAACGCAGCGAAATGCGATACGTAATGTGAATTGCAGAATTCAGTGAATCATCGAATCTTTGAACGCACCTTGCGCCCTTTGGCATTCCGAGGGGCACACCCGTTTGAGTGTCGTGACATTCTCAAAACTTCTTTGGTTTCTTGACCAGGAAGGCTTTGGACTTTGGAGGCTTTTGCTGGCTTTCCTTTGTTGGAGCCAGCTCCTCTGAAATGGATTAGTAGGGTCTGCTTTGCCGATCCTTGACGTGATAAGATGTTTCTACGTCTTGGGTTCTGCA----CTCCTGCTTCTAACCGTCTCACAGAAGAC
32Russula_fragrantissima_Italy_KJ834596 TGTCGCTGACTTTTGAAAGGGTCGTGCACGCCTCGGTGCTCTCACACATAATCCATCTCACCCCTTTTGTGCATCACCGCGTGGGGACCCCTTTTGGCTAGTTCTGAGGGGGGTTTTCACGTTTTTAC--AGACACCCTTTTAATGCAATGTGTAGAATGTCTTACTTTTTGCGATCACACGCAATCAATACAACTTTCAACAACGGATCTCTTGGCTCTCGCATCGATGAAGAACGCAGCGAAATGCGATACGTAATGTGAATTGCAGAATTCAGTGAATCATCGAATCTTTGAACGCACCTTGCGCCCTTTGGCATTCCGAGGGGCACACCCGTTTGAGTGTCGTGACATTCTCAAAACCTTCTTGGTTTCTTGACCAGGAAGGCTTTGGACCTTGGAGGCTTTTGCTGGCTTTCCTTTGTTGGAGCCAGCTCCTCTGAAATGGATTAGTAGGGTCTGCTTTGCCGATCCTTGACGTGATAAGATGTTTCTACGTCTTGGGTTCTGCA----CTCCTGCTTCTAACCGTCTCACAGAAGAC
33Russula_galbana_Australia_Queensland_EU019936 TGTCGCTGACCCTTGAAAGGGTCGTGCACACCTCGGTGCTCTCACACATAATCCATCTCACCCCCTTTGTGCATCACCGCGTGGGGACCCCTTTTGGCTAGTTCCGAGGGTGGTCTTCACGTTTTTAC--AAACACCCTTTT--TGCAATGTGTAGAATGTCTTAC-TTTTGTGATTATACGCAATCAATACAACTTTCAACAACGGATCTCTTGGCTCTCGCATCGATGAAGAACGCAGCGAAATGCGATACGTAATGTGAATTGCAGAATTCAGTGAATCATCGAATCTTTGAACGCACCTTGCACCCTTTGGCATTCCGAAGGGCACACCCGTTTGAGTGTCATGACATCCTCAAAACCTTCTTGGTTTCTTGACCAGGAAGGCTTTGGACTTTGGAGG-TTTTGCTGG-CTTCCTTTGTTGGAGCCAGCTCCTCTGAAATAAATTAGTGGGGTCTGCTTTGCCAATCCTTGACGTGATAAG-TGTTTCTACGTCTTGGGTTTCGCACTG--TTCTGCTCCTAACCGTCTTACAGAAGAC
34Russula_garyensis_USA_Indiana_MN130088 TGTCGCTGACTTTTGAAATCGTCGTGCACACCTCGGTGCTCTCACATACAATCCATCTCACCCATCTTGTGCACCACCGCGTGGAGGCCCCTTTTGGCTAGTTCTAAGGGGGGTTTTCACGTTTTTATACATACACCATTTTAATGCAATGCGTAGAATGTCATAC-TTTTGCGATCACACGCAATTAATACAACTTTCAACAACGGATCTCTTGGCTCTCGCATCGATGAAGAACGCAGCGAAATGCGATACGTAATGTGAATTGCAGAATTCAGTGAATCATCGAATCTTTGAACGCACCTTGCGCCCTTTGGTATTCCGAGGGGCACACCCGTTTGAGTGTCGTGACATCCTC-AAACCTTCTTGGTTTCTTGACCAGGAAGGCTTTGGACTCTGGAGGTTCTTGCTGGCCTTACTTTTTTGAACCCAGCTCCTCTGAAATGAATTAGTGGGATCTGCTTTGCGGATCCTTGACGTGATAAGATATTTCTACGTCTTGGATCTTGCACTGTATCCTGCTTCTAACCGTCTCATAGAAGAC
35Russula_gelatinosa_China_Guangdong_MH168574 TGTCGCTGACCTTTGAAGGGGTCGTGCACGCC--------------CATAATCCATCTCACCCCTTTTGTGCATCACCGCGTGGGGACCCCTTTTGGCTAGCTCCAAGGGGGGTTTTCACGTTTTTACACAGACACCCTTT-------ATGTATAGAATGTCTTACTTTTTGCGATCACACGCAATCAATACAACTTTCAACAACGGATCTCTTGGCTCTCGCATCGACGAAGAACGCAGCGAAATGCGATACGTAATGTGAATTGCAGAATTCAGTGAATCATCGAATCTTTGAACGCACCTTGCGCCCTTTGGTATTCCGAGGGGCACACCCGTTTGAGTGTCGTGCTATCCTCAAA-CCTTCTTGGTTTCTTGACCGGGAAGGCTTTGGACTTTGGAGGCTTTTGCTGGCATTCCTTTGTTGGAGCCAGCTCCACTGAAATGAATTAGCGGGGTCTGCTTTGCTGATCCTTGACGTGATAAGATGTTTCTACGTCTCGGTTTTTGCACTC----CCGCTTCTAACCTCTTCACAGAAGAC
36Russula_gelatinosa_China_Guangdong_MH168575 TGTCGCTGACCTTTGAAAGGGTCGTGCACGCC--------------CATAATCCATCTCACCCCTTTTGTGCATCACCGCGTGGGGACCCCTTTTGGCTAGCTCCAAGGGGGGTTTTCACGTTTTCACACAGACACCCTT--------ATGTATAGAATGTCTTGCTTTTTGCGATCACACGCAATCAATACAACTTTCAACAACGGATCTCTTGGCTCTCGCATCGATGAAGAACGCAGCGAAATGCGATACGTAATGTGAATTGCAGAATTCAGTGAATCATCGAATCTTTGAACGCACCTTGCGCCCTTTGGTATTCCGAGGGGCACACCCGTTTGAGTGTCGTGCTATCCTCAAA-CCTTCTTGGTTTCTTGACCGGGAAGGCTTTGGACTTTGGAGGCTTTTGCTGGCATTCCTTTGTTGGAGCCAGCTCCTCTGAAATGAATTAGCGGGGTCTGCTTTGCTGATCCTTGACGTGATAAGATGTTTCTACGTCTCGGTTTTTGCACTC----CCGCTTCTAACCTCTTCACAGAAGAC
37Russula_granulata_USA_Tennessee_EU598192 TGTCGCTGACTTTTTAAAGGGTCGTGCACGCCTCGGTGCTCTTGCACAT-ATCCATCTCACCCT--TTGTGCATCACCGCGTGGGGGCCCCTTTTGGTTATTTCTGAGGGGGGCTTTCACGTTTTTACACAAACACCCTTTTAATGCA-TGTGTAGAATGTCTTACTTGTTGTGATCACACACAATCAATACAACTTTCAACAACGGATCTCTTGGCTCTCGCATCGATGAAGAACGCAGCGAAATGCGATACGTAATGTGAATTGCAGAATTCAGTGAATCATCGAATCTTTGAACGCACCTTGCGCCCTTTGGTATTCCGAGGGGCACACCCGTTTGAGTGTCGTGACATTCTCAAA-CCTTCTTGGTTTCTTGACCAGGAAGGCTTTGGACTTTGGAGGCTTTTGCTGGCCTTCTCTTGTTGAAGCCAGCTCCTCTGAAATGAATTAGCGGGGTCTGCTTTGCTAATCCTTGACGTGATAAGATGCTTCTACGTCTTGGGTTTTGCACTG--TTCCGCTTCTAACTGTCTCATAGAAGAC
38Russula_granulata_USA_Tennessee_EU598190 TGTCGCTGACTTTTTAAAGGGTCGTGCACGCCTCGGTGCTCTTGCACAT-ATCCATCTCACCCT--TTGTGCATCACCGCGTGGGGGCCCCTTTTGGTTATTTCTGAGGGGGGCTTTCACGTTTTTACACAAACACCCTTTTAATGCA-TGTGTAGAATGTCTTACTTGTTGTGATCACACACAATCAATACAACTTTCAACAACGGATCTCTTGGCTCTCGCATCGATGAAGAACGCAGCGAAATGCGATACGTAATGTGAATTGCAGAATTCAGTGAATCATCGAATCTTTGAACGCACCTTGCGCCCTTTGGTATTCCGAGGGGCACACCCGTTTGAGTGTCGTGACATTCTCAAA-CCTTCTTGGTTTCTTGACCAGGAAGGCTTTGGACTTTGGAGGCTTTTGCTGGCCTTCTCTTGTTGAAGCCAGCTCCTCTGAAATGAATTAGCGGGGTCTGCTTTGCTAATCCTTGACGTGATAAGATGCTTCTACGTCTTGGGTTTTGCACTG--TTCCGCTTCTAACTGTCTCATAGAAGAC
39Russula_granulata_China_Jilin_KF850414 -GTCGCTGACCTTT-GAAGGGTTGTGCACGCCTCGGTGCTCTCGCACAT-ATCCATCTCACCC---TTGTGCATCACCGCGTGGGGGCCCCTTTTGGTTATTTCTGAGGGGGGCTTTCACGTTTTTACACAAACACCCTTTTAATGCA-TGTGTAGAATGTCTTACTTGTTGTGATCACACACAATCAATACAACTTTCAACAACGGATCTCTTGGCTCTCGCATCGATGAAGAACGCAGCGAAATGCGATACGTAATGTGAATTGCAGAATTCAGTGAATCATCGAATCTTTGAACGCACCTTGCGCCCTTTGGTATTCCGAGGGGCACACCCGTTTGAGTGTCGTGACATTCTCAAA-CCTTCTTGGTTTCTTGACCGGGAAGGCTTTGGACTTTGGAGGCTTTTGCTGGCCTTCTCTTGTTGAAGCCAGCTCCTCTGAAATGAATTAGCGGGGTCTGCTTTGCTAATCCTTGACGTGATAAGATGCTTCTACGTCTTGGGTTTTGCACTG--TTCCGCTTCTAACCGTCTCATAGAAGAC
3Russula_ahmadii_Pakistan_Khyber_Pakhtunkhwa_KU535609 TGTCGCTGACTTTTGAAAGGGTCGTGCACGCCTCGGTACTCTCACATATAATCCATCTCACCCCT-TTGTGCATCACCGCGTGGGGACCCCTTTTGGCTAGTTCTGAGGGGGGTTTTCACGTTTTTACACACACATCATTTTAATGCATTGCATAGAATGTCTTACTTTTTGCGATCACACGCAATTAATACAACTTTCAACAACGGATCTCTTGGCTCTCGCATCGATGAAGAACGCAGCGAAATGCGATACGTAATGTGAATTGCAGAATTCAGTGAATCATCGAATCTTTGAACGCACCTTGCGCCCTTTGGTATTCCGAAGGGCACACCCGTTTGAGTGTCGTGACATTCTCAAAACCTTCTTGGTTTCTTGACCGGGAAGGCTTTGGACTCTGGAGGTTCTTGCTGGCCTTTCTTTATTGAAGCCAGCTCCTCTGAAATGCATTAGTGGGATCTGCTTTGCCGATCCTTGACGTGATAAAATATTTCTACGTCTTGGGTCTTGCACTGTATCCTGCTTCTAACCGTCTCATAGAAGAC
40Russula_grata_UK_Scotland_KF245532 -GTCGCTGACTTTTGAAAGAGTCGTGCACACCTCGGTGCTCTCACACATAATCCATCTCACCCCTTTTGTGCACCACCGCGTGGGGACCCCTTTTGGCTAGTTCTGAGGGGGGTTTTCACGTTTTTATACAGACACCCTTTTAATGCAATGTGTAGAATGTCTTACTTTTTGCGATCACACGCAATCAATACAACTTTCAACAACGGATCTCTTGGCTCTCGCATCGATGAAGAACGCAGCGAAATGCGATACGTAATGTGAATTGCAGAATTCAGTGAATCATCGAATCTTTGAACGCACCTTGCGCCCTTTGGCATTCCGAGGGGCACACCCGTTTGAGTGTCGTGACATTCTCAAAACCTTCTTGGTTTCTTGACCGGGAAGGCTTTGGACTTTGGAGGCTTTTGCTGGCTTCCCTTTGTTGGAGCCAGCTCCTCTGAAATGGATTAGCAAGGTCTGCTTTGCCGATCCTTGACGTGATAAGATGTTTCTACGTCTCGGGTTCTGCA----CTCCTGCTTCTAACCGTCTCACAGAAGAC
41Russula_grata_Germany_AF418614 TGTCGCTGACTTTTGAAAGAGTCGTGCACGCCTCGGTGCTCTCACACATAATCCATCTCACCCCTTTTGTGCACCACCGCGTGGGGACCCCTTTTGGCTAGTTCTGAGGGGGGTTTTCACGTTTTTATACAGACACCCTTTTAATGCAATGTGTAGAATGTCTTACTTTTTGCGATCACACGCAATCAATACAACTTTCAACAACGGATCTCTTGGCTCTCGCATCGATGAAGAACGCAGCGAAATGCGATACGTAATGTGAATTGCAGAATTCAGTGAATCATCGAATCTTTGAACGCACCTTGCGCCCTTTGGCATTCCGAGGGGCACACCCGTTTGAGTGTCGTGACATTCTCAAAACCTTCTTGGTTTCTTGACCGGGAAGGCTTTGGACTTTGGAGGCTTTTGCTGGCTTCCCTTTGTTGGAGCCAGCTCCTCTGAAATGGATTAGCAAGGTCTGCTTTGCCGATCCTTGACGTGATAAGATGTTTCTACGTCTCGGGTTCTGCA----CTCCTGCTTCTAACCGTCTCACAGAAGAC
42Russula_grata_China_Heilongjiang_KY681444 -----------TTTGAAAGAGTCGTGCACACCTCGGTGCTCTCACACATAATCCATCTCACCCCTTTTGTGCACCACCGCGTGGGGACCCCTTTTGGCTA-CTCTGAGGGGGGTTTTCACGTTTTTATACAGACACCCTTTTAATGCAATGTGTAGAATGTCTTACTTTTTGCGATCACACGCAATCAATACAACTTTCAACAACGGATCTCTTGGCTCTCGCATCGATGAAGAACGCAGCGAAATGCGATACGTAATGTGAATTGCAGAATTCAGTGAATCATCGAATCTTTGAACGCACCTTGCGCCCTTTGGCATTCCGAGGGGCACACCCGTTTGAGTGTCGTGACATTCTCAAAACCTTCTTGGTTTCTTGACCGGGAAGGCTTTGGACTTTGGAGGCTTTTGCTGGCTTCCCTTTGTTGGAGCCAGCTCCTCTGAAATGGATTAGCAAGGTCTGCTTTGCCGATCCTTGACGTGATAAGATGTTTCTACGTCTCGGGTTCTGCA----CTCCTGCTTCTAACCGTCTCACAGAAGAC
43Russula_grisea_Europe_AY061679 TGTCGTCGTCCT-----AAGGACGTGCACGCTCGGGTGCCCTCTCAC---ATCCATCTCACCCCT-TTGTGCATCACCGCGTGGGGCCTTCTTT-------TTCGGAGAGGGGGGTTCACGTTTTTACAAGAACGAACCATTAATGCA-TGTGTAGAATGTCTTACATTTTGCGGTCACACGCAATCAATACAACTTTCAACAACGGATCTCTTGGCTCTCGCATCGATGAAGAACGCAGCGAAATGCGATACGTAATGTGAATTGCAGAATTCAGTGAATCATCGAATCTTTGAACGCACCTTGCACCCCTTGGTATTCCGAGGGGTGCACCCGTTTGAGTGTCGTGACACCCTC--AACCTTCTTGGTTTATCGACCAGGAAGGC-TTGGACTTTGGA---CGTTGCTGGCCTCG----TTCGAAGCCAGCTCCTCCTAAATGAATTAGTGGGGTCTGTCGTGCCGATCCTCGACGTGATAAGACGCTTCTACGTCTTGGCGTTGGCCCGGAATCCTGCTTCCAATCGTCTTTGAGGAGAC
44Russula_heterophylla_Europe_AY061681 TGTCGCTGCCTT---AAAAAGGGCNNNNCGCCCGGGCACTCTCTCAT---ATCCATCTCACCCCTTTTGTGCATTGCCGCGTGGGT-CCCCT--------GAAACAAAGGGGG-ACCTGCGNTTTTACATAGACACCCTTTGAATGCA-TGTGTAGAACGTCTTAC---------------GATATCAATACAACTTTCAACAACGGATCTCTTGGCTCTCGCATCGATGAAGAACGCAGCGAAATGCGATACGTAATGTGAATTGCAGAATTCAGTGAATCATCGAATCTTTGAACGCACCTTGCGCCCCTTGGTATTCCGAGGGGCACACCCGTTTGAGTGTCGTGATACTCTC-AACCTTCTTCGGTTCTTTGACCAAAAAGGC-TTGGACTTTGGAGGTTCTTGCTGGCCTCT----TTTGAAGGCAGCTCCTCCTAAATGAATGGGTGGGGTCCGGTTTGCTGATCCTCGACGTGATAAGATTCTTCTACGTCGT-------------GAACCCGCTTCCAACTGTCTTT--GGAGAC
45Russula_hortensis_Italy_HG798528 TGTCGCTGACCTTTCAAAGGGTCGTGCACACCTCGGTGCTCTCGTACAAAATCCATCTCACCCCTTTTGTGCATCACCGCGTGGGGGCCCCTTTCGGCTAGTTCCGAGGGGGGCTTTCACGTTTTTATACAAACACCCTTTTAATGCAATATGTAGAATGTCTTACTTTTTGCGATCACACGCAATTAATACAACTTTCAACAACGGATCTCTTGGCTCTCGCATCGATGAAGAACGCAGCGAAATGCGATACGTAATGTGAATTGCAGAATTCAGTGAATCATCGAATCTTTGAACGCACCTTGCGCCCTTTGGCATTCCGAAGGGCACACCCGTTTGAGTGTCGTGACATTCTCAAAACCTTCTTGGTTTCTTGACCGGGAAGGCTTTGGACTTTGGAGGCTTTTGCTGGCATTCCCTTGTTGAAGCCAGCTCCTCTGAAACGAATTAGTGGGGTCTGCTTTGCCAATCCCTGACGTGATAAGATATTTCTACGTCTTGGGTTTCGCATCC-ATCCCGCTTCTAACCGTCTCATTGAAGAC
46Russula_ilicis_Europe_AY061682 TGTTGCTGACTTTTGAAAAGGTCGT-CACGCCCGGGCGCTCTCTCAC---ATCCATCTCACCCCT-TTGTGCATCACCGCGTGGGGCCCCCCTTTGGTTTGTTCCGAGGGGGGTGTTCACGTTTTTACACACACACCCTTTTAATGCA-TGTGTAGAATGTCTTACTTTTTGCGATCGCACGCAATCAATACAACTTTCAACAACGGATCTCTTGGCTCTCGCATCGATGAAGAACGCAGCGAAATGCGATACGTAATGTGAATTGCAGAATTCAGTGAATCATCGAATCTTTGAACGCACCTTGCGCCCCTTGGTATTCCGAGGGGCACACCCGTTTGAGTGTCGTGACATCCTC--AACCTTCTTGGTTTCTTGACCAGGAAGGC-TTGGACTTTGGAGGTTATTGCTGGCCTCC----CTTGAAGCCAGCTCCTCCCAAATGAATTAGTGGGGTCCGCTTTGCCGATCCTCGACGTGATAAGACGTTTCTACGTCTTGGGTTTTGCACTGTGCCCCGCTTCTAACCGTCTTCGAGAAGAC
47Russula_illota_France_KF245509 TGTCGCTGACTTTTGAAAGGGTCGTGCACGCCTCGGTGCTCACACATATAATCCATCTCACCCCTTTTGTGCATCACCGCGTGGGGACCCCTTTTGGCTAGTTCTGAGGGGGGTTTTCACGTTTTTACAAAGACACCCTTTTAATGCAATGTGTAGAATGTCTTACTTTTTGCGATCATACGCAATCAATACAACTTTCAACAACGGATCTCTTGGCTCTCGCATCGATGAAGAACGCAGCGAAATGCGATACGTAATGTGAATTGCAGAATTCAGTGAATCATCGAATCTTTGAACGCACCTTGCGCCCCTTGGCATTCCGAGGGGCACACCCGTTTGAGCGTCGTGACATCCTCAAA-CCTTCTTGGTTTCTTGACCAGGAAGGCTTTGGACCTTGGAGGTTTTTGCTGGCTTTCCTTTGTTGGAGCCAGCTCCTCTGAAATGAATTAGTGGGGTCTGCTTTGCCGATCCTTGACGTGATAAGATATTTCTACGTCTTGGGTTTTGCA----CTCCTGCTTCTAACCGTCTCACAGAAGAC
48Russula_illota_Sweden_DQ422024 TGTCGCTGACTTTTGAAAGGGTCGTGCACGCCTCGGTGCTCACACATATAATCCATCTCACCCCTTTTGTGCATCACCGCGTGGGGACCCCTTTTGGCTAGTTCTGAGGGGGGTTTTCACGTTTTTACAAAGACACCCTTTTAATGCAATGTGTAGAATGTCTTACTTTTTGCGATCATACGCAATCAATACAACTTTCAACAACGGATCTCTTGGCTCTCGCATCGATGAAGAACGCAGCGAAATGCGATACGTAATGTGAATTGCAGAATTCAGTGAATCATCGAATCTTTGAACGCACCTTGCGCCCCTTGGCATTCCGAGGGGCACACCCGTTTGAGCGTCGTGACATCCTCAAA-CCTTCTTGGTTTCTTGACCAGGAAGGCTTTGGACCTTGGAGGTTTTTGCTGGCTTTCCTTTGTTGGAGCCAGCTCCTCTGAAATGAATTAGTGGGGTCTGCTTTGCCGATCCTTGACGTGATAAGATATTTCTACGTCTTGGGTTTTGCA----CTCCTGCTTCTAACCGTCTCACAGAAGAC
49Russula_inamoena_Italy_Punta_Chiappa_KJ834597 TGTCGCTGACTTTTGAAAGGGTCGTGCACACCTCGGTGCTCTCGCACATAATCCATCTCACCCCTTTTGTGAATCACCGCGTGGAAACCCCTTTTGGCTAGTTCTGAGGGGGGTTTTCACGTTTTTACACAGACACCCTTTTTATGCAATGTGTAGAATGTCTTACTTTTTGCGATCACACGCAATCAATACAACTTTCAACAACGGATCTCTTGGCTCTCGCATCGATGAAGAACGCAGCGAAATGCGATACGTAATGTGAATTGCAGAATTCAGTGAATCATCGAATCTTTGAACGCACCTTGCGCCCTTTGGCATTCCGAAGGGCACACCCGTTTGAGTGTCGTGACATCCTCAAAACCTTCTTGGTTTCTTGACCGGGAAGGCTTTGGACTTTGGAGGCTTTTGCTGGCCTTCCTTTGATGGAGCCAGCTCCTCTGAAAAGAATTAGTGGGGTCTGCTTTGCTGATCCTTGACGTGATAAGATGTTTCTACGTCTTGGGTTTCGCACTG-TTCCTGCTTCTAACTGTCTCATAAAAGAC
4Russula_amerorecondita_USA_Indiana_MN130066 TGTCGCTGACTTTTGAAACGGTCGTGCACGCCTCGGTACTCTCACATACAATCCATCTCACCCCTCTTGTGCATCACCGCGTGGAGGCCCCTTTTGGCTAGTTCTAAAGGGGGTTTTCGCGTTTTTATACATACACCGTTTTAATGCAATGCGTAGAATGTCATAC-TTTTGCGATCACACGCAATTAATACAACTTTCAACAACGGATCTCTTGGCTCTCGCATCGATGAAGAACGCAGCGAAATGCGATACGTAATGTGAATTGCAGAATTCAGTGAATCATCGAATCTTTGAACGCACCTTGCGCCCTTTGGTATTCCGAAGGGCACACCCGTTTGAGTGTCGTGACATCCTC-AAACCTTCTTGGTTTCTTGACCAGGAAGGCTTTGGACTCTGGAGGTTTTTGCTGGCCTTACTTTGTTGAAGCCAGCTCCTCTAAAATGGATTAGTGGGATCTGCTTTGCGGATACTTGACGTGATAAGATATTTCTACGTCTTGGATCTCGCACTGTATCCTGCTTCTAACCGTCTCATAGAAGAC
50Russula_inamoena_Italy_Punta_Chiappa_KJ834595 TGTCGCTGACTTTTGAAAGGGTCGTGCACACCTCGGTGCTCTCGCACATAATCCATCTCACCCCTTTTGTGAATCACCGCGTGGAAACCCCTTTTGGCTAGTTCTGAGGGGGGTTTTCACGTTTTTACACAGACACCCTTTTTATGCAATGTGTAGAATGTCTTACTTTTTGCGATCACACGCAATCAATACAACTTTCAACAACGGATCTCTTGGCTCTCGCATCGATGAAGAACGCAGCGAAATGCGATACGTAATGTGAATTGCAGAATTCAGTGAATCATCGAATCTTTGAACGCACCTTGCGCCCTTTGGCATTCCGAAGGGCACACCCGTTTGAGTGTCGTGACATCCTCAAAACCTTCTTGGTTTCTTGACCGGGAAGGCTTTGGACTTTGGAGGCTTTTGCTGGCCTTCCTTTGATGGAGCCAGCTCCTCTGAAAAGAATTAGTGGGGTCTGCTTTGCTGATCCTTGACGTGATAAGATGTTTCTACGTCTTGGGTTTCGCACTG-TTCCTGCTTCTAACTGTCTCATARAAGAC
51Russula_indocatillus_China_Guizhou_MN649191 TGTCGCTGACCTTTG-AAGGGTCGTGCACGCCTTGGTGCTTTCACACATAATCCATCTCACCCCTTTTGTGCATTACCGCGTGGGGCCCCCTTTTAGTTAGTTCTGAAGGGGGCTTTCATGTTTTTACAAACACACCCTTTTAATGCAATGTGTAGAATGTCTTACTTTTTGCGATCATACGCAATTAATACAACTTTCAACAACGGATCTCTTGGCTCTCGCATCGATGAAGAACGCAGCGAAATGCGATACGTAATGTGAATTGCAGAATTCAGTGAATCATCGAATCTTTGAACGCACCTTGCGCCCTTTGGCATTCCGAAGGGCACACCCGTTTGAGTGTCGTGACATTCTC-AAACCTTCTTGGTTTCTTGACTAAGAAGGCTTTGGACTTTGGAGGCTTTTGCTGGCCTTCCCTTATTGAAGCCAGCTCCTCTTAAATGAATTAGTGGGGTCTGCTTTGCTGATCCTTGACGTGATAAGATGCTTCTACGTCTTGGGTTTTGCACTGTATCCTGCTTCTAATCGTCTTGTAGAAGAC
52Russula_indocatillus_China_Guizhou_MN649192 TGTCGCTGACCTTTG-AAGGGTCGTGCACGCCTTGGTGCTTTCACACATAATCCATCTCACCCCTTTTGTGCATTACCGCGTGGGGCCCCCTTTTAGTTAGTTCTGAAGGGGGCTTTCATGTTTTTACAAACACACCCTTTTAATGCAATGTGTAGAATGTCTTACTTTTTGCGATCATACGCAATTAATACAACTTTCAACAACGGATCTCTTGGCTCTCGCATCGATGAAGAACGCAGCGAAATGCGATACGTAATGTGAATTGCAGAATTCAGTGAATCATCGAATCTTTGAACGCACCTTGCGCCCTTTGGCATTCCGAAGGGCACACCCGTTTGAGTGTCGTGACATTCTC-AAACCTTCTTGGTTTCTTGACTAAGAAGGCTTTGGACTTTGGAGGCTTTTGCTGGCCTTCCCTTATTGAAGCCAGCTCCTCTTAAATGAATTAGTGGGGTCTGCTTTGCTGATCCTTGACGTGATAAGATGCTTCTACGTCTTGGGTTTTGCACTGTATCCTGCTTCTAATCGTCTTGTAGAAGAC
53Russula_indocatillus_India_Uttarakhand_MN581165 TGTCGCTGACCTTTGAAAGGGTCGTGCACGCCTTGGTGCTTTCACACATAATCCATCTCACCCCTTTTGTGCATTACCGCGTGGGGCCCCCTTTTAGTTAGTTCTGAAGGGGGCTTTCATGTTTTTACAAACACACCCTTTTAATGCAATGTGTAGAATGTCTTACTTTTTGCGATCATACGCAATTAATACAACTTTCAACAACGGATCTCTTGGCTCTCGCATCGATGAAGAACGCAGCGAAATGCGATACGTAATGTGAATTGCAGAATTCAGTGAATCATCGAATCTTTGAACGCACCTTGCGCCCTTTGGCATTCCGAAGGGCACACCCGTTTGAGTGTCGTGACATTCTC-AAACCTTCTTGGTTTCTTGACTAAGAAGGCTTTGGACTTTGGAGGCTTTTGCTGGCCTTCCCTTATTGAAGCCAGCTCCTCTTAAATGAATTAGTGGGGTCTGCTTTGCTGATCCTTGACGTGATAAGATGCTTCTACGTCTTGGGTTTTGCACTGTATCCTGCTTCTAATCGTCTTGTAGAAGAC
54Russula_insignis_China_Heilongjiang_KF850404 TGTCGCTGACTTGTCAAAGGGTCGTGCACGCCTCGGTGCTCTCGTACAAAATCCATCTCACCCC-TTTGTGCATCACCGCGTGGGGACCCCTTTTGGCTAGTTCTGAAGGGGGTTTTCACGTTTTTATACAAACACCCTTTTAATGCAATATGTAGAATGTCTTACTATTTGCGATCACACGCAATTAATACAACTTTCAACAACGGATCTCTTGGCTCTCGCATCGATGAAGAACGCAGCGAAATGCGATACGTAATGTGAATTGCAGAATTCAGTGAATCATCGAATCTTTGAACGCACCTTGCGCCCTTTGGCATTCCGAAGGGCACACCCGTTTGAGTGTCGTGACATTCTCAAAACCTTCTTGGTTTCTTGACCGGGAAGGCTTTGGACTTTGGAGGCTTTTGCTGGCATTCCCTTGTTGAAGCCAGCTCCTCTGAAATGAATTAGTGGGGTCTGCTTTGCCAATCCCTGACGTGATAAGATATTTCTACGTCTTGGGTTTCGCATCC-ATCCCGCTTCTAACCGTCTCATTGAAGAC
55Russula_insignis_Europe_AY061700 TGTCGCTGACCTTTCAAAGGGTCGTGCACACCTCGGTGCTCTCGTACAAAATCCATCTCACCCCTTTTGTGCATCACCGCGTGGGGGCCCCTTTCGGCTAGTTCCGAGGGGGGCTTTCACGTTTTTATACAAACACCCTTTTAATGCAATATGTAGAATGTCTTACTTTTTGCGATCACACGCAATTAATACAACTTTCAACAACGGATCTCTTGGCTCTCGCATCGATGAAGAACGCAGCGAAATGCGATACGTAATGTGAATTGCAGAATTCAGTGAATCATCGAATCTTTGAACGCACCTTGCGCCCTTTGGCATTCCGAAGGGCACACCCGTTTGAGTGTCGTGACATTCTCAAAACCTTCTTGGTTTCTTGACCGGGAAGGCTTTGGACTTTGGAGGCTTTTGCTGGCATTCCCTTGTTGAAGCCAGCTCCTCTGAAACGAATTAGTGGGGTCTGCTTTGCCAATCCCTGACGTGATAAGATATTTCTACGTCTTGGGTTTCGCATCC-ATCCCGCTTCTAACCGTCTCATTGAAGAC
56Russula_mistiformis_Spain_Castilla_Leon_MK105677 TGTCGCTGACTTTTGAAAGGGTCGTGCACACCTCGGTGCTCTCGCACATAATCCATCTCACCCCTTTTGTGCATCACCGCGTGGGGACCCCTTTTGGCTAGTTCCGAGGGGGGTTTTCACGTTTTTACACAGACACCCTTTTAATGCAATGTGTAGAATGTCTTACTTTTTGCGATCACACGCAATCAATACAACTTTCAACAACGGATCTCTTGGCTCTCGCATCGATGAAGAACGCAGCGAAATGCGATACGTAATGTGAATTGCAGAATTCAGTGAATCATCGAATCTTTGAACGCACCTTGCGCCCTTTGGCATTCCGAGGGGCACGCCCGTTTGAGTGTCGTGACATCCTCAAAACCTTCTTGGTTTCTTGACCGGGAAGGCTTTGGACTTTGGAGGCTTTTGCTGGCCTTCCTTTGTTGGAGCCAGCTCCTCTAAAATGAATTAGTAGGGTCTGCTTTGCCGATCCTTGACGTGATAAGATGTTTCTACGTCTTGGGTTTCGCACTGTATCCTGCTTCTAACTGTCTCATAGAAGAC
57Russula_mistiformis_Spain_Castilla_Leon_MK105680 TGTCGCTGACTTTTGAAAGGGTCGTGCACACCTCGGTGCTCTCGCACATAATCCATCTCACCCCTTTTGTGCATCACCGCGTGGGGACCCCTTTTGGCTAGTTCCGAGGGGGGTTTTCACGTTTTTACACAGACACCCTTTTAATGCAATGTGTAGAATGTCTTACTTTTTGCGATCACACGCAATCAATACAACTTTCAACAACGGATCTCTTGGCTCTCGCATCGATGAAGAACGCAGCGAAATGCGATACGTAATGTGAATTGCAGAATTCAGTGAATCATCGAATCTTTGAACGCACCTTGCGCCCTTTGGCATTCCGAGGGGCACGCCCGTTTGAGTGTCGTGACATCCTCAAAACCTTCTTGGTTTCTTGACCGGGAAGGCTTTGGACTTTGGAGGCTTTTGCTGGCCTTCCTTTGTTGGAGCCAGCTCCTCTAAAATGAATTAGTAGGGTCTGCTTTGCCGATCCTTGACGTGATAAGATGTTTCTACGTCTTGGGTTTCGCACTGTATCCTGCTTCTAACTGTCTCATAGAAGAC
58Russula_mutabilis_USA_Massachusetts_MF161239 TGTCGCTGACTTTTGAAAGGGTCGTGCACGCCTCGGTGCTCGCACATATAATCCATCTCACCCCTTTTGTGCATCACCGCGTGGGGACCCCTTTTGGCTAGTTCCGAGGGGGGTTTTCACGTTTTTACAAAGACACCCTTTTAATGCAATGTGTAGAATGTCTTACTTTTTGCGATCATACGCAATCAATACAACTTTCAACAACGGATCTCTTGGCTCTCGCATCGATGAAGAACGCAGCGAAATGCGATACGTAATGTGAATTGCAGAATTCAGTGAATCATCGAATCTTTGAACGCACCTTGCGCCCCTTGGCATTCCGAGGGGCACACCCGTTTGAGTGTCGTGACATCCTCAAA-CCTTCTTGGTTTCTTCACCGGAAAGGCTTTGGACCTTGGAGGTTTTTGCTGGCTTTCCTTTGTTGGAGCCAGCTCCTCTGAAATAAATTAGTGGGGTCTGCTTTGCCGATCCTTGACGTGATAAGATATTTCTACGTCTTGGGTTTTGCA----CTCCTGCTTCTAACTGTCTCACAGAAGAC
59Russula_mutabilis_USA_Texas_KF810137 TGTCGCTGACTTTTGAAAGGGTCGTGCACGCCTCGGTGCTCGCACATATAATCCATCTCACCCCTTTTGTGCATCACCGCGTGGGGACCCCTTTTGGCTAGTTCCGAGGGGGGTTTTCACGTTTTTACAAAGACACCCTTTTAATGCAATGTGTAGAATGTCTTACTTTTTGCGATCATACGCAATCAATACAACTTTCAACAACGGATCTCTTGGCTCTCGCATCGATGAAGAACGCAGCGAAATGCGATACGTAATGTGAATTGCAGAATTCAGTGAATCATCGAATCTTTGAACGCACCTTGCGCCCCTTGGCATTCCGAGGGGCACACCCGTTTGAGTGTCGTGACATCCTCAAA-CCTTCTTGGTTTCTTCACCGGAAAGGCTTTGGACCTTGGAGGTTTTTGCTGGCTTTCCTTTGTTGGAGCCAGCTCCTCTGAAATAAATTAGTGGGGTCTGCTTTGCCGATCCTTGACGTGATAAGATATTTCTACGTCTTGGGTTTTGCA----CTCCTGCTTCTAACTGTCTCACAGAAGAC
5Russula_ammophila_Spain_Huelva_AJ438038 TGTCGCTGACCTTTGAAAGGGTCGTGCACGCCTCGGTGCTTTCACACACAATCCATCTCACCCCTTTTGTGCATCACCGCGTGGGGGTCCCTTTTAGCTAGTTCTGAAGGGGGCTTTCGCGTTTTTACAAACACACCCTTTTAATGCAATATGTAGAATGTCTTACTTTTTGCGATCACACGCAATCAATACAACTTTCAACAACGGATCTCTTGGCTCTCGCATCGATGAAGAACGCAGCGAAATGCGATACGTAATGTGAATTGCAGAATTCAGTGAATCATCGAATCTTTGAACGCACCTTGCGCCCTTTGGCATTCCGAAGGGCACACCCGTTTGAGTGTCGTGACATCCTC-AAACCTTCTTGGTTTCTTGACTGAGAAGGCTTTGGACTTTGGAGGCTTTTGCTGGCCTTTGCTTGTTGAAGCCAGCTCCTCTTAAATGAATTAGTGGGGTCTGCTTTGCTGATCCTTGACGTGATAAGATGCTTCTACGTCTTGGGTTACGCACTGTATCCTGCTTCTAACCGTCTCATAGAAGAC
60Russula_neerimea_Australia_Victoria_EU019915 TGTCGCTGACTCTTGAAAGGGTCGTGCACACCTCAGTGCTCTCGCACATAATCCACCTCACCCCTTTTGTGCATTATCGCGTGGGGACCCCTTTCAGCTAGTTCTGAGAGGGATCTTCACGTTTTTAC----AAA---TTTTAACGCAATGTGTAGAATGTCTTACTTTTTGCGATCACACGCAATCAATACAACTTTCAACAACGGATCTCTTGGCTCTCGCATCGATGAAGAACGCAGCGAAATGCGATACGTAATGTGAATTGCAGAATTCAGTGAATCATCGAATCTTTGAACGCACCTTGCGCCCTTTGGCATTCCGAGGGGCACACCCGTTTGAGTGTCGTGACATTCTCAAA-CCTTCTTGGTTTCTTGACCGGGAAGGCTTTGGACTTTGGAGGCTTTTGCTGGTCTTCCTTTGTTGGAGCCAGCTCCTCTGAAATGGATTAGTGGGGTCTGCTTTGCCTATCCTCGACGTGATAAGATGTTTCTACGTCTCGGGTTTTGCACTGTTTCCTGCTTCTAACCGTCTTACAGAAGAC
61Russula_nondistincta_USA_Oregon_KP859276 TGTCGCTGACTTTTGAAAGGGTCGTGCACACCTCGGTGCTCTCGCACATAATCCATCTCACCCCTTTTGTGCATCACCGCGTGGGGACCCCTTTTGGCTAGTTCTGAGGGGGGTTTTCACGTTTTTACACAGACACCCTTTTAATGCAATGTGTAGAATGTCTTACTTTTTGCGATCACACGCAATCAATACAACTTTCAACAACGGATCTCTTGGCTCTCGCATCGATGAAGAACGCAGCGAAATGCGATACGTAATGTGAATTGCAGAATTCAGTGAATCATCGAATCTTTGAACGCACCTTGCGCCCTTTGGCATTCCGAGGGGCACACCCGTTTGAGTGTCGTGACATCCTCAAAACCTTCTTGGTTTCTTGACCGGGAAGGCTTTGGACTTTGGAGGCTTTTGCTGGCCTTCCTTTGTTGGAGCCAGCTCCTCTGAAATGAATTAGTGGGGTCTGCTTTGCCGATCCTTGACGTGATAAGATGTTTCTACGTCTTGGGTTTCGCACTGTATCCTGCTTCTAACTGTCTCATAGAAGAC
62Russula_obscuricolor_India_Sikkim_MF805816 GGTCGCTGTCTTTAGAAAGGGTCGTCCACGCCTTGGTTCTCTCACACATAATCCATCTCACCCCT-TTGTGCATCACCGCGTGGGGGCCCCTTTTGGCTAGTTCTGAGGGGGGTCTTCACGTTTTTACACAGACACCTTTTTAATGCAATGTGTAGAATGTCTTACTCTTTGCGATCACACGCAATTAATATAACTTTCAACAACGGATCTCTTGGCTCTCGCATCGATGAAGAACGCAGCGAAATGCGATACGTAATGTGAATTGCAGAATTCAGTGAATCATCGAATCTTTGAACGCATCTTGCGCCCCTTGGCATTCCGAGGGGCACACCCGTTTGAGTGTCGTGACATCCTCAAA-CCTTCTTGGTTTCTTGACCGGGAAGGCTTTGGACTTTGGAGGCTTTTGCTGGCCTTCTCTTGTTGAAGCCAGCTCCTCTCAAATGAATTAGTGGGGTCTGCTTTGCTGATCCTTGACGTGATAAAATGCTTCTACGTCTTGGGTTA--------ACTCTGCTTCTAACTGTCTTATAGAAGAC
63Russula_obscuricolor_India_Sikkim_MF805817 ---------------------------------------------------------------------TGCATCACCGCGTGGGGGCCCCTTTTGGCTAGTTCTGAGGGGGGTCTTCACGTTTTTACACAGACACCTTTTTAATGCAATGTGTAGAATGTCTTACTCTTTGCGATCACACGCAATTAATATAACTTTCAACAACGGATCTCTTGGCTCTCGCATCGATGAAGAACGCAGCGAAATGCGATACGTAATGTGAATTGCAGAATTCAGTGAATCATCGAATCTTTGAACGCATCTTGCGCCCCTTGGCATTCCGAGGGGCACACCCGTTTGAGTGTCGTGACATCCTCAAA-CCTTCTTGGTTTCTTGACCGGGAAGGCTTTGGACTTTGGAGGCTTTTGCTGGCCTTCTCTTGTTGAAGCCAGCTCCTCTCAAATGAATTAGTGGGGTCTGCTTTGCTGATCCTTGACGTGATAAAATGCTTCTACGTCTTGGGTTA--------ACTCTGCTTCTAACTGTCTTATAGAAGAC
64Russula_oleifera_Benin_UDB016936 TGTCGCTGACTTTTGAAAGGGTCGTGCACACCCTGGTGCTCTCACACAT-ATCCATCTCACCCCT-TTGTGCATCACCGCATGGGCCCCCCTTTTGGCTTGTTCTGAGGGGTTGGTTCATGCTTTTACATAGACAACCTTTTCATGCA-TGTGTAGAATGTCTTACATTTTGCGATCATACGCAATCAATACAACTTTCAACAACGGATCTCTTGGCTCTCGCATCGATGAAGAACGCAGCGAAATGCGATACGTAATGTGAATTGCAGAATTCAGTGAATCATCGAATCTTTGAACGCACCTTGCACCCTTTGGTATTCCGAGGGGTACACCCGTTTGAGTGTCGTGATATTCTCAAA-CCTTCTTGGTTTCTTGACCAGGAAGGCTTTGGACTTTGGAGGCTTTTGCTGGCCTTCCCTTGTTGGAGCCAGCTCCTCTGAAATGAATTAGTGGGGTCTGCTTTGCTCAACCTTGACGTGATAAGATGTTACTACGTCTTGGGTTTTGCACTGTATCCTGCTTCTAACTGTCTCATAGAAGAC
65Russula_oleifera_Zambia_UDB013811 TGTCGCTGACTTTTGAAAGGGTCGTGCACACCCTGGTGCTCTCACACAT-ATCCATCTCACCCCT-TTGTGCATCACCGCATGGGCGCCCCC---------CTCTGAGGGGTTGGTTCATGCTTTTACATAGACACCCTTTTCATGCA-TGTGTAGAATGTCTTACATTTTGCGATCATACGCAATCAATACAACTTTCAACAACGGATCTCTTGGCTCTCGCATCGATGAAGAACGCAGCGAAATGCGATACGTAATGTGAATTGCAGAATTCAGTGAATCATCGAATCTTTGAACGCACCTTGCACCCTTTGGTATTCCGAGGGGTACACCCGTTTGAGTGTCGTGATATTCTCAAA-CCTTCCTGGTTTCTTGACCAGGAAGGCTTTGGACTTTGGAGGCTTTTGCTGGCCTTCCCTTGTTGGAGCCAGCTCCTCTGAAATGAATTAGTGGGGTCTGCTTTGCTGATCCTTGACGTGATAAGATGTTACTACGTCTTGGGTTTTGCACTGTATCCTGCTTCTAACTGTCTCATAGAAGAC
66Russula_ombrophila_Spain_KF971694 TGTCGCTGACTTTTGAAAGGGTCGTGCACACCTCGGTGCTCTCACACATAATCCATCTCACCCCTTTTGTGCATCACCGCGTGGGGACCCCTCTTGGCTAGTTCTGAGGGGGGTTTTCACGTTTTTACACACACACCCTTTTAATGCAATGTGTAGAATGTCTTACTTTTTGCGATCACACGCAATCAATACAACTTTCAACAACGGATCTCTTGGCTCTCGCATCGATGAAGAACGCAGCGAAATGCGATACGTAATGTGAATTGCAGAATTCAGTGAATCATCGAATCTTTGAACGCACCTTGCGCCCTTTGGCATTCCGAAGGGCACACCCGTTTGAGKGKCAWGACATTCCTCAAACCTTCTTGGTTTCTTGACCAGGAAGGCTTTGGACTTTGGAGGCTTTTGCTGGCATTCCTTTGTTGGAGCCAGCTCCTCTGAAATGAATTAGTGGGGTCTGCTTTGCCGATCCTTGACGTGATAAGATGTTTCTACGTCTTGGGTTTCGCACTG-TTCCTGCTTCTAACCGTCTCGTAGGAGAC
67Russula_ahmadii_Pakistan_Galyat_HG796943 TGTCGCTGACTTTTGAAAGGGTCGTGCACGCCTCGGTACTCTCACATATAATCCATCTCACCCCT-TTGGGCATCACCGCGTGGGGACCCCTTTTGGCTAGTTCTGAGGGGGGTTTTCACGTTTTTACACACACATCATTTTAATGCATTGCATAGAATGTCTTACTTTTTGCGATCACACGCAATTAATACAACTTTCAACAACGGATCTCTTGGCTCTCGCATCGATGAAGAACGCAGCGAAATGCGATACGTAATGTGAATTGCAGAATTCAGTGAATCATCGAATCTTTGAACGCACCTTGCGCCCTTTGGTATTCCGAAGGGCACACCCGTTTGAGTGTCGTGACATTCTCAAAACCTTCTTGGTTTCTTGACCGGGAAGGCTTTGGACTCTGGAGGTTCTTGCTGGCCTTTCTTTATTGAAGCCAGCTCCTCTGAAATGCATTAGTGGGATCTGCTTTGCCGATCCTTGACGTGATAAAATATTTCTACGTCTTGGGTCTTGCACTGTATCCTGCTTCTAACCGTCTCATAGAAGAC
68Russula_parksii_USA_Oregon_AY239335 TGTCGCTGACTTTTGAAAGGGTCGTGCACACCTCGGTGCTCTCGCATATAATCCATCTCACCCCTTTTGTGCATCACCGCGTGGGGACCCCTTTTGGCTAGTTCTGAGGGGGGTTTTCACGTTTTTACACAGACACCCTTTTAATGCAATGTGTAGAATGTCTTACTTTTTGCGATCACACGCAATCAATACAACTTTCAACAACGGATCTCTTGGCTCTCGCATCGATGAAGAACGCAGCGAAATGCGATACGTAATGTGAATTGCAGAATTCAGTGAATCATCGAATCTTTGAACGCACCTTGCGCCCTTTGGCATTCCGAGGGGCACACCCGTTTGAGTGTCGTGACATCCTCAAAACCTTCTTGGTTTCTTGACCAGGAAGGCTTTGGACTTTGGAGGCTTTTGCTGGCCTTCCTTTGTTGGAGCCAGCTCCTCTGAAATGAATTAGTGGGGTCTGCTTTGCTGATCCTTGACGTGATAAGATGTTTCTACGTCTTGGGTTTCGCACTGTATCCTGCTTCTAACTGTCTCATAGAAGAC
69Russula_pectinata_Europe_AY061706 TGTCGCTGACCTTTGAAAGGGTCGTGCACGCCTCGGTGCTTTCACACACAATCCATCTCACCCCTTTTGTGCATCACCGCGTGGGGGTCCCTTTTAGCTAGTTCTGAAGGGGGCTTTCGCGTTTTTACAAACACACCCTTTTAATGCAATATGTAGAATGTCTTACTTTTTGCGATCACACGCAATCAATACAACTTTCAACAACGGATCTCTTGGCTCTCGCATCGATGAAGAACGCAGCGAAATGCGATACGTAATGTGAATTGCAGAATTCAGTGAATCATCGAATCTTTGAACGCACCTTGCGCCCTTTGGCATTCCGAAGGGCACACCCGTTTGAGTGTCGTGACATCCTC-AAACGTTCTTGGTTTCTTGACTGAGAAGGCTTTGGACTTTGGAGGCATTTACTGGCCTTCGCTTGTTGAAGCCAGCTCCTCTTAAATGAATTAGTGGGGTCTGCTGTGCTGATCCTTGACGCGATAAGATGCGTCTACGTCTTGGGTTACGCACTGTAACCTGCTGCTTACCGTCTCATAGAAGAC
6Russula_amoenolens_Germany_AF418615 TGTCGCTGACCTTTGAAAGGGTCGTGCACACCTCGGTGCTTTCACACACAATCCATCTCACCCCTTTTGTGCATCACCGCGTGGGGGTCCCTTTTAGCTAGTTCTGAAGGGGGCTTTCGCGTTTTTACAAACACACCCTTTTAATGCAATATGTAGAATGTCTTACTTTTTGCGATCACACGCAATCAATACAACTTTCAACAACGGATCTCTTGGCTCTCGCATCGATGAAGAACGCAGCGAAATGCGATACGTAATGTGAATTGCAGAATTCAGTGAATCATCGAATCTTTGAACGCACCTTGCGCCCTTTGGCATTCCGAAGGGCACACCCGTTTGAGTGTCGTGACATCCTC-AAACCTTCTTGGTTTCTTGACTGAGAAGGCTTTGGACTTTGGAGGCTTTTGCTGGCCTTTGCTTGTTGAAGCCAGCTCCTCTTAAATGAATTAGTGGGGTCTGCTTTGCTGATCCTTGACGTGATAAGATGCTTCTACGTCTTGGGTTACGCACTGTATCCTGCTTCTAACCGTCTCATAGAAGAC
70Russula_pectinata_Germany_KF318081 TGTCGCTGACCTTTTAAAGGGTCGTGCACACCTCGGTGCTCTCGCACATAATCCATCTCACCCCT-TTGTGCATCACCGCGTGGGGGCCCCTTTTGGCTAGTTCCGAGGGGGGCTTTCACGTTTTTACACACACACCATTTTAATGCAATGCGTAGAATGTCTTACTTTTTGCGATCACACGCAATTAATACAACTTTCAACAACGGATCTCTTGGCTCTCGCATCGATGAAGAACGCAGCGAAATGCGATACGTAATGTGAATTGCAGAATTCAGTGAATCATCGAATCTTTGAACGCACCTTGCGCCCTTTGGTATTCCGAGGGGCACACCCGTTTGAGTGTCGTGACATTCTCAAAACCTTCTTGGTTTCTTGACCAGGAAGGTTTTGGACTCTGGAGGTTCTTGCTGGCCTTCCTTTGTTGAAGCCAGCTCCTCTGAAATGAATTAGTAGGGTCTGCTTTGCTGATCCTCGACGTGATAAGATATTTCTACGTCTTGGGTCTCGCACTGT--CCTGCTTCTAACCGTCTCATAGAAGAC
71Russula_pectinata_Germany_KF318082 TGTCGCTGACCTTTTAAAGGGTCGTGCACACCTCGGTGCTCTCGCACATAATCCATCTCACCCCT-TTGTGCATCACCGCGTGGGGGCCCCTTTTGGCTAGTTCCGAGGGGGGCTTTCACGTTTTTACACACACACCATTTTAATGCAATGCGTAGAATGTCTTACTTTTTGCGATCACACGCAATTAATACAACTTTCAACAACGGATCTCTTGGCTCTCGCATCGATGAAGAACGCAGCGAAATGCGATACGTAATGTGAATTGCAGAATTCAGTGAATCATCGAATCTTTGAACGCACCTTGCGCCCTTTGGTATTCCGAGGGGCACACCCGTTTGAGTGTCGTGACATTCTCAAAACCTTCTTGGTTTCTTGACCAGGAAGGTTTTGGACTCTGGAGGTTCTTGCTGGCCTTCCTTTGTTGAAGCCAGCTCCTCTGAAATGAATYAGTAGGGTCTGCTTTGCTGATCCTCGACGTGATAAGATATTTCTACGTCTTGGGTCTYGCACTGT--CCTGCTTCTAACCGTCTCATAGAAGAC
72Russula_pectinatoides_USA_Tennessee_KF245518 TGTCGCTGACTTTTGAAACGGTCGTGCACGCCTCGGTACTCTCACATACAATCCATCTCACCCCTCTTGTGCATCACCGCGTGGAGGCCCCTTTTGGCTAGTTCTAAAGGGGGTTTTCGCGTTTTTATACATACACCGTTTTAATGCAATGCGTAGAATGTCATAC-TTTTGCGATCACACGCAATTAATACAACTTTCAACAACGGATCTCTTGGCTCTCGCATCGATGAAGAACGCAGCGAAATGCGATACGTAATGTGAATTGCAGAATTCAGTGAATCATCGAATCTTTGAACGCACCTTGCGCCCTTTGGTATTCCGAAGGGCACACCCGTTTGAGTGTCGTGACATCCTC-AAACCTTCTTGGTTTCTTGACCAGGAAGGCTTTGGACTCTGGAGGTTTTTGCTGGCCTTACTTTGTTGAAGCCAGCTCCTCTAAAATGGATTAGTGGGATCTGCTTTGCGGATACTTGACGTGATAAGATATTTCTACGTCTTGGATCTCGCACTGTATCCTGCTTCTAACCGTCTCATAGAAGAC
73Russula_pectinatoides_USA_New_York_KU640189 -----------------------------------------------------------------------------------------------------------------------------------------------------T---------------------------------------------------CAACGGATCTCTTGGCTCTCGCATCGATGAAGAACGCAGCGAAATGCGATACGTAATGTGAATTGCAGAATTCAGTGAATCATCGAATCTTTGAACGCACCTTGCGCCCTTTGGCATTCCGAAGGGCACACCCGTTTGAGTGTCGTGACATCCTC-AAACCTTCTTAGTTTCTTGACTGAGAAGGCTTTGGACTTTGGAGGCTTTTGCTGACCTTCCCTTGTTGAAGCCAGCTCCTCTTAAATGAATTAGTGGGGTCTGCTTTGCCTATCCTTGACGTGATAAGATGCTTCTACGTCTTGGGTTTTGCACTGTATCCTGCTTCTAACCGTCTTATAGAAGAC
74Russula_pectinatoides_China_Yunnan_JX425405 TGTCGCTGACCTTTG-AACGGTCGTGCACGCTTCGGTACTCTCACATACAATCCATCTCACCCCTCTTGTGCATCACCGCGCGGAGGCCCCTTTTGGCTAGTTCTAAAGGGGGTTTTCACGTTTTTATACATACACCATTTTAATGCAATGCGTAGAATGTCATAC-TTTTGCGATCACACGCAATTAATACAACTTTCAACAACGGATCTCTTGGCTCTCGCATCGATGAAGAACGCAGCGAAATGCGATACGTAATGTGAATTGCAGAATTCAGTGAATCATCGAATCTTTGAACGCACCTTGCGCCCTTTGGTATTCCGAAGGGCACACCCGTTTGAGTGTCGTGAAATCCTC-AAACCTTCTTGGTTTCTTGACCAGGAAGGCTTTGGACTCTGGAGGTTCTTGCTGGCCTTACTTTGTTGAAGCCAGCTCCTCTAAAATGAATTAGTGGGATCTGCTTTGCGGATACTTGACGTGATAAGATATTTCTACGTCTTGGATCTCGCACTGTATCCTGCTTCTAACCGTCTCATAGAAGAC
75Russula_pila_Spain_AF230893 TGTCGCTGACTTTTGAAAGGGTCGTGCACACCTCGGTGCTCTCGAACATAATCCATCTCACCCCTTTTGTGCATCACCGCGTGGGGACCCCTTTTGGCTAGTTCCGAG-GGGGTTTTCACGTTTTTACACAGACACCCTTTTAATGCAATGTGTAGAATGTCTTACTTTTTGCGATCACACGCAATCAATACAACTTTCAACAACGGATCTCTTGGCTCTCGCATCGATGAAGAACGCAGCGAAATGCGATACGTAATGTGAATTGCAGAATTCAGTGAATCATCGAATCTTTGAACGCACCTTGCGCCCTTTGGCATTCCGAGGGGCACGCCCGTTTGAGTGTCGTGACATCCTCAAAACCTTCTTGGTTTCTTGACCGGGAAGGCTTTGGACTTTGGAGGCTTTTGCTGGCCTTCCTTTGTTGGAGCCATCTCCTCTAAAATGAATTAGTAGGGTCTGCTTTGCCGATCCTTGACGTGATAAGATGTTTCTACGTCTTGGGTTTCGCACTGTATCCTGCTTCTAACTGTCTCATAGAAGAC
76Russula_pilosella_Australia_Queensland_EU019941 -----------------------------------GTGCTCTCACACATAATCCATCTTACCCCT-TTGTGCATCACCGCGTGGGGGCCCCTTTTGGCTTGTTCTGAAGGGGGTTTTCGCGTTTTTACACAGACACCCTTTTAATGCAATATGTAGAATGTCTTACTTTTTGCAATTATATGCAATCAATACAACTTTCAACAACGGATCTCTTGGCTCTCGCATCGATGAAGAACGCAGCGAAATGCGATACGTAATGTGAATTGCAGAATTCAGTGAATCATCGAATCTTTGAACGCATCTTGCGCCCTTTGGCATTCCAAAGGGCACACCCGTTTGAGTGTCGTGAAATTCTCAAA-CCTTCTTAGTTTCATGACTGGGAAGGCTTTGGACTTTGGAGGCTTTTGCTGGCTTTCCCTTGTTGGGGCCAGCTCCTCTGAAATGAATTAGTGGGGTCTGCTTTGCTGATTCTTGACGTGATAAGATGTTTCTACGTCTTGGGTTTCGCACTGTATCCTGCTTCTAACCGTCTCATAGAAGAC
77Russula_praetervisa_Italy_UDB019333 TGTCGCTGACTTTTGAAATGGTCGTGCACACCTCGGTGCTCTCATATACAATCCATCTCACCCCTCTTGTGCATCACCGCGTGGAGGCCCCTTTTGGCTAGTTCTAAAGGGGGTTTTCATGTTTTTATACATACACCATTTTAATGCAATGCGTAGAATGTCATAC-TTTTGCGATCACACGCAATTAATACAACTTTCAACAACGGATCTCTTGGCTCTCGCATCGATGAAGAACGCAGCGAAATGCGATACGTAATGTGAATTGCAGAATTCAGTGAATCATCGAATCTTTGAACGCACCTTGCGCCCTTTGGTATTCCGAAGGGCACACCCGTTTGAGTGTCGTGACATCCTC-AAACCTTCTTGGTTTCKTGACCAGGAAGGCTTTGGACTCTGGAGGTTCTTGCTGGCTTTCCTTTGTTGAAGCCAGCTCCTCTAAAATGAATTAGTGGGATCTGCTTTGCCAATCCTTGACGTGATAAGATATTTCTACGTCTTGGGTCTTGCACTGTATCTCGCTTCTAACCGTCTTATACAAGAC
78Russula_praetervisa_Italy_UDB019331 TGTCGCTGACTTTTGAAATGGTCGTGCACACCTCGGTGCTCTCATATACAATCCATCTCACCCCTCTTGTGCATCACCGCGTGGAGGCCCCTTTTGGCTAGTTCTAAAGGGGGTTTTCATGTTTTTATACATACACCATTTTAATGCAATGCGTAGAATGTCATAC-TTTTGCGATCACACGCAATTAATACAACTTTCAACAACGGATCTCTTGGCTCTCGCATCGATGAAGAACGCAGCGAAATGCGATACGTAATGTGAATTGCAGAATTCAGTGAATCATCGAATCTTTGAACGCACCTTGCGCCCTTTGGTATTCCGAAGGGCACACCCGTTTGAGTGTCGTGACATCCTC-AAACCTTCTTGGTTTCTTGACCAGGAAGGCTTTGGACTCTGGAGGTTCTTGCTGGCTTTCCTTTGTTGAAGCCAGCTCCTCTAAAATGAATTAGTGGGATCTGCTTTGCCAATCCTTGACGTGATAAGATATTTCTACGTCTTGGGTCTTGCACTGTATCTCGCTTCTAACCGTCTTATACAAGAC
79Russula_pseudocatillus_China_Guangdong_MK049974 TGTCGCTGACCTTTG-AAGGGTCGTGCACACCTCGGTGCTTTCACACATAATCCATCTCACCCCTTTTGTGCATCACCGCGTGGGGGCCCCTTTTAGCTAGTTCTGAAGGGGGCTTTCATGTTTTTACAAACACACCCTTTTAATGCAATGTGTAGAATGTC----TTTTTGCGATGACATGCAATCAATACAACTTTCAACAACGGATCTCTTGGCTCTCGCATCGATGAAGAACGCAGCGAAATGCGATACGTAATGTGAATTGCAGAATTCAGTGAATCATCGAATCTTTGAACGCACCTTGCGCCCTTTGGCATTCCGAAGGGCACACCCGTTTGAGTGTCGTGACAATCTCAAAACCTTCTTGGTTTCTTGACTAGAAAGGCTTTGGACTTTGGAGGCTTTTGCTGGCCTTCCCTTGTTGAAGCCAGCTCCTCTGAAATGAATTAGTGGGGTCTGCTTTGCTGATCCTTGACGTGATAAGATGCTTCTACGTCTTGGGTTTTGCACTGTATCCTGCTTCTAACGGTCTCATAGAAGAC
7Russula_amoenolens_France_KF245510 TGTCGCTGACCTTTGAAAGGGTCGTGCACGCCTCGGTGCTTTCACACACAATCCATCTCACCCCTTTTGTGCATCACCGCGTGGGGGTCCCTTTTAGCTAGTTCTGAAGGGGGCTTTCGCGTTTTTACAAACACACCCTTTTAATGCAATATGTAGAATGTCTTACTTTTTGCGATCACACGCAATCAATACAACTTTCAACAACGGATCTCTTGGCTCTCGCATCGATGAAGAACGCAGCGAAATGCGATACGTAATGTGAATTGCAGAATTCAGTGAATCATCGAATCTTTGAACGCACCTTGCGCCCTTTGGCATTCCGAAGGGCACACCCGTTTGAGTGTCGTGACATCCTC-AAACCTTCTTGGTTTCTTGACTGAGAAGGCTTTGGACTTTGGAGGCTTTTGCTGGCCTTTGCTTGTTGAAGCCAGCTCCTCTTAAATGAATTAGTGGGGTCTGCTTTGCTGATCCTTGACGTGATAAGATGCTTCTACGTCTTGGGTTACGCACTGTATCCTGCTTCTAACCGTCTCATAGAAGAC
80Russula_pseudocatillus_China_Guangdong_MK049975 TGTCGCTGACCTTTGAAAGGGTCGTGCACACCTCGGTGCTTTCACACATAATCCATCTCACCCCTTTTGTGCATCACCGCGTGGGGGCCCCTTTTAGCTAGTTCTGAAGGGGGCTTTCATGTTTTTACAAACACACCCTTTTAATGCAATGTGTAGAATGTC----TTTTTGCGATGACACGCAATCAATACAACTTTCAACAACGGATCTCTTGGCTCTCGCATCGATGAAGAACGCAGCGAAATGCGATACGTAATGTGAATTGCAGAATTCAGTGAATCATCGAATCTTTGAACGCACCTTGCGCCCTTTGGCATTCCGAAGGGCACACCCGTTTGAGTGTCGTGACAATCTCAAAACCTTCTTGGTTTCTTGACTAGAAAGGCTTTGGACTTTGGAGGCTTTTGCTGGCCTTCCCTTGTTGAAGCCAGCTCCTCTGAAATGAATTAGTGGGGTCTGCTTTGCTGATCCTTGACGTGATAAGATGCTTCTACGTCTTGGGTTTTGCACTGTATCCTGCTTCTAACGGTCTCATAGAAGAC
81Russula_pseudopectinatoides_China_Xizang_KM269079 TGTCGCTGACTTTTG-AAGGGTCGTGCACACCTCAGTGCTCTCACATATAATCCATCTCACCCCT-TTGTGCATCACCGCGTGGGGGCCCCTTTTGGCTAGTTCTAAGGGGGGCTTTCATGTCTTTACACATACACCATTTTAATGCAATGCGTAGAATGTCTTACTTTTTGCGATCATACGCAATTAATACAACTTTCAACAACGGATCTCTTGGCTCTCGCATCGATGAAGAACGCAGCGAAATGCGATACGTAATGTGAATTGCAGAATTCAGTGAATCATCGAATCTTTGAACGCACCTTGCGCCCTTTGGTATTCCGAAGGGCACACCCGTTTGAGTGTCGTGACATTCTC-AAACCTTTTTGGTTTCTTGACCAAGAAGGCTTTGGACTCTGGAGGTTCTTGCTGGCCTTTCTTTATTGAAGCCAGCTCCTCTGAAATGAATTAGTGGGATCCACTTTGCCGATCCTTGACGTGATAAGATATTTCTACGTCTTGGGTCTCGCACTGTATCCTGCTTCTAACCGTCTCATAGAAGAC
82Russula_pseudopectinatoides_China_Xizang_KM269077 TGTCGCTGACTTTTG-AAGGGTCGTGCACACCTCGGTGCTCTCACATATAATCCATCTCACCCCT-TTGTGCATCACCGCGTGGGGGCCCCTTTTGGCTAGTTCTAAGGGGGGCTTTCATGTCTTTACACATACACCATTTTAATGCAATGCGTAGAATGTCTTACTTTTTGCGATCATACGCAATTAATACAACTTTCAACAACGGATCTCTTGGCTCTCGCATCGATGAAGAACGCAGCGAAATGCGATACGTAATGTGAATTGCAGAATTCAGTGAATCATCGAATCTTTGAACGCACCTTGCGCCCTTTGGTATTCCGAAGGGCACACCCGTTTGAGTGTCGTGACATTCTC-AAACCTTTTTGGTTTCTTGACCAAGAAGGCTTTGGACTCTGGAGGTTCTTGCTGGCCTTTCTTTATTGAAGCCAGCTCCTCTGAAATGAATTAGTGGGATCCACTTTGCCGATCCTTGACGTGATAAGATATTTCTACGTCTTGGGTCTCGCACCGTATCCTGCTTCTAACCGTCTCATAGAAGAC
83Russula_pseudopectinatoides_China_Guangdong_MK860689 TGTCGCTGACTTTTGAAAGGGTCGTGCACACCTCGGTGCTCTCACATATAATCCATCTCACCCCT-TTGTGCATCACCGCGTGGGGGCCCCTTTTGGCTAGTTCTAAGGGGGGCTTTCATGTCTTTACACATACACCATTTTAATGCAATGCGTAGAATGTCTTACTTTTTGCGATCATACGCAATTAATACAACTTTCAACAACGGATCTCTTGGCTCTCGCATCGATGAAGAACGCAGCGAAATGCGATACGTAATGTGAATTGCAGAATTCAGTGAATCATCGAATCTTTGAACGCACCTTGCGCCCTTTGGTATTCCGAAGGGCACACCCGTTTGAGTGTCGTGACATTCTC-AAACCTTCTTGGTTTCTTGACCAAGAAGGCTTTGGACTCTGGAGGTTCTTGCTGGCCTTTCTTTATTGAAGCCAGCTCCTCTGAAATGAATTAGTGGGATCCACTTTGCTGATCCTTGACATGATAAGATATTTCTACGTCTTGGGTCTCGCACTGTATCCTGCTTCTAACCGTCTCATAGAAGAC
84Russula_pulverulenta_USA_Tennessee_EU598186 TGTCGCTGACTTTTCAAAGGGTCGTGCACACCTCGGTGCTCTCGTACAAAATCCAATTCACCCC-TTTGTGCATCACCGCGTGGGGGCCCCTTTTGGTTAGTTCTGAGGGGGGCGTTCACGTTTTTATACAAACACCCTTTTAATGCAATATGTAGAATGTCTTACTTTTTGCGATCACACGCAATTAATACAACTTTCAACAACGGATCTCTTGGCTCTCGCATCGATGAAGAACGCAGCGAAATGCGATACGTAATGTGAATTGCAGAATTCAGTGAATCATCGAATCTTTGAACGCACCTTGCGCCCTTTGGCATTCCGAAGGGCACACCCGTTTGAGTGTCGTGACATTCTC-AAACCTTCTTGGTTTCTTGACCGGGAAGGCTTTGGACTTTGGAGGCTTTTGCTGGCATTCCCTTGTTGAAGCCAGCTCCTCTGAAATGAATTAGTGGGGTCTGCTTTGCCAATCCCTGACGTGATAAGATATTTCTACGTCTTGGGTTTCGCATCC-ATCCTGCTTCTAACCGTCTCATAGAAGAC
85Russula_punctipes_China_Guangdong_MH168576 TGTCGCTGTCCTCCAGAGGGGTCGTGCACGCCCCGGTGCTCTCACACATAATCCATCTCACCCCTTTTGTGCATCACCGCGTGGGGACCCCTTTTGGCCAGTTCCGAGGGGGGTTTTCACGTTTTTACAAAAACACCCCTTTAATGCAATGTGTAGAATGTCTTACTTTTTGCGATCATACGCAATCAATATAACTTTCAACAACGGATCTCTTGGCTCTCGCATCGATGAAGAACGCAGCGAAATGCGATACGTAATGTGAATTGCAGAATTCAGTGAATCATCGAATCTTTGAACGCACCTTGCGCCCTTTGGTATTCCGAGGGGCACACCCGTTTGAGCGTCGTGACATTCTCAAA-CCTTCTCGGTTTCTCGACCGGGAAGGCTTTGGACTTTGGAGGCTTTTGCTGACCTTCCTTTGTTGGAACCAGCTCCTCTGAAATGAATTAGTAGGGTCTACTTTGCCGATCCTTGACGTGATAAAATGTTTCTACGTCTCGGGTTTCGCACTGTATCCTGCTTCTAACCGTCTCTCAGAAGAC
86Russula_punctipes_China_Guangdong_MH168577 TGTCGCTGTCCTCCAGAGGGGTCGTGCACGCCCCGGTGCTCTCACACATAATCCATCTCACCCCTTTTGTGCATCACCGCGTGGGGACCCCTTTTGGCCAGTTCCGAGGGGGGTTTTCACGTTTTTACAAAAACACCCCTTTAATGCAATGTGTAGAATGTCTTACTTTTTGCGATCATACGCAATCAATATAACTTTCAACAACGGATCTCTTGGCTCTCGCATCGATGAAGAACGCAGCGAAATGCGATACGTAATGTGAATTGCAGAATTCAGTGAATCATCGAATCTTTGAACGCACCTTGCGCCCTTTGGTATTCCGAGGGGCACACCCGTTTGAGCGTCGTGACATTCTCAAA-CCTTCTCGGTTTCTCGACCGGGAAGGCTTTGGACTTTGGAGGCTTTTGCTGACCTTCCTTTGTTGGAACCAGCTCCTCTGAAATGAATTAGTAGGGTCTACTTTGCCGATCCTTGACGTGATAAAATGTTTCTACGTCTCGGGTTTCGCACTGTATCCTGCTTCTAACCGTCTCTCAGAAGAC
87Russula_putida_Italy_HG798527 TGTCGCTGACTTTTGAAAGGGTCGTGCACACCTCGGTGCTCTCGCACATAATCCATCTCACCCCTTTTGTGAATCACCGCGTGGAAACCCCTTTTGGCTAGTTCTGAGGGGGGTTTTCACGTTTTTACACAGACACCCTTTTTATGCAATGTGTAGAATGTCTTACTTTTTGCGATCACACGCAATCAATACAACTTTCAACAACGGATCTCTTGGCTCTCGCATCGATGAAGAACGCAGCGAAATGCGATACGTAATGTGAATTGCAGAATTCAGTGAATCATCGAATCTTTGAACGCACCTTGCGCCCTTTGGCATTCCGAAGGGCACACCCGTTTGAGTGTCGTGACATCCTCAAAACCTTCTTGGTTTCTTGACCGGGAAGGCTTTGGACTTTGGAGGCTTTTGCTGGCCTTCCTTTGATGGAGCCAGCTCCTCTGAAAAGAATTAGTGGGGTCTGCTTTGCTGATCCTTGACGTGATAAGATGTTTCTACGTCTTGGGTTTCGCACTG-TTCCTGCTTCTAACTGTCTCATAGAAGAC
88Russula_recondita_Switzerland_KJ530750 TGTCGCTGACTTTTGAAATGGTCGTGCACGCCTCGGTACTCTCACATACAATCCATCTCACCCCTCTTGTGCATCACCGCGTGGAGGCCCCTTTTGGCTAGTTCTAAAGGGGGTTTTCACGTTTTTATACATACACTATTTTAATGCAATGCGTAGAATGTCATAC-TTTTGCGATCACACRCAATTAATACAACTTTCAACAACGGATCTCTTGGCTCTCGCATCGATGAAGAACGCAGCGAAATGCGATACGTAATGTGAATTGCAGAATTCAGTGAATCATCGAATCTTTGAACGCACCTTGCGCCCTTTGGTATTCCGAAGGGCACACCCGTTTGAGTGTCGTGACATCTTC-AAACCTTCTTGGTTTCTCGACCAGGAAGGCTTTGGACTCTGGAGGTTCTTGCTGGCCTTACTTTGTTGAAGCCAGCTCCTCTAAAATGAATTAGTGGGATCTGCTTTGCGGATACTTGACGTGATAAGATATTTCTACGTCTTGGATCTCGCACTGTATCCTGCTTCTAACCGTCTCATAGAAGAC
89Russula_recondita_Sweden_DQ422026 TGTCGCTGACTTTTGAAATGGTCGTGCACGCCTCGGTACTCTCACATACAATCCATCTCACCCCTCTTGTGCATCACCGCGTGGAGGCCCCTTTTGGCTAGTTCTAAARGGGGTTTTCACGTTTTTATACATACACYATTTTAATGCAATGCGTAGAATGTCATAC-TTTTGCGATCACACGCAATTAATACAACTTTCAACAACGGATCTCTTGGCTCTCGCATCGATGAAGAACGCAGCGAAATGCGATACGTAATGTGAATTGCAGAATTCAGTGAATCATCGAATCTTTGAACGCACCTTGCGCCCTTTGGTATTCCGAAGGGCACACCCGTTTGAGTGTCGTGACATCYTC-AAACCTTCTTGGTTTCTCRACCAGGAAGGCTTTGGACTCTGGAGGTTCTTGCTGGCCTTACTTTGTTGAAGCCAGCTCCTCTAAAATGAATTAGTGGGATCTGCYTTGCGGATACTTGACGTGATAAGATATTTCTACGTCTTGGATCTYGCACTGTATCCTGCTTCTAACCGTCTCATAGAAGAC
8Russula_cf_amoenolens_China_Heilongjiang_KY357332 TGTCGCTGACCTTTGAAAGGGTCGTGCACACCTTGGTGCTTTCACACATAATCCATCTCACACCTTTTGTGCATCACCGCGTGGGGGCCCCTTTTAGCTAGTTCTGAAGGGGGCTTTCACGTTTTTAC-AACACACCCTTTTAATGCAATATGTAGAATGTCTTACTTTTTGCGATCACACGCAATCAATACAACTTTCAACAACGGATCTCTTGGCTCTCGCATCGATGAAGAACGCAGCGAAATGCGATACGTAATGTGAATTGCAGAATTCAGTGAATCATCGAATCTTTGAACGCACCTTGCGCCCTTTGGCATTCCGAAGGGCACACCCGTTTGAGTGTCGTGACATCCTC-AAACCTTCTTGGTTTCTTGACTGAGAAGGCTTTGGACTTTGGAGGCTTTTGCTGGCCTTCCCTTGTTGAAGCCAGCTCCTCTGAAATGAATTAGTGGGGTCTGCTTTGCTGATCCTTGACGTGATAAGATGCTTCTACGTCTTGGGTTTTGCACTGTATCCTGCTTCTAACTGTCTTGTAGAAGAC
90Russula_recondita_Estonia_Saare_maakond_UDB011156 TGTCGCTGACTTTTGAAATGGTCGTGCACGCCTTGGTACTCTCACATACAATCCATCTCACCCCTCTTGTGCATCACCGCGTGGAGGCCCCTTTTGGCTAGTTCTAAAAGGGGTTTTCACGTTTTTATACATACACCATTTTAATGCAATGCGTAGAATGTCATAC-TTTTGCGATCACACGCAATTAATACAACTTTCAACAACGGATCTCTTGGCTCTCGCATCGATGAAGAACGCAGCGAAATGCGATACGTAATGTGAATTGCAGAATTCAGTGAATCATCGAATCTTTGAACGCACCTTGCGCCCTTTGGTATTCCGAAGGGCACACCCGTTTGAGTGTCGTGACATCCTC-AAACCTTCTTGGTTTCTCAACCAGGAAGGCTTTGGACTCTGGAGGTTCTTGCTGGCCTTACTTTGTTGAAGCCAGCTCCTCTAAAATGAATTAGTGGGATCTGCCTTGCGGATACTTGACGTGATAAGATATTTCTACGTCTTGGATCTTGCACTGTATCCTGCTTCTAACCGTCTCATAGAAGAC
91Russula_rufobasalis_China_Guangdong_MH168567 TGTCGCTGACTTTTGAAAGGGTCGTGCACACCTCGGTGCTCTCGCACATAATCCATCTCACCCT--TTGTGCATTACCGCGTGGGGGCCCCTTTTGGCTATTTCTGAGGGGGGTCTTCATGTTTTTACATTAACG------------CATGTGTAGAATGTCTTACTTTTTGTGATCACACACAATCAATACAACTTTCAACAACGGATCTCTTGGCTCTCGCATCGATGAAGAACGCAGCGAAATGCGATACGTAATGTGAATTGCAGAATTCAGTGAATCATCGAATCTTTGAACGCACCTTGCGCCCTTTGGTATTCCGAGGGGCACACCCGTTTGAGTGTCGTGACATTCTCAAAACCTTTTTGGTTTCTTAACCAGGAAGGCTTTGGACTTTGGGGG-CTTTGCTGGTCTTCCCTTGTTGAAGCCAGCTCCTCTGAAATGAATTAGTGGGGTCCCCTTTGCTGATCCTTGACGTGATAAGATGTTTCTACGTCCGGGGTTTCGCACTGTATCCTGCTTCTAATCGTCTCATAGAAGAC
92Russula_rufobasalis_China_Guangdong_MH168570 TGTCGCTGACTTTTGAAAGGGTTGTGCACACCTCGGTGCTCTCGCACATAATCCATCTCACCCT--TTGTGCATTANCGCGTGGGGGCCCCTTTTGGCTATTTCTGAGGGGGGTCTTCATGTTTTTACATTAACG------------CATGTGTAGAATGTCTTACTTTTTGTGATCACACACAATCAATACAACTTTCAACAACGGATCTCTTGGCTCTCGCATCGATGAAGAACGCAGCGAAATGCGATACGTAATGTGAATTGCAGAATTCAGTGAATCATCGAATCTTTGAACGCACCTTGCGCCCTTTGGTATTCCGAGGGGCACACCCGTTTGAGTGTCGTGACATTCTCAAAACCTTTTTGGTTTCTTAACCAGGAAGGCTTTGGACTTTGGGGG-CTTTGCTGGTCTTCCCTTGTTGAAGCCAGCTCCTCTGAAATGAATTAGTGGGGTCCCCTTTGCTGATCCTTGACGTGATAAGATGTTTCTACGTCCGGGGTTTCGCACTGTATCCTGCTTCTAATCGTCTCATAGAAGAC
93Russula_senecis_Korea_Socho_myeon_KX574698 TGTCGCTGTCCTCTAAGGGGGTCGTGCACGCCTCGGTGCTCTCACACATAATCCATCTCACCCCTTTTGTGCATCACCGCGTGGGGACCCCTTTTGGCTAGTTCCGAGGGGGGTTTTCACGTTTTTACAAAAACACCCTTTTAATGCAATGTGTAGAATGTCTTACTTTTTGCGATCATACGCAATCAATACAACTTTCAACAACGGATCTCTTGGCTCTCGCATCGATGAAGAACGCAGCGAAATGCGATACGTAATGTGAATTGCAGAATTCAGTGAATCATCGAATCTTTGAACGCACCTTGCGCCCTTTGGTATTCCGAGGGGCACACCCGTTTGAGTGTCGTGACATTCTCAAA-CCTTCTCGGTTTCTCGACCGGGAAGGCTTTGGACTTTGGAGGCTTTTGCTGACCTTCCTTTGTTGGAACCAGCTCCTCTGAAATGAATTAGTAGGGTCTACTTTGCCGATCCTTGACGTGATAAAATGTTTCTACGTCTCGGGTTTCGCACTGTATCTTGCTTCTAACCGTCTCTCAGAAGAC
94Russula_senecis_India_West_Bengal_KP142981 TGTCGCTGTCCTCTAAAGGGGTCGTGCACGCCTCGGTGCTCTCACACATAATCCATCTCACCCCTTTTGTGCATCACCGCGTGGGGACCCCTTTTGGCTAGTTCCGAGGGGGGTTTTCACGTTTTTACAAAAACACCCTTTTAATGCAATGTGTAGAATGCCTTACTTTTTGCGACCATACGCAATCAATACAACTTTCAACAACGGATCTCTTGGCTCTCGCATCGATGAAGAACGCAGCGAAATGCGATACGTAATGTGAATTGCAGAATTCAGTGAATCATCGAATCTTTGAACGCACCTTGCGCCCTTTGGTATTCCGAGGGGCACACCCGTTTGAGTGTCGTGACATTCTCAAA-CCTTCTCGGTTTCTCGACCGAGAAGGCTTTGGAC-TTGGAGGCTTTTGCTGACCTTCCTTTGTTGGAACCAGCTCCTCTGAAATGAATTAGTAGGGTCTACTTTGCCGATCCTTGACGTGATAAAATGTTTCTACGTCTCGGGTTTCGCACTGTATCTTGCTTCTAACCGTCTCTCAGAAGAC
95Russula_shafferi_USA_Washington_AY239327 TGTCGCTGACTTTTGAAAGGGTCGTGCACACCTCGGTGCTCTCGCACATAATCCATCTCACCCCTTTTGTGCATCACCGCGTGGGGACCCCTTTTGGCTAGTTCTGAGGGGGGTTTTCACGTTTTTACACAGACACCCTTTTAATGCAATGTGGAGAATGTCTTACTTTTTGCGATCACACGCAATCAATACAACTTTCAACAACGGATCTCTTGGCTCTCGCATCGATGAAGAACGCAGCGAAATGCGATACGT-ATGTGAATTGCAGAATTCAGTGAATCATCGAATCTTTGAACGCACCTTGCGCCCTTTGGCATTCCGAGGGGCACACCCGTTTGAGTGTCGTGACATCCTCAAAACCTTCTTGGTTTCTTGACCGGGAAGGCTTTGGACTTTGGAGGCTTTTGCTGGCCTTCCTTTGTTGGAGCCAGCTCCTCTGAAATGAATTAGTGGGGTCTGCTTTGCCGATCCTTGACGTGATAAGATGTTTCTACGTCTTGGGTTTCGCACTGTATCCTGCTTCTAACTGTCTCATAG-AGAC
96Russula_similaris_USA_California_AY239329 TGTCGCTGACTTTTGAAAGGGTCGTGCACACCTCGGTGCTCTCGCATATAATCCATCTCACCCCTTTTGTGCATCACCGCGTGGGGACCCCTTTTGGCTAGTTCTGAGGGGGGTTTTCACGTTTTTACACAGACACCCTTTTAATGCAATGTGTAGAATGTCTTACCTTTTGCGATCACACGCAATCAATACAACTTTCAACAACGGATCTCTTGGCTCTCGCATCGATGAAGAACGCAGCGAAATGCGATACGTAATGTGAATTGCAGAATTCAGTGAATCATCGAATCTTTGAACGCACCTTGCGCCCTTTGGCATTCCGAGGGGCACACCCGTTTGAGTGTCGTGACATCCTCAAAACCTTCTTGGTTTCTTGACCGGGAAGGCTTTGGACTTTGGAGGCTTTTGCTGGCCTTCCTTTGTTGGAGCCAGCTCCTCTGAAATGAATTAGTGGGGTCTGCTTTGCCGATCCTTGACGTGATAAGATGTTTCTACGTCTTGGGTTTCGCACTGTATCCTGCTTCTAACTGTCTCATAGAAGAC
97Russula_similaris_USA_Oregon_AY239349 TGTCGCTGACTTTTGAAAGGGTCGTGCACACCTCGGTGCTCTCGCACATAATCCATCTCACCCCTTTTGTGCATCACCGCGTGGGGACCCCTTTTGGCTAGTTCTGAGGGGGGTTTTCACGTTTTTACACAGACACCCTTTTAATGCAATGTGTAGAATGTCTTACTTTTTGCGATCACACGCAATCAATACAACTTTCAACAACGGATCTCTTGGCTCTCGCATCGATGAAGAACGCAGCGAAATGCGATACGTAATGTGAATTGCAGAATTCAGTGAATCATCGAATCTTTGAACGCACCTTGCGCCCTTTGGCATTCCGAGGGGCACACCCGTTTGAGTGTCGTGACATCCTCAAAACCTTCTTGGTTTCTTGACCGGGAAGGCTTTGGACTTTGGAGGCTTTTGCTGGCCTTCCTTTGTTGGAGCCAGCTCCTCTGAAATGAATTAGTGGGGTCTGCTTTGCCGATCCTTGACGTGATAAGATGTTTCTACGTCTTGGGTTTCGCACTGTATCCTGCTTCTAACTGTCTCATAGAAGAC
98Russula_sp_China_Guangdong_MK860691 TGTCGCTGACCTTTGAAACGGTCGTGCACGCTTCAGTACTCTCACATACAATCCATCTCACCCCTCTTGTGCATCACCGCGCGGAGGCCCCTTTTGGCTAGTTCTAAAGGGGGTTTTCACGTTTTTATACATACACCATTTTAATGCAATGCGTAGAATGTCATAC-TTTTGCGATCACACGCAATTAATACAACTTTCAACAACGGATCTCTTGGCTCTCGCATCGATGAAGAACGCAGCGAAATGCGATACGTAATGTGAATTGCAGAATTCAGTGAATCATCGAATCTTTGAACGCACCTTGCGCCCTTTGGTATTCCGAAGGGCACACCCGTTTGAGTGTCGTGAAATCCTC-AAACCTTCTTGGTTTCTTGACCAGGAAGGCTTTGGACTCTGGAGGTTCTTGCTGGCCTTACTTTGTTGAAGCCAGCTCCTCTAAAATGAATTAGTGGGATCTGCTTTGCGGATACTTGACGTGATAAGATATTTCTACGTCTTGGATCTCGCACTGTATCCTGCTTCTAACTGTCTCATAGAAGAC
99Russula_straminella_China_Guizhou_MN649194 TGTCGCTGACCTTTGAAAGGGTTGTGCACACCTCGGTACTCTCACACACAATCCATCTCACCCCTTTTGTGCATCACCGCGTGGGGACCCCTTTTGGCTAGTTCTGAGAGGGGTTTTCACGTTTTTACACAGACACCCTTTTAATGCAATGTGTAGAATGTCTTACTTTTTGCGATCACACGCAATCAATACAACTTTCAACAACGGATCTCTTGGCTCTCGCATCGATGAAGAACGCAGCGAAATGCGATACGTAATGTGAATTGCAGAATTCAGTGAATCATCGAATCTTTGAACGCACCTTGCGCCCTTTGGCATTCCGAGGGGCACACCCGTTTGAGTGTCGTGACATCCTCAAAACCTTCTTGGTTTCTTGACCGGGAAGGCTTTGGACTTTGGAGGTTTTTGCTGGCCTTCCTTTGTTGGAGCCAGCTCCTCTGAAATGAATTAGTGGGGTCTGCTTTGCTGATCCTTGACGTGATAAGATGTTTCTACGTCTTGGGTTTCGCACTGTATCCTGCTTCTAACTGTCTTATAGAAGAC
9Russula_aromatica_USA_Oregon_AY239331 TGTCGCTGACTTTTGAAAGGGTCGTGCACACCTCGGTGCTCTCGCATATAATCCATCTCACCCCTTTTGTGCATCACCGCGTGGGGACCCCTTTTGGCTAGTTCTGAGGGGGGTTTTCACGTTTTTACACAGACACCCTTTTAATGCAATGTGTAGAATGTCTTACTTTTTGCGATCACACGCAATCAATACAACTTTCAACAACGGATCTCTTGGCTCTCGCATCGATGAAGAACGCAGCGAAATGCGATACGTAATGTGAATTGCAGAATTCAGTGAATCATCGAATCTTTGAACGCACCTTGCGCCCTTTGGCATTCCGAGGGGCACACCCGTTTGAGTGTCGTGACATCCTCAAAACCTTCTTGGTTTCTTGACCGGGAAGGCTTTGGACTTTGGAGGCTTTTGCTGGCCTTCCTTTGTTGGAGCCAGCTCCTCTGAAATGAATTAGTGGGGTCTGCTTTGCCGATCCTTGACGTGATAAGATGTTTCTACGTCTTGGGTTTCGCACTGTATCCTGCTTCTAACTGTCTCATAGAAGAC
