# Supplementary material for: Three new Russula species in sect. Ingratae (Russulales, Basidiomycota) from southern China
Source: MycoKeys. 2021 Nov 8;84:103–39. doi: 10.3897/mycokeys.84.68750 (PMC8592955; doi:10.3897/mycokeys.84.68750)
Supplement: Supplementary material 4 — Nexus file for MP analysis [file mycokeys-84-103-s004.nxs]

#NEXUS
BEGIN DATA;
dimensions ntax=117 nchar=543;
format missing=?
symbols="ABCDEFGHIKLMNPQRSTUVWXYZ"
interleave datatype=DNA gap= -;

matrix
1Russula_aff_pilosella_Austral  TGTCGCTGACTCTTGAAAGGGTCGTGCACACCTCGGTGTTCTCACACATA
2Russula_ahmadii_Pakistan_Khyb  TGTCGCTGACTTTTGAAAGGGTCGTGCACGCCTCGGTACTCTCACATATA
3Russula_ahmadii_Pakistan_Khyb  TGTCGCTGACTTTTGAAAGGGTCGTGCACGCCTCGGTACTCTCACATATA
4Russula_amerorecondita_USA_In  TGTCGCTGACTTTTGAAACGGTCGTGCACGCCTCGGTACTCTCACATACA
5Russula_ammophila_Spain_Huelv  TGTCGCTGACCTTTGAAAGGGTCGTGCACGCCTCGGTGCTTTCACACACA
6Russula_amoenolens_Germany_AF  TGTCGCTGACCTTTGAAAGGGTCGTGCACACCTCGGTGCTTTCACACACA
7Russula_amoenolens_France_KF2  TGTCGCTGACCTTTGAAAGGGTCGTGCACGCCTCGGTGCTTTCACACACA
8Russula_cf_amoenolens_China_H  TGTCGCTGACCTTTGAAAGGGTCGTGCACACCTTGGTGCTTTCACACATA
9Russula_aromatica_USA_Oregon_  TGTCGCTGACTTTTGAAAGGGTCGTGCACACCTCGGTGCTCTCGCATATA
10Russula_arunii_India_West_Be  TGTCGCTGACTTTTGAAAGGGTCGTGCACGCCTTGGTGCTCTCACATACA
11Russula_brunneonigra_Austral  TGTTGCTGACTTTTGAAAGGGTCGTGCACACCTCGGTGCTCTCGCACACA
12Russula_catillus_Korea_Daeha  TGTCGCTGACCTTTGAAAGGGTCGTGCACACCTTGGTGCTTTCACACACA
13Russula_catillus_Korea_Daeha  TGTCGCTGACCTTTGAAAGGGTCGTGCACACCTTGGTGCTTTCACACACA
14Russula_catillus_China_Guang  TGTCGCTGACCTTTGAAAGGGTCGTGCACACCTTGGTGCTTTCACACACA
15Russula_cerolens_USA_Oregon_  TGTCGCTGACCTTTGAAAGGGTCGTGCACGCCTCGGTGCTTTCACACATA
16Russula_cerolens_USA_Califor  TGTCGCTGACCTTTGAAAGGGTCGTGCACGCCTCGGTGCTTTCACACATA
17Russula_cf_pulverulenta_USA_  TGTCGTCGACTTTTCAAAGGGTCGTGCACACCTCGGTGCTCTCGTACAAA
18Russula_cyanoxantha_Europe_A  TGTCGCTAACTT----------TGTGCACGCCCTGGTGCTCTCTCACA--
19Russula_echidna_Australia_Ta  TGTCGCTGACTTTTGAAAGGGTCGTGCACGCCTCGGTGCTCTCACACATA
20Russula_echidna_Australia_Ta  TGTCGCTGACTTTTGAAAGGGTCGTGCACGCCTCGGTGCTCTCACACATA
21Russula_fluvialis_Finland_Sa  TGTCGCTGACTTTTGAAAGGGTCGTGCACACCTCGGTGCTCTCACACATA
22Russula_fluvialis_China_Heil  TGTCGCTGACTTTTGAAAGGGTCGTGCACACCTCGGTGCTCTCACACATA
23Russula_fluvialis_Finland_No  TGTCGCTGACTTTTGAAAGGGTCGTGCACACCTCGGTGCTCTCACACATA
24Russula_foetens_Germany_AF41  TGTCGCTGACTTTTGAAAAGGTCGTGCACACCTTGGTGCTCTCACACATA
25Russula_foetens_Germany_Keul  TGTCGCTGACTTTTGAAAAGGTCGTGCACACCTTGGTGCTCTCACACATA
26Russula_foetens_China_Heilon  TGTCGCTGACTTTTTAAAGGGTCGTGCACGCCTCGGTGCTCTTGCACAT-
27Russula_foetentoides_Pakista  TGTCGCTGACTCTTGAAAGGGTCGTGCACACCTTGGTGCTCTTACACATA
28Russula_foetentoides_Pakista  TGTCGCTGACTCTTGAAAGGGTCGTGCACACCTTGGTGCTCTTACACATA
29Russula_foetentula_USA_Tenne  TGTCGCTGACTTTTGAAAGGGTCGTGCACACCTCGGTGCTCTCACATATA
30Russula_foetentula_Switzerla  TGTCGCTGACCTTTGAAAGGGTCGTGCACACCTCGGTGCTCTCACACATA
31Russula_fragrantissima_Italy  TGTCGCTGACTTTTGAAAGGGTCGTGCACGCCTCGGTGCTCTCACACATA
32Russula_fragrantissima_Italy  TGTCGCTGACTTTTGAAAGGGTCGTGCACGCCTCGGTGCTCTCACACATA
33Russula_galbana_Australia_Qu  TGTCGCTGACCCTTGAAAGGGTCGTGCACACCTCGGTGCTCTCACACATA
34Russula_garyensis_USA_Indian  TGTCGCTGACTTTTGAAATCGTCGTGCACACCTCGGTGCTCTCACATACA
35Russula_gelatinosa_China_Gua  TGTCGCTGACCTTTGAAGGGGTCGTGCACGCC--------------CATA
36Russula_gelatinosa_China_Gua  TGTCGCTGACCTTTGAAAGGGTCGTGCACGCC--------------CATA
37Russula_granulata_USA_Tennes  TGTCGCTGACTTTTTAAAGGGTCGTGCACGCCTCGGTGCTCTTGCACAT-
38Russula_granulata_USA_Tennes  TGTCGCTGACTTTTTAAAGGGTCGTGCACGCCTCGGTGCTCTTGCACAT-
39Russula_granulata_China_Jili  -GTCGCTGACCTTT-GAAGGGTTGTGCACGCCTCGGTGCTCTCGCACAT-
40Russula_grata_UK_Scotland_KF  -GTCGCTGACTTTTGAAAGAGTCGTGCACACCTCGGTGCTCTCACACATA
41Russula_grata_Germany_AF4186  TGTCGCTGACTTTTGAAAGAGTCGTGCACGCCTCGGTGCTCTCACACATA
42Russula_grata_China_Heilongj  -----------TTTGAAAGAGTCGTGCACACCTCGGTGCTCTCACACATA
43Russula_grisea_Europe_AY0616  TGTCGTCGTCCT-----AAGGACGTGCACGCTCGGGTGCCCTCTCAC---
44Russula_heterophylla_Europe_  TGTCGCTGCCTT---AAAAAGGGCNNNNCGCCCGGGCACTCTCTCAT---
45Russula_hortensis_Italy_HG79  TGTCGCTGACCTTTCAAAGGGTCGTGCACACCTCGGTGCTCTCGTACAAA
46Russula_ilicis_Europe_AY0616  TGTTGCTGACTTTTGAAAAGGTCGT-CACGCCCGGGCGCTCTCTCAC---
47Russula_illota_France_KF2455  TGTCGCTGACTTTTGAAAGGGTCGTGCACGCCTCGGTGCTCACACATATA
48Russula_illota_Sweden_DQ4220  TGTCGCTGACTTTTGAAAGGGTCGTGCACGCCTCGGTGCTCACACATATA
49Russula_inamoena_Italy_Punta  TGTCGCTGACTTTTGAAAGGGTCGTGCACACCTCGGTGCTCTCGCACATA
50Russula_inamoena_Italy_Punta  TGTCGCTGACTTTTGAAAGGGTCGTGCACACCTCGGTGCTCTCGCACATA
51Russula_indocatillus_China_G  TGTCGCTGACCTTTG-AAGGGTCGTGCACGCCTTGGTGCTTTCACACATA
52Russula_indocatillus_China_G  TGTCGCTGACCTTTG-AAGGGTCGTGCACGCCTTGGTGCTTTCACACATA
53Russula_indocatillus_India_U  TGTCGCTGACCTTTGAAAGGGTCGTGCACGCCTTGGTGCTTTCACACATA
54Russula_insignis_China_Heilo  TGTCGCTGACTTGTCAAAGGGTCGTGCACGCCTCGGTGCTCTCGTACAAA
55Russula_insignis_Europe_AY06  TGTCGCTGACCTTTCAAAGGGTCGTGCACACCTCGGTGCTCTCGTACAAA
56Russula_mistiformis_Spain_Ca  TGTCGCTGACTTTTGAAAGGGTCGTGCACACCTCGGTGCTCTCGCACATA
57Russula_mistiformis_Spain_Ca  TGTCGCTGACTTTTGAAAGGGTCGTGCACACCTCGGTGCTCTCGCACATA
58Russula_mutabilis_USA_Massac  TGTCGCTGACTTTTGAAAGGGTCGTGCACGCCTCGGTGCTCGCACATATA
59Russula_mutabilis_USA_Texas_  TGTCGCTGACTTTTGAAAGGGTCGTGCACGCCTCGGTGCTCGCACATATA
60Russula_neerimea_Australia_V  TGTCGCTGACTCTTGAAAGGGTCGTGCACACCTCAGTGCTCTCGCACATA
61Russula_nondistincta_USA_Ore  TGTCGCTGACTTTTGAAAGGGTCGTGCACACCTCGGTGCTCTCGCACATA
62Russula_obscuricolor_India_S  GGTCGCTGTCTTTAGAAAGGGTCGTCCACGCCTTGGTTCTCTCACACATA
63Russula_obscuricolor_India_S  --------------------------------------------------
64Russula_oleifera_Benin_UDB01  TGTCGCTGACTTTTGAAAGGGTCGTGCACACCCTGGTGCTCTCACACAT-
65Russula_oleifera_Zambia_UDB0  TGTCGCTGACTTTTGAAAGGGTCGTGCACACCCTGGTGCTCTCACACAT-
66Russula_ombrophila_Spain_KF9  TGTCGCTGACTTTTGAAAGGGTCGTGCACACCTCGGTGCTCTCACACATA
67Russula_ahmadii_Pakistan_Gal  TGTCGCTGACTTTTGAAAGGGTCGTGCACGCCTCGGTACTCTCACATATA
68Russula_parksii_USA_Oregon_A  TGTCGCTGACTTTTGAAAGGGTCGTGCACACCTCGGTGCTCTCGCATATA
69Russula_pectinata_Europe_AY0  TGTCGCTGACCTTTGAAAGGGTCGTGCACGCCTCGGTGCTTTCACACACA
70Russula_pectinata_Germany_KF  TGTCGCTGACCTTTTAAAGGGTCGTGCACACCTCGGTGCTCTCGCACATA
71Russula_pectinata_Germany_KF  TGTCGCTGACCTTTTAAAGGGTCGTGCACACCTCGGTGCTCTCGCACATA
72Russula_pectinatoides_USA_Te  TGTCGCTGACTTTTGAAACGGTCGTGCACGCCTCGGTACTCTCACATACA
73Russula_pectinatoides_USA_Ne  --------------------------------------------------
74Russula_pectinatoides_China_  TGTCGCTGACCTTTG-AACGGTCGTGCACGCTTCGGTACTCTCACATACA
75Russula_pila_Spain_AF230893   TGTCGCTGACTTTTGAAAGGGTCGTGCACACCTCGGTGCTCTCGAACATA
76Russula_pilosella_Australia_  -----------------------------------GTGCTCTCACACATA
77Russula_praetervisa_Italy_UD  TGTCGCTGACTTTTGAAATGGTCGTGCACACCTCGGTGCTCTCATATACA
78Russula_praetervisa_Italy_UD  TGTCGCTGACTTTTGAAATGGTCGTGCACACCTCGGTGCTCTCATATACA
79Russula_pseudocatillus_China  TGTCGCTGACCTTTG-AAGGGTCGTGCACACCTCGGTGCTTTCACACATA
80Russula_pseudocatillus_China  TGTCGCTGACCTTTGAAAGGGTCGTGCACACCTCGGTGCTTTCACACATA
81Russula_pseudopectinatoides_  TGTCGCTGACTTTTG-AAGGGTCGTGCACACCTCAGTGCTCTCACATATA
82Russula_pseudopectinatoides_  TGTCGCTGACTTTTG-AAGGGTCGTGCACACCTCGGTGCTCTCACATATA
83Russula_pseudopectinatoides_  TGTCGCTGACTTTTGAAAGGGTCGTGCACACCTCGGTGCTCTCACATATA
84Russula_pulverulenta_USA_Ten  TGTCGCTGACTTTTCAAAGGGTCGTGCACACCTCGGTGCTCTCGTACAAA
85Russula_punctipes_China_Guan  TGTCGCTGTCCTCCAGAGGGGTCGTGCACGCCCCGGTGCTCTCACACATA
86Russula_punctipes_China_Guan  TGTCGCTGTCCTCCAGAGGGGTCGTGCACGCCCCGGTGCTCTCACACATA
87Russula_putida_Italy_HG79852  TGTCGCTGACTTTTGAAAGGGTCGTGCACACCTCGGTGCTCTCGCACATA
88Russula_recondita_Switzerlan  TGTCGCTGACTTTTGAAATGGTCGTGCACGCCTCGGTACTCTCACATACA
89Russula_recondita_Sweden_DQ4  TGTCGCTGACTTTTGAAATGGTCGTGCACGCCTCGGTACTCTCACATACA
90Russula_recondita_Estonia_Sa  TGTCGCTGACTTTTGAAATGGTCGTGCACGCCTTGGTACTCTCACATACA
91Russula_rufobasalis_China_Gu  TGTCGCTGACTTTTGAAAGGGTCGTGCACACCTCGGTGCTCTCGCACATA
92Russula_rufobasalis_China_Gu  TGTCGCTGACTTTTGAAAGGGTTGTGCACACCTCGGTGCTCTCGCACATA
93Russula_senecis_Korea_Socho_  TGTCGCTGTCCTCTAAGGGGGTCGTGCACGCCTCGGTGCTCTCACACATA
94Russula_senecis_India_West_B  TGTCGCTGTCCTCTAAAGGGGTCGTGCACGCCTCGGTGCTCTCACACATA
95Russula_shafferi_USA_Washing  TGTCGCTGACTTTTGAAAGGGTCGTGCACACCTCGGTGCTCTCGCACATA
96Russula_similaris_USA_Califo  TGTCGCTGACTTTTGAAAGGGTCGTGCACACCTCGGTGCTCTCGCATATA
97Russula_similaris_USA_Oregon  TGTCGCTGACTTTTGAAAGGGTCGTGCACACCTCGGTGCTCTCGCACATA
98Russula_sp_China_Guangdong_M  TGTCGCTGACCTTTGAAACGGTCGTGCACGCTTCAGTACTCTCACATACA
99Russula_straminella_China_Gu  TGTCGCTGACCTTTGAAAGGGTTGTGCACACCTCGGTACTCTCACACACA
100Russula_straminella_China_G  TGTCGCTGACCTTTGAAAGGGTTGTGCACACCTCGGTACTCTCACACACA
101Russula_straminella_China_G  TGTCGCTGACCTTTGAAAGGGTTGTGCACACCTCGGTACTCTCACACACA
102Russula_subfoetens_Finland_  TGTCGCTGACTTTTGAAAGGGTCGTGCACACCTCAGTGCTCTCACACACA
103Russula_subfoetens_China_He  ------TGACCTTTGAAAGGGTCGTGCACACCTTGGTGCTCTCACATATA
104Russula_subfulva_USA_Oregon  TGTCGCTGACTTTTGAAAGGGTCGTGCACACCTCGGTGCTCTCGCATATA
105Russula_subpectinatoides_Ch  TGTCGCTGACTTTTGAAAAGGTCGTGCACGCCTCGGTGCTTTCACATATA
106Russula_subpectinatoides_Ch  TGTCGCTGACTTTTGAAAAGGTCGTGCACGCCTCGGTGCTTTCACATATA
107Russula_subpectinatoides_Ch  TGTCGCTGACTTTTGAAAAGGTCGTGCACGCCTCGGTGCTTTCACATATA
108Russula_subpectinatoides_Ch  TGTCGCTGACTTTTGAAAAGGTCGTGCACGCCTCGGTGCTTTCACATATA
109Russula_subpunctipes_China_  -----------TCTAAAGGGGTCGTGCACGCCTCGGTGCTCTCACACATA
110Russula_subpunctipes_China_  -----------TCTAAAGGGGTCGTGCACGCCTCGGTGCTCTCACACATA
111Russula_substriata_China_Yu  TGTCGCTGACTTTTAAAAAGGTCGTGCACGCCCTAGCGTTCTTGTGC---
112Russula_succinea_China_Guiz  TGTCGCTAACTT----------TGTGCACACCTTGGTACTCTCACATACA
113Russula_succinea_China_Guiz  TGTCGCTAACTT----------TGTGCACACCTTGGTACTCTCACATACA
114Russula_succinea_China_Guiz  TGTCGCTAACTT----------TGTGCACACCTTGGTACTCTCACATACA
115Russula_succinea_China_Jian  TGTCGCTAACTT----------TGTGCACACCTTGGTACTCTCACATACA
116Russula_ventricosipes_USA_K  TGTCGCTGACTTTTGAAAGGGTCGTGCACACCTCGGTGCTCTTACACAT-
117Russula_vinaceocuticulata_N  TGTCGCTGACTTTTGAAAGGGTCGTGCACGCCTCGGTGCTCTCACACATA

1Russula_aff_pilosella_Austral  ATCCATCTCACCCCTTTTGTGCATTACCGCGTGGGGACTCCTTTTAGCTA
2Russula_ahmadii_Pakistan_Khyb  ATCCATCTCACCCCT-TTGTGCATCACCGCGTGGGGACCCCTTTTGGCTA
3Russula_ahmadii_Pakistan_Khyb  ATCCATCTCACCCCT-TTGTGCATCACCGCGTGGGGACCCCTTTTGGCTA
4Russula_amerorecondita_USA_In  ATCCATCTCACCCCTCTTGTGCATCACCGCGTGGAGGCCCCTTTTGGCTA
5Russula_ammophila_Spain_Huelv  ATCCATCTCACCCCTTTTGTGCATCACCGCGTGGGGGTCCCTTTTAGCTA
6Russula_amoenolens_Germany_AF  ATCCATCTCACCCCTTTTGTGCATCACCGCGTGGGGGTCCCTTTTAGCTA
7Russula_amoenolens_France_KF2  ATCCATCTCACCCCTTTTGTGCATCACCGCGTGGGGGTCCCTTTTAGCTA
8Russula_cf_amoenolens_China_H  ATCCATCTCACACCTTTTGTGCATCACCGCGTGGGGGCCCCTTTTAGCTA
9Russula_aromatica_USA_Oregon_  ATCCATCTCACCCCTTTTGTGCATCACCGCGTGGGGACCCCTTTTGGCTA
10Russula_arunii_India_West_Be  ATCCATCTCACCCCT-CTGTGCATCACCGCGTGAGGGCCCCTTTTGGCTA
11Russula_brunneonigra_Austral  ATCCATCTTACCCCTTTTGTGCATTA-CGCGTGGGGACCCCTTTTAGCTA
12Russula_catillus_Korea_Daeha  ATCCATCTCACCCCTTTTGTGCATTACCGCGTGGGGCCCCCTTTTAGTTA
13Russula_catillus_Korea_Daeha  ATCCATCTCACCCCTTTTGTGCATTACCGCGTGGGGCCCCCTTTTAGTTA
14Russula_catillus_China_Guang  ATCCATCTCACCCCTTTTGTGCATTACCGCGTGGGGCCCCCTTTTAGTTA
15Russula_cerolens_USA_Oregon_  ATCCATCTCACCCCTTTTGTGCATCACCGCGTGGGGGTCCCTTTTAGCTA
16Russula_cerolens_USA_Califor  ATCCATCTCACCCCTTTTGTGCATCACCGCGTGGGGGTCCCTTTTAGCTA
17Russula_cf_pulverulenta_USA_  ATCCAACTCACCCC-TTTGTGCATCACCGCGTGGGGGCCCCTTTTGGTTA
18Russula_cyanoxantha_Europe_A  ATCCATCTCACCCCCTTTGTGCATCACCGCGTGGGTGTCTCCTTTGGTTT
19Russula_echidna_Australia_Ta  ATCCATCTCACCCCT-TTGTGCATCACCGCGTGAGGGCCCCTTTTGGCTA
20Russula_echidna_Australia_Ta  ATCCATCTCACCCCT-TTGTGCATCACCGCGTGAGGGCCCCTTTTGGCTA
21Russula_fluvialis_Finland_Sa  ATCCATCTCACCCCTTTTGTGCATCACCGCGTGGGGACCCCTCTTGGCTA
22Russula_fluvialis_China_Heil  ATCCATCTCACCCCTTTTGTGCATCACCGCGTGGGGACCCCTCTTGGCTA
23Russula_fluvialis_Finland_No  ATCCATCTCACCCCTTTTGTGCATCACCGCGTGGGGACCCCTCTTGGCTA
24Russula_foetens_Germany_AF41  ATCCATCTCACCCCTTTTGTGCATCACCGCGTGGGGACCCCTTTTGGCTA
25Russula_foetens_Germany_Keul  ATCCATCTCACCCCTCTTGTGCATCACCGCGTGGGGACCCCTTTTGGCTA
26Russula_foetens_China_Heilon  ATCCATCTCACCCT--TTGTGCATCACCGCGTGGGGGCCCCTTTTGGTTA
27Russula_foetentoides_Pakista  ATCCATCTCACCCCTTTTGTGCATCACCGCGTGGGGACCCCTTTTGGCTA
28Russula_foetentoides_Pakista  ATCCATCTCACCCCTTTTGTGCATCACCGCGTGGGGACCCCTTTTGGCTA
29Russula_foetentula_USA_Tenne  ATCCATCTCACCCCTTTTGTGCATCACCGCGTGGGGACCCCTTTTGGCTA
30Russula_foetentula_Switzerla  ATCCATCTCACCCCTTTTGTGCATCACCGCGTGGGGACCCCTTTTGGCTA
31Russula_fragrantissima_Italy  ATCCATCTCACCCCTTTTGTGCATCACCGCGTGGGGACCCCTTTTGGCTA
32Russula_fragrantissima_Italy  ATCCATCTCACCCCTTTTGTGCATCACCGCGTGGGGACCCCTTTTGGCTA
33Russula_galbana_Australia_Qu  ATCCATCTCACCCCCTTTGTGCATCACCGCGTGGGGACCCCTTTTGGCTA
34Russula_garyensis_USA_Indian  ATCCATCTCACCCATCTTGTGCACCACCGCGTGGAGGCCCCTTTTGGCTA
35Russula_gelatinosa_China_Gua  ATCCATCTCACCCCTTTTGTGCATCACCGCGTGGGGACCCCTTTTGGCTA
36Russula_gelatinosa_China_Gua  ATCCATCTCACCCCTTTTGTGCATCACCGCGTGGGGACCCCTTTTGGCTA
37Russula_granulata_USA_Tennes  ATCCATCTCACCCT--TTGTGCATCACCGCGTGGGGGCCCCTTTTGGTTA
38Russula_granulata_USA_Tennes  ATCCATCTCACCCT--TTGTGCATCACCGCGTGGGGGCCCCTTTTGGTTA
39Russula_granulata_China_Jili  ATCCATCTCACCC---TTGTGCATCACCGCGTGGGGGCCCCTTTTGGTTA
40Russula_grata_UK_Scotland_KF  ATCCATCTCACCCCTTTTGTGCACCACCGCGTGGGGACCCCTTTTGGCTA
41Russula_grata_Germany_AF4186  ATCCATCTCACCCCTTTTGTGCACCACCGCGTGGGGACCCCTTTTGGCTA
42Russula_grata_China_Heilongj  ATCCATCTCACCCCTTTTGTGCACCACCGCGTGGGGACCCCTTTTGGCTA
43Russula_grisea_Europe_AY0616  ATCCATCTCACCCCT-TTGTGCATCACCGCGTGGGGCCTTCTTT------
44Russula_heterophylla_Europe_  ATCCATCTCACCCCTTTTGTGCATTGCCGCGTGGGT-CCCCT--------
45Russula_hortensis_Italy_HG79  ATCCATCTCACCCCTTTTGTGCATCACCGCGTGGGGGCCCCTTTCGGCTA
46Russula_ilicis_Europe_AY0616  ATCCATCTCACCCCT-TTGTGCATCACCGCGTGGGGCCCCCCTTTGGTTT
47Russula_illota_France_KF2455  ATCCATCTCACCCCTTTTGTGCATCACCGCGTGGGGACCCCTTTTGGCTA
48Russula_illota_Sweden_DQ4220  ATCCATCTCACCCCTTTTGTGCATCACCGCGTGGGGACCCCTTTTGGCTA
49Russula_inamoena_Italy_Punta  ATCCATCTCACCCCTTTTGTGAATCACCGCGTGGAAACCCCTTTTGGCTA
50Russula_inamoena_Italy_Punta  ATCCATCTCACCCCTTTTGTGAATCACCGCGTGGAAACCCCTTTTGGCTA
51Russula_indocatillus_China_G  ATCCATCTCACCCCTTTTGTGCATTACCGCGTGGGGCCCCCTTTTAGTTA
52Russula_indocatillus_China_G  ATCCATCTCACCCCTTTTGTGCATTACCGCGTGGGGCCCCCTTTTAGTTA
53Russula_indocatillus_India_U  ATCCATCTCACCCCTTTTGTGCATTACCGCGTGGGGCCCCCTTTTAGTTA
54Russula_insignis_China_Heilo  ATCCATCTCACCCC-TTTGTGCATCACCGCGTGGGGACCCCTTTTGGCTA
55Russula_insignis_Europe_AY06  ATCCATCTCACCCCTTTTGTGCATCACCGCGTGGGGGCCCCTTTCGGCTA
56Russula_mistiformis_Spain_Ca  ATCCATCTCACCCCTTTTGTGCATCACCGCGTGGGGACCCCTTTTGGCTA
57Russula_mistiformis_Spain_Ca  ATCCATCTCACCCCTTTTGTGCATCACCGCGTGGGGACCCCTTTTGGCTA
58Russula_mutabilis_USA_Massac  ATCCATCTCACCCCTTTTGTGCATCACCGCGTGGGGACCCCTTTTGGCTA
59Russula_mutabilis_USA_Texas_  ATCCATCTCACCCCTTTTGTGCATCACCGCGTGGGGACCCCTTTTGGCTA
60Russula_neerimea_Australia_V  ATCCACCTCACCCCTTTTGTGCATTATCGCGTGGGGACCCCTTTCAGCTA
61Russula_nondistincta_USA_Ore  ATCCATCTCACCCCTTTTGTGCATCACCGCGTGGGGACCCCTTTTGGCTA
62Russula_obscuricolor_India_S  ATCCATCTCACCCCT-TTGTGCATCACCGCGTGGGGGCCCCTTTTGGCTA
63Russula_obscuricolor_India_S  -------------------TGCATCACCGCGTGGGGGCCCCTTTTGGCTA
64Russula_oleifera_Benin_UDB01  ATCCATCTCACCCCT-TTGTGCATCACCGCATGGGCCCCCCTTTTGGCTT
65Russula_oleifera_Zambia_UDB0  ATCCATCTCACCCCT-TTGTGCATCACCGCATGGGCGCCCCC--------
66Russula_ombrophila_Spain_KF9  ATCCATCTCACCCCTTTTGTGCATCACCGCGTGGGGACCCCTCTTGGCTA
67Russula_ahmadii_Pakistan_Gal  ATCCATCTCACCCCT-TTGGGCATCACCGCGTGGGGACCCCTTTTGGCTA
68Russula_parksii_USA_Oregon_A  ATCCATCTCACCCCTTTTGTGCATCACCGCGTGGGGACCCCTTTTGGCTA
69Russula_pectinata_Europe_AY0  ATCCATCTCACCCCTTTTGTGCATCACCGCGTGGGGGTCCCTTTTAGCTA
70Russula_pectinata_Germany_KF  ATCCATCTCACCCCT-TTGTGCATCACCGCGTGGGGGCCCCTTTTGGCTA
71Russula_pectinata_Germany_KF  ATCCATCTCACCCCT-TTGTGCATCACCGCGTGGGGGCCCCTTTTGGCTA
72Russula_pectinatoides_USA_Te  ATCCATCTCACCCCTCTTGTGCATCACCGCGTGGAGGCCCCTTTTGGCTA
73Russula_pectinatoides_USA_Ne  --------------------------------------------------
74Russula_pectinatoides_China_  ATCCATCTCACCCCTCTTGTGCATCACCGCGCGGAGGCCCCTTTTGGCTA
75Russula_pila_Spain_AF230893   ATCCATCTCACCCCTTTTGTGCATCACCGCGTGGGGACCCCTTTTGGCTA
76Russula_pilosella_Australia_  ATCCATCTTACCCCT-TTGTGCATCACCGCGTGGGGGCCCCTTTTGGCTT
77Russula_praetervisa_Italy_UD  ATCCATCTCACCCCTCTTGTGCATCACCGCGTGGAGGCCCCTTTTGGCTA
78Russula_praetervisa_Italy_UD  ATCCATCTCACCCCTCTTGTGCATCACCGCGTGGAGGCCCCTTTTGGCTA
79Russula_pseudocatillus_China  ATCCATCTCACCCCTTTTGTGCATCACCGCGTGGGGGCCCCTTTTAGCTA
80Russula_pseudocatillus_China  ATCCATCTCACCCCTTTTGTGCATCACCGCGTGGGGGCCCCTTTTAGCTA
81Russula_pseudopectinatoides_  ATCCATCTCACCCCT-TTGTGCATCACCGCGTGGGGGCCCCTTTTGGCTA
82Russula_pseudopectinatoides_  ATCCATCTCACCCCT-TTGTGCATCACCGCGTGGGGGCCCCTTTTGGCTA
83Russula_pseudopectinatoides_  ATCCATCTCACCCCT-TTGTGCATCACCGCGTGGGGGCCCCTTTTGGCTA
84Russula_pulverulenta_USA_Ten  ATCCAATTCACCCC-TTTGTGCATCACCGCGTGGGGGCCCCTTTTGGTTA
85Russula_punctipes_China_Guan  ATCCATCTCACCCCTTTTGTGCATCACCGCGTGGGGACCCCTTTTGGCCA
86Russula_punctipes_China_Guan  ATCCATCTCACCCCTTTTGTGCATCACCGCGTGGGGACCCCTTTTGGCCA
87Russula_putida_Italy_HG79852  ATCCATCTCACCCCTTTTGTGAATCACCGCGTGGAAACCCCTTTTGGCTA
88Russula_recondita_Switzerlan  ATCCATCTCACCCCTCTTGTGCATCACCGCGTGGAGGCCCCTTTTGGCTA
89Russula_recondita_Sweden_DQ4  ATCCATCTCACCCCTCTTGTGCATCACCGCGTGGAGGCCCCTTTTGGCTA
90Russula_recondita_Estonia_Sa  ATCCATCTCACCCCTCTTGTGCATCACCGCGTGGAGGCCCCTTTTGGCTA
91Russula_rufobasalis_China_Gu  ATCCATCTCACCCT--TTGTGCATTACCGCGTGGGGGCCCCTTTTGGCTA
92Russula_rufobasalis_China_Gu  ATCCATCTCACCCT--TTGTGCATTANCGCGTGGGGGCCCCTTTTGGCTA
93Russula_senecis_Korea_Socho_  ATCCATCTCACCCCTTTTGTGCATCACCGCGTGGGGACCCCTTTTGGCTA
94Russula_senecis_India_West_B  ATCCATCTCACCCCTTTTGTGCATCACCGCGTGGGGACCCCTTTTGGCTA
95Russula_shafferi_USA_Washing  ATCCATCTCACCCCTTTTGTGCATCACCGCGTGGGGACCCCTTTTGGCTA
96Russula_similaris_USA_Califo  ATCCATCTCACCCCTTTTGTGCATCACCGCGTGGGGACCCCTTTTGGCTA
97Russula_similaris_USA_Oregon  ATCCATCTCACCCCTTTTGTGCATCACCGCGTGGGGACCCCTTTTGGCTA
98Russula_sp_China_Guangdong_M  ATCCATCTCACCCCTCTTGTGCATCACCGCGCGGAGGCCCCTTTTGGCTA
99Russula_straminella_China_Gu  ATCCATCTCACCCCTTTTGTGCATCACCGCGTGGGGACCCCTTTTGGCTA
100Russula_straminella_China_G  ATCCATCTCACCCCTTTTGTGCATCACCGCGTGGGGACCCCTTTTGGCTA
101Russula_straminella_China_G  ATCCATCTCACCCCTTTTGTGCATCACCGCGTGGGGACCCCTTTTGGCTA
102Russula_subfoetens_Finland_  ATCCATCTCACCCCTTTTGTGCATCACCGCGTGGGGACCCCTTTTGGCTA
103Russula_subfoetens_China_He  ATCCATCTCACCCCTTTTGTGCATCACCGCGTGGGGACCCCTTTTGGCTA
104Russula_subfulva_USA_Oregon  ATCCATCTCACCCCTTTTGTGCATCACCGCGTGGGGACCCCTTTTGGCTA
105Russula_subpectinatoides_Ch  ATCCATCTCACCCCT-TTGTGCATCACCGCGTGGGGGCCCCTTTTGGCTA
106Russula_subpectinatoides_Ch  ATCCATCTCACCCCT-TTGTGCATCACCGCGTGGGGGCCCCTTTTGGCTA
107Russula_subpectinatoides_Ch  ATCCATCTCACCCCT-TTGTGCATCACCGCGTGGGGGCCCCTTTTGGCTA
108Russula_subpectinatoides_Ch  ATCCATCTCACCCCT-TTGTGCATCACCGCGTGGGGGCCCCTTTTGGCTA
109Russula_subpunctipes_China_  ATCCATCTCACCCCTTTTGTGCATCACCGCGTGGGGTCCCCTTTTGGCTA
110Russula_subpunctipes_China_  ATCCATCTCACCCCTTTTGTGCATCACCGCGTGGGGTCCCCTTTTGGCTA
111Russula_substriata_China_Yu  ATCCATCTCACCCCTTTTGTGCATCACCGCGTGAGGCCCTCTTTTTGAAA
112Russula_succinea_China_Guiz  ATCCATCTCACCCCTTTTGTGCATCACCGCGTGGGGGCCCCCTTTGGCTA
113Russula_succinea_China_Guiz  ATCCATCTCACCCCTTTTGTGCATCACCGCGTGGGGGCCCCCTTTGGCTA
114Russula_succinea_China_Guiz  ATCCATCTCACCCCTTTTGTGCATCACCGCGTGGGGGCCCCCTTTGGCTA
115Russula_succinea_China_Jian  ATCCATCTCACCCCTTTTGTGCATCACCGCGTGGGGACCCCCTTTGGCTA
116Russula_ventricosipes_USA_K  ATCCATCTTACCCT--TTGTGCATCACCGCGTGGAGGCCCCTTTTGGTTA
117Russula_vinaceocuticulata_N  ATCCATCTTACCCCT-TTGTGCATTACCGCGTGAGGACCCCTTTTGGCTA

1Russula_aff_pilosella_Austral  GTTCTAAGAGGGATCTTCACGTTTTTAC----CAA---TTTT-ACGCA-T
2Russula_ahmadii_Pakistan_Khyb  GTTCTGAGGGGGGTTTTCACGTTTTTACACACACATCATTTTAATGCATT
3Russula_ahmadii_Pakistan_Khyb  GTTCTGAGGGGGGTTTTCACGTTTTTACACACACATCATTTTAATGCATT
4Russula_amerorecondita_USA_In  GTTCTAAAGGGGGTTTTCGCGTTTTTATACATACACCGTTTTAATGCAAT
5Russula_ammophila_Spain_Huelv  GTTCTGAAGGGGGCTTTCGCGTTTTTACAAACACACCCTTTTAATGCAAT
6Russula_amoenolens_Germany_AF  GTTCTGAAGGGGGCTTTCGCGTTTTTACAAACACACCCTTTTAATGCAAT
7Russula_amoenolens_France_KF2  GTTCTGAAGGGGGCTTTCGCGTTTTTACAAACACACCCTTTTAATGCAAT
8Russula_cf_amoenolens_China_H  GTTCTGAAGGGGGCTTTCACGTTTTTAC-AACACACCCTTTTAATGCAAT
9Russula_aromatica_USA_Oregon_  GTTCTGAGGGGGGTTTTCACGTTTTTACACAGACACCCTTTTAATGCAAT
10Russula_arunii_India_West_Be  GTTCTAAGGGGGGTTTTTGCGTTTTTACATAGACACCCTTATAATGTAAT
11Russula_brunneonigra_Austral  GTTCTGAGAGGGGTCTTCACGTTTTTAC----AAA---TTTT-----AAT
12Russula_catillus_Korea_Daeha  GTTCTGAATGGGGCTTTCACGTTTTTACAAACACACCCTTTTAATGCAAT
13Russula_catillus_Korea_Daeha  GTTCTGAATGGGGCTTTCACGTTTTTACAAACACACCCTTTTAATGCAAT
14Russula_catillus_China_Guang  GTTCTGAATGGGGCTTTCACGTTTTTACAAACACACCCTTTTAATGCAAT
15Russula_cerolens_USA_Oregon_  GTTCTGAAGGGGGCTTTCATGTTTTTACAAACACACCCTTTTAATGCAAT
16Russula_cerolens_USA_Califor  GTTCTGAAGGGGGCTTTCATGTTTTTACAAACACACCCTTTTAATGCAAT
17Russula_cf_pulverulenta_USA_  GTTCTGAGGGGGGCGTTCACGTTTTTATACAAACACCCTTTTAATGCAAT
18Russula_cyanoxantha_Europe_A  GTTCCGAAAGGGGGATTTGCGTTTTTATACAAAACC------ACTGCA-T
19Russula_echidna_Australia_Ta  GTTCTGAGGGGGGTTTTCACGTTTTTACACAGACACCCTTTTAATGCAAT
20Russula_echidna_Australia_Ta  GTTCTGAGGGGGGTTTTCACGTTTTTACACAGACACCCTTTTAATGCAAT
21Russula_fluvialis_Finland_Sa  GTTCTGAGGGGGGTTTTCACGTTTTTACACACACACCCTTTTAATGCAAT
22Russula_fluvialis_China_Heil  GTTCTGAGGGGGGTTTTCACGTTTTTACACACACACCCTTTTAATGCAAT
23Russula_fluvialis_Finland_No  GTTCTGAGGGGGGTTTTCACGTTTTTACACACACACCCTTTTAATGCAAT
24Russula_foetens_Germany_AF41  GTTCTGAGGGGGGTCTTCACGTTTTTACATAGACACCCTTTTAATGAAAT
25Russula_foetens_Germany_Keul  GTTCTGAGGGGGGTCTTCACGTTTTTACATAGACACCCTTTTAATGAAAT
26Russula_foetens_China_Heilon  TTTCTGAGGGGGGCTTTCACGTTTTTACACAAACACCCTTTTAATGCA-T
27Russula_foetentoides_Pakista  GTTCTGAAGGGGGTTTTCACGTTTTTACATAGACACCCTTTTAATGCAAT
28Russula_foetentoides_Pakista  GTTCTGAAGGGGGTTTTCACGTTTTTACATAGACACCCTTTTAATGCAAT
29Russula_foetentula_USA_Tenne  GTTCTGAGGGGGGTTTTCACGTTTTTACACAGACACCCTTTTAATGCAAT
30Russula_foetentula_Switzerla  GTTCTGAGAGGGGTTTTCACGTTTTTATACAGACACCCTTTTAATGCAAT
31Russula_fragrantissima_Italy  GTTCTGAGGGGGGTTTTCACGTTTTTAC--AGACACCCTTTTAATGCAAT
32Russula_fragrantissima_Italy  GTTCTGAGGGGGGTTTTCACGTTTTTAC--AGACACCCTTTTAATGCAAT
33Russula_galbana_Australia_Qu  GTTCCGAGGGTGGTCTTCACGTTTTTAC--AAACACCCTTTT--TGCAAT
34Russula_garyensis_USA_Indian  GTTCTAAGGGGGGTTTTCACGTTTTTATACATACACCATTTTAATGCAAT
35Russula_gelatinosa_China_Gua  GCTCCAAGGGGGGTTTTCACGTTTTTACACAGACACCCTTT-------AT
36Russula_gelatinosa_China_Gua  GCTCCAAGGGGGGTTTTCACGTTTTCACACAGACACCCTT--------AT
37Russula_granulata_USA_Tennes  TTTCTGAGGGGGGCTTTCACGTTTTTACACAAACACCCTTTTAATGCA-T
38Russula_granulata_USA_Tennes  TTTCTGAGGGGGGCTTTCACGTTTTTACACAAACACCCTTTTAATGCA-T
39Russula_granulata_China_Jili  TTTCTGAGGGGGGCTTTCACGTTTTTACACAAACACCCTTTTAATGCA-T
40Russula_grata_UK_Scotland_KF  GTTCTGAGGGGGGTTTTCACGTTTTTATACAGACACCCTTTTAATGCAAT
41Russula_grata_Germany_AF4186  GTTCTGAGGGGGGTTTTCACGTTTTTATACAGACACCCTTTTAATGCAAT
42Russula_grata_China_Heilongj  -CTCTGAGGGGGGTTTTCACGTTTTTATACAGACACCCTTTTAATGCAAT
43Russula_grisea_Europe_AY0616  -TTCGGAGAGGGGGGTTCACGTTTTTACAAGAACGAACCATTAATGCA-T
44Russula_heterophylla_Europe_  GAAACAAAGGGGG-ACCTGCGNTTTTACATAGACACCCTTTGAATGCA-T
45Russula_hortensis_Italy_HG79  GTTCCGAGGGGGGCTTTCACGTTTTTATACAAACACCCTTTTAATGCAAT
46Russula_ilicis_Europe_AY0616  GTTCCGAGGGGGGTGTTCACGTTTTTACACACACACCCTTTTAATGCA-T
47Russula_illota_France_KF2455  GTTCTGAGGGGGGTTTTCACGTTTTTACAAAGACACCCTTTTAATGCAAT
48Russula_illota_Sweden_DQ4220  GTTCTGAGGGGGGTTTTCACGTTTTTACAAAGACACCCTTTTAATGCAAT
49Russula_inamoena_Italy_Punta  GTTCTGAGGGGGGTTTTCACGTTTTTACACAGACACCCTTTTTATGCAAT
50Russula_inamoena_Italy_Punta  GTTCTGAGGGGGGTTTTCACGTTTTTACACAGACACCCTTTTTATGCAAT
51Russula_indocatillus_China_G  GTTCTGAAGGGGGCTTTCATGTTTTTACAAACACACCCTTTTAATGCAAT
52Russula_indocatillus_China_G  GTTCTGAAGGGGGCTTTCATGTTTTTACAAACACACCCTTTTAATGCAAT
53Russula_indocatillus_India_U  GTTCTGAAGGGGGCTTTCATGTTTTTACAAACACACCCTTTTAATGCAAT
54Russula_insignis_China_Heilo  GTTCTGAAGGGGGTTTTCACGTTTTTATACAAACACCCTTTTAATGCAAT
55Russula_insignis_Europe_AY06  GTTCCGAGGGGGGCTTTCACGTTTTTATACAAACACCCTTTTAATGCAAT
56Russula_mistiformis_Spain_Ca  GTTCCGAGGGGGGTTTTCACGTTTTTACACAGACACCCTTTTAATGCAAT
57Russula_mistiformis_Spain_Ca  GTTCCGAGGGGGGTTTTCACGTTTTTACACAGACACCCTTTTAATGCAAT
58Russula_mutabilis_USA_Massac  GTTCCGAGGGGGGTTTTCACGTTTTTACAAAGACACCCTTTTAATGCAAT
59Russula_mutabilis_USA_Texas_  GTTCCGAGGGGGGTTTTCACGTTTTTACAAAGACACCCTTTTAATGCAAT
60Russula_neerimea_Australia_V  GTTCTGAGAGGGATCTTCACGTTTTTAC----AAA---TTTTAACGCAAT
61Russula_nondistincta_USA_Ore  GTTCTGAGGGGGGTTTTCACGTTTTTACACAGACACCCTTTTAATGCAAT
62Russula_obscuricolor_India_S  GTTCTGAGGGGGGTCTTCACGTTTTTACACAGACACCTTTTTAATGCAAT
63Russula_obscuricolor_India_S  GTTCTGAGGGGGGTCTTCACGTTTTTACACAGACACCTTTTTAATGCAAT
64Russula_oleifera_Benin_UDB01  GTTCTGAGGGGTTGGTTCATGCTTTTACATAGACAACCTTTTCATGCA-T
65Russula_oleifera_Zambia_UDB0  -CTCTGAGGGGTTGGTTCATGCTTTTACATAGACACCCTTTTCATGCA-T
66Russula_ombrophila_Spain_KF9  GTTCTGAGGGGGGTTTTCACGTTTTTACACACACACCCTTTTAATGCAAT
67Russula_ahmadii_Pakistan_Gal  GTTCTGAGGGGGGTTTTCACGTTTTTACACACACATCATTTTAATGCATT
68Russula_parksii_USA_Oregon_A  GTTCTGAGGGGGGTTTTCACGTTTTTACACAGACACCCTTTTAATGCAAT
69Russula_pectinata_Europe_AY0  GTTCTGAAGGGGGCTTTCGCGTTTTTACAAACACACCCTTTTAATGCAAT
70Russula_pectinata_Germany_KF  GTTCCGAGGGGGGCTTTCACGTTTTTACACACACACCATTTTAATGCAAT
71Russula_pectinata_Germany_KF  GTTCCGAGGGGGGCTTTCACGTTTTTACACACACACCATTTTAATGCAAT
72Russula_pectinatoides_USA_Te  GTTCTAAAGGGGGTTTTCGCGTTTTTATACATACACCGTTTTAATGCAAT
73Russula_pectinatoides_USA_Ne  -------------------------------------------------T
74Russula_pectinatoides_China_  GTTCTAAAGGGGGTTTTCACGTTTTTATACATACACCATTTTAATGCAAT
75Russula_pila_Spain_AF230893   GTTCCGAG-GGGGTTTTCACGTTTTTACACAGACACCCTTTTAATGCAAT
76Russula_pilosella_Australia_  GTTCTGAAGGGGGTTTTCGCGTTTTTACACAGACACCCTTTTAATGCAAT
77Russula_praetervisa_Italy_UD  GTTCTAAAGGGGGTTTTCATGTTTTTATACATACACCATTTTAATGCAAT
78Russula_praetervisa_Italy_UD  GTTCTAAAGGGGGTTTTCATGTTTTTATACATACACCATTTTAATGCAAT
79Russula_pseudocatillus_China  GTTCTGAAGGGGGCTTTCATGTTTTTACAAACACACCCTTTTAATGCAAT
80Russula_pseudocatillus_China  GTTCTGAAGGGGGCTTTCATGTTTTTACAAACACACCCTTTTAATGCAAT
81Russula_pseudopectinatoides_  GTTCTAAGGGGGGCTTTCATGTCTTTACACATACACCATTTTAATGCAAT
82Russula_pseudopectinatoides_  GTTCTAAGGGGGGCTTTCATGTCTTTACACATACACCATTTTAATGCAAT
83Russula_pseudopectinatoides_  GTTCTAAGGGGGGCTTTCATGTCTTTACACATACACCATTTTAATGCAAT
84Russula_pulverulenta_USA_Ten  GTTCTGAGGGGGGCGTTCACGTTTTTATACAAACACCCTTTTAATGCAAT
85Russula_punctipes_China_Guan  GTTCCGAGGGGGGTTTTCACGTTTTTACAAAAACACCCCTTTAATGCAAT
86Russula_punctipes_China_Guan  GTTCCGAGGGGGGTTTTCACGTTTTTACAAAAACACCCCTTTAATGCAAT
87Russula_putida_Italy_HG79852  GTTCTGAGGGGGGTTTTCACGTTTTTACACAGACACCCTTTTTATGCAAT
88Russula_recondita_Switzerlan  GTTCTAAAGGGGGTTTTCACGTTTTTATACATACACTATTTTAATGCAAT
89Russula_recondita_Sweden_DQ4  GTTCTAAARGGGGTTTTCACGTTTTTATACATACACYATTTTAATGCAAT
90Russula_recondita_Estonia_Sa  GTTCTAAAAGGGGTTTTCACGTTTTTATACATACACCATTTTAATGCAAT
91Russula_rufobasalis_China_Gu  TTTCTGAGGGGGGTCTTCATGTTTTTACATTAACG------------CAT
92Russula_rufobasalis_China_Gu  TTTCTGAGGGGGGTCTTCATGTTTTTACATTAACG------------CAT
93Russula_senecis_Korea_Socho_  GTTCCGAGGGGGGTTTTCACGTTTTTACAAAAACACCCTTTTAATGCAAT
94Russula_senecis_India_West_B  GTTCCGAGGGGGGTTTTCACGTTTTTACAAAAACACCCTTTTAATGCAAT
95Russula_shafferi_USA_Washing  GTTCTGAGGGGGGTTTTCACGTTTTTACACAGACACCCTTTTAATGCAAT
96Russula_similaris_USA_Califo  GTTCTGAGGGGGGTTTTCACGTTTTTACACAGACACCCTTTTAATGCAAT
97Russula_similaris_USA_Oregon  GTTCTGAGGGGGGTTTTCACGTTTTTACACAGACACCCTTTTAATGCAAT
98Russula_sp_China_Guangdong_M  GTTCTAAAGGGGGTTTTCACGTTTTTATACATACACCATTTTAATGCAAT
99Russula_straminella_China_Gu  GTTCTGAGAGGGGTTTTCACGTTTTTACACAGACACCCTTTTAATGCAAT
100Russula_straminella_China_G  GTTCTGAGAGGGGTTTTCACGTTTTTACACAGACACCCTTTTAATGCAAT
101Russula_straminella_China_G  GTTCTGAGAGGGGTTTTCACGTTTTTACACAGACACCCTTTTAATGCAAT
102Russula_subfoetens_Finland_  GTTCTGAGGGGGGTTTTCACGTTTTTACACAGACACCCTTTTAATGCAAT
103Russula_subfoetens_China_He  GTTCTGAGGGGGGTCTTCACGTTTTTACACAGACACCCTTTTAATGCAAT
104Russula_subfulva_USA_Oregon  GTTCTGAGGGGGGTTTTCACGTTTTTACACAGACACCCTTTTAATGCAAT
105Russula_subpectinatoides_Ch  GTTCTAAGGGGGGCTTTCATGTTTTTACACATACACCATTTTAATGCAAT
106Russula_subpectinatoides_Ch  GTTCTAAGGGGGGCTTTCATGTTTTTACACATACACCATTTTAATGCAAT
107Russula_subpectinatoides_Ch  GTTCTAAGGGGGGCTTTCATGTTTTTACACATACACCATTTTAATGCAAT
108Russula_subpectinatoides_Ch  GTTCTAAGGGGGGCTTTCATGTTTTTACACATACACCATTTTAATGCAAT
109Russula_subpunctipes_China_  GTTCTGAGGGGGGCCTTCACGTTTTTACAAAAACACCCTTTTAATGCAAT
110Russula_subpunctipes_China_  GTTCTGAGGGGGGCCTTCACGTTTTTACAAAAACACCCTTTTAATGCAAT
111Russula_substriata_China_Yu  ATAAAAAGGGGAGGGTTCACGTCTTTACACAAACACCTTTTTAATGCA-T
112Russula_succinea_China_Guiz  GTTCTGAGGGGGGTTTTCACGTTTTTACATAGACACCCTTTTAATGCAAT
113Russula_succinea_China_Guiz  GTTCTGAGGGGGGTTTTCACGTTTTTACATAGACACCCTTTTAATGCAAT
114Russula_succinea_China_Guiz  GTTCTGAGGGGGGTTTTCACGTTTTTACATAGACACCCTTTTAATGCAAT
115Russula_succinea_China_Jian  GTTCTGAGGGGGGTTTTCATGTTTTTACATAGACACCCTTTTAATGCAAT
116Russula_ventricosipes_USA_K  TTTCTAAAGGGGGTTTTCACGTTTTTACATATACACCCTTTTAATGCG-T
117Russula_vinaceocuticulata_N  GTTCTGAGGGGGGTTTTCACGTTTTTACACAGACACCCTTTTAATGCAAT

1Russula_aff_pilosella_Austral  GTGTAGAATGTCTT-CTTTTTGCGATCATACGCAATCAATACAACTTTCA
2Russula_ahmadii_Pakistan_Khyb  GCATAGAATGTCTTACTTTTTGCGATCACACGCAATTAATACAACTTTCA
3Russula_ahmadii_Pakistan_Khyb  GCATAGAATGTCTTACTTTTTGCGATCACACGCAATTAATACAACTTTCA
4Russula_amerorecondita_USA_In  GCGTAGAATGTCATAC-TTTTGCGATCACACGCAATTAATACAACTTTCA
5Russula_ammophila_Spain_Huelv  ATGTAGAATGTCTTACTTTTTGCGATCACACGCAATCAATACAACTTTCA
6Russula_amoenolens_Germany_AF  ATGTAGAATGTCTTACTTTTTGCGATCACACGCAATCAATACAACTTTCA
7Russula_amoenolens_France_KF2  ATGTAGAATGTCTTACTTTTTGCGATCACACGCAATCAATACAACTTTCA
8Russula_cf_amoenolens_China_H  ATGTAGAATGTCTTACTTTTTGCGATCACACGCAATCAATACAACTTTCA
9Russula_aromatica_USA_Oregon_  GTGTAGAATGTCTTACTTTTTGCGATCACACGCAATCAATACAACTTTCA
10Russula_arunii_India_West_Be  GCGT--AATGTCTTACTTTTTGCGATAACACGCAATAAATACAACTTTCA
11Russula_brunneonigra_Austral  GTGCAGAATGTCATACTTTTTGCGATTACACGCAATCAATACAACTTTCA
12Russula_catillus_Korea_Daeha  GTGTAGAATGTCTTACTTTTTGCGATCATACGCAATTAATACAACTTTCA
13Russula_catillus_Korea_Daeha  GTGTAGAATGTCTTACTTTTTGCGATCATACGCAATTAATACAACTTTCA
14Russula_catillus_China_Guang  GTGTAGAATGTCTTACTTTTTGCGATCATACGCAATTAATACAACTTTCA
15Russula_cerolens_USA_Oregon_  ATGTAGAATGTCTTACTTTTTGCGATCACACGCAATCAATACAACTTTCA
16Russula_cerolens_USA_Califor  ATGTAGAATGTCTTACTTTTTGCGATCACACGCAATCAATACAACTTTCA
17Russula_cf_pulverulenta_USA_  ATGTAGAATGTCTTACTTTTTGCGATCACACGCAATTAATACAACTTTCA
18Russula_cyanoxantha_Europe_A  GTGTAGAATGTCTTACTATTTGCGATAATGCGCAATTAATACAACTTTCA
19Russula_echidna_Australia_Ta  GTGTAGAATGTCTTACTTTTTGCGATCACACGCAATTAATACAACTTTCA
20Russula_echidna_Australia_Ta  GTGTAGAATGTCTTACTTTTTGCGATCACACGCAATTAATACAACTTTCA
21Russula_fluvialis_Finland_Sa  GTATAGAATGTCTTACTTTTTGCGATCACACGCAATCAATACAACTTTCA
22Russula_fluvialis_China_Heil  GTATAGAATGTCTTACTTTTTGCGATCACACGCAATCAATACAACTTTCA
23Russula_fluvialis_Finland_No  GTATAGAATGTCTTACTTTTTGCGATCACACGCAATCAATACAACTTTCA
24Russula_foetens_Germany_AF41  GTGTAGAATGTCTTTACTTTTGCGATCATACGCAATCAATACAACTTTCA
25Russula_foetens_Germany_Keul  GTGTAGAATGTCTTAC-TTTTGCGATCACACGCAATCAATACAACTTTCA
26Russula_foetens_China_Heilon  GTGTAGAATGTCTTACTTGTTGTGATCACACACAATCAATACAACTTTCA
27Russula_foetentoides_Pakista  GTGTAGAATGTCTTACTTTTTGCGATCACACGCAATCAATACAACTTTCA
28Russula_foetentoides_Pakista  GTGTAGAATGTCTTACTTTTTGCGATCACACGCAATCAATACAACTTTCA
29Russula_foetentula_USA_Tenne  GTGTAGAATGTCTTACTTTTTGCGATCACACGCAATCAATACAACTTTCA
30Russula_foetentula_Switzerla  GTGTAGAATGTCTTACTTTTTGCGATCACACGCAATCAATACAACTTTCA
31Russula_fragrantissima_Italy  GTGTAGAATGTCTTACTTTTTGCGATCACACGCAATCAATACAACTTTCA
32Russula_fragrantissima_Italy  GTGTAGAATGTCTTACTTTTTGCGATCACACGCAATCAATACAACTTTCA
33Russula_galbana_Australia_Qu  GTGTAGAATGTCTTAC-TTTTGTGATTATACGCAATCAATACAACTTTCA
34Russula_garyensis_USA_Indian  GCGTAGAATGTCATAC-TTTTGCGATCACACGCAATTAATACAACTTTCA
35Russula_gelatinosa_China_Gua  GTATAGAATGTCTTACTTTTTGCGATCACACGCAATCAATACAACTTTCA
36Russula_gelatinosa_China_Gua  GTATAGAATGTCTTGCTTTTTGCGATCACACGCAATCAATACAACTTTCA
37Russula_granulata_USA_Tennes  GTGTAGAATGTCTTACTTGTTGTGATCACACACAATCAATACAACTTTCA
38Russula_granulata_USA_Tennes  GTGTAGAATGTCTTACTTGTTGTGATCACACACAATCAATACAACTTTCA
39Russula_granulata_China_Jili  GTGTAGAATGTCTTACTTGTTGTGATCACACACAATCAATACAACTTTCA
40Russula_grata_UK_Scotland_KF  GTGTAGAATGTCTTACTTTTTGCGATCACACGCAATCAATACAACTTTCA
41Russula_grata_Germany_AF4186  GTGTAGAATGTCTTACTTTTTGCGATCACACGCAATCAATACAACTTTCA
42Russula_grata_China_Heilongj  GTGTAGAATGTCTTACTTTTTGCGATCACACGCAATCAATACAACTTTCA
43Russula_grisea_Europe_AY0616  GTGTAGAATGTCTTACATTTTGCGGTCACACGCAATCAATACAACTTTCA
44Russula_heterophylla_Europe_  GTGTAGAACGTCTTAC---------------GATATCAATACAACTTTCA
45Russula_hortensis_Italy_HG79  ATGTAGAATGTCTTACTTTTTGCGATCACACGCAATTAATACAACTTTCA
46Russula_ilicis_Europe_AY0616  GTGTAGAATGTCTTACTTTTTGCGATCGCACGCAATCAATACAACTTTCA
47Russula_illota_France_KF2455  GTGTAGAATGTCTTACTTTTTGCGATCATACGCAATCAATACAACTTTCA
48Russula_illota_Sweden_DQ4220  GTGTAGAATGTCTTACTTTTTGCGATCATACGCAATCAATACAACTTTCA
49Russula_inamoena_Italy_Punta  GTGTAGAATGTCTTACTTTTTGCGATCACACGCAATCAATACAACTTTCA
50Russula_inamoena_Italy_Punta  GTGTAGAATGTCTTACTTTTTGCGATCACACGCAATCAATACAACTTTCA
51Russula_indocatillus_China_G  GTGTAGAATGTCTTACTTTTTGCGATCATACGCAATTAATACAACTTTCA
52Russula_indocatillus_China_G  GTGTAGAATGTCTTACTTTTTGCGATCATACGCAATTAATACAACTTTCA
53Russula_indocatillus_India_U  GTGTAGAATGTCTTACTTTTTGCGATCATACGCAATTAATACAACTTTCA
54Russula_insignis_China_Heilo  ATGTAGAATGTCTTACTATTTGCGATCACACGCAATTAATACAACTTTCA
55Russula_insignis_Europe_AY06  ATGTAGAATGTCTTACTTTTTGCGATCACACGCAATTAATACAACTTTCA
56Russula_mistiformis_Spain_Ca  GTGTAGAATGTCTTACTTTTTGCGATCACACGCAATCAATACAACTTTCA
57Russula_mistiformis_Spain_Ca  GTGTAGAATGTCTTACTTTTTGCGATCACACGCAATCAATACAACTTTCA
58Russula_mutabilis_USA_Massac  GTGTAGAATGTCTTACTTTTTGCGATCATACGCAATCAATACAACTTTCA
59Russula_mutabilis_USA_Texas_  GTGTAGAATGTCTTACTTTTTGCGATCATACGCAATCAATACAACTTTCA
60Russula_neerimea_Australia_V  GTGTAGAATGTCTTACTTTTTGCGATCACACGCAATCAATACAACTTTCA
61Russula_nondistincta_USA_Ore  GTGTAGAATGTCTTACTTTTTGCGATCACACGCAATCAATACAACTTTCA
62Russula_obscuricolor_India_S  GTGTAGAATGTCTTACTCTTTGCGATCACACGCAATTAATATAACTTTCA
63Russula_obscuricolor_India_S  GTGTAGAATGTCTTACTCTTTGCGATCACACGCAATTAATATAACTTTCA
64Russula_oleifera_Benin_UDB01  GTGTAGAATGTCTTACATTTTGCGATCATACGCAATCAATACAACTTTCA
65Russula_oleifera_Zambia_UDB0  GTGTAGAATGTCTTACATTTTGCGATCATACGCAATCAATACAACTTTCA
66Russula_ombrophila_Spain_KF9  GTGTAGAATGTCTTACTTTTTGCGATCACACGCAATCAATACAACTTTCA
67Russula_ahmadii_Pakistan_Gal  GCATAGAATGTCTTACTTTTTGCGATCACACGCAATTAATACAACTTTCA
68Russula_parksii_USA_Oregon_A  GTGTAGAATGTCTTACTTTTTGCGATCACACGCAATCAATACAACTTTCA
69Russula_pectinata_Europe_AY0  ATGTAGAATGTCTTACTTTTTGCGATCACACGCAATCAATACAACTTTCA
70Russula_pectinata_Germany_KF  GCGTAGAATGTCTTACTTTTTGCGATCACACGCAATTAATACAACTTTCA
71Russula_pectinata_Germany_KF  GCGTAGAATGTCTTACTTTTTGCGATCACACGCAATTAATACAACTTTCA
72Russula_pectinatoides_USA_Te  GCGTAGAATGTCATAC-TTTTGCGATCACACGCAATTAATACAACTTTCA
73Russula_pectinatoides_USA_Ne  --------------------------------------------------
74Russula_pectinatoides_China_  GCGTAGAATGTCATAC-TTTTGCGATCACACGCAATTAATACAACTTTCA
75Russula_pila_Spain_AF230893   GTGTAGAATGTCTTACTTTTTGCGATCACACGCAATCAATACAACTTTCA
76Russula_pilosella_Australia_  ATGTAGAATGTCTTACTTTTTGCAATTATATGCAATCAATACAACTTTCA
77Russula_praetervisa_Italy_UD  GCGTAGAATGTCATAC-TTTTGCGATCACACGCAATTAATACAACTTTCA
78Russula_praetervisa_Italy_UD  GCGTAGAATGTCATAC-TTTTGCGATCACACGCAATTAATACAACTTTCA
79Russula_pseudocatillus_China  GTGTAGAATGTC----TTTTTGCGATGACATGCAATCAATACAACTTTCA
80Russula_pseudocatillus_China  GTGTAGAATGTC----TTTTTGCGATGACACGCAATCAATACAACTTTCA
81Russula_pseudopectinatoides_  GCGTAGAATGTCTTACTTTTTGCGATCATACGCAATTAATACAACTTTCA
82Russula_pseudopectinatoides_  GCGTAGAATGTCTTACTTTTTGCGATCATACGCAATTAATACAACTTTCA
83Russula_pseudopectinatoides_  GCGTAGAATGTCTTACTTTTTGCGATCATACGCAATTAATACAACTTTCA
84Russula_pulverulenta_USA_Ten  ATGTAGAATGTCTTACTTTTTGCGATCACACGCAATTAATACAACTTTCA
85Russula_punctipes_China_Guan  GTGTAGAATGTCTTACTTTTTGCGATCATACGCAATCAATATAACTTTCA
86Russula_punctipes_China_Guan  GTGTAGAATGTCTTACTTTTTGCGATCATACGCAATCAATATAACTTTCA
87Russula_putida_Italy_HG79852  GTGTAGAATGTCTTACTTTTTGCGATCACACGCAATCAATACAACTTTCA
88Russula_recondita_Switzerlan  GCGTAGAATGTCATAC-TTTTGCGATCACACRCAATTAATACAACTTTCA
89Russula_recondita_Sweden_DQ4  GCGTAGAATGTCATAC-TTTTGCGATCACACGCAATTAATACAACTTTCA
90Russula_recondita_Estonia_Sa  GCGTAGAATGTCATAC-TTTTGCGATCACACGCAATTAATACAACTTTCA
91Russula_rufobasalis_China_Gu  GTGTAGAATGTCTTACTTTTTGTGATCACACACAATCAATACAACTTTCA
92Russula_rufobasalis_China_Gu  GTGTAGAATGTCTTACTTTTTGTGATCACACACAATCAATACAACTTTCA
93Russula_senecis_Korea_Socho_  GTGTAGAATGTCTTACTTTTTGCGATCATACGCAATCAATACAACTTTCA
94Russula_senecis_India_West_B  GTGTAGAATGCCTTACTTTTTGCGACCATACGCAATCAATACAACTTTCA
95Russula_shafferi_USA_Washing  GTGGAGAATGTCTTACTTTTTGCGATCACACGCAATCAATACAACTTTCA
96Russula_similaris_USA_Califo  GTGTAGAATGTCTTACCTTTTGCGATCACACGCAATCAATACAACTTTCA
97Russula_similaris_USA_Oregon  GTGTAGAATGTCTTACTTTTTGCGATCACACGCAATCAATACAACTTTCA
98Russula_sp_China_Guangdong_M  GCGTAGAATGTCATAC-TTTTGCGATCACACGCAATTAATACAACTTTCA
99Russula_straminella_China_Gu  GTGTAGAATGTCTTACTTTTTGCGATCACACGCAATCAATACAACTTTCA
100Russula_straminella_China_G  GTGTAGAATGTCTTACTTTTTGCGATCACACGCAATCAATACAACTTTCA
101Russula_straminella_China_G  GTGTAGAATGTCTTACTTTTTGCGATCACACGCAATCAATACAACTTTCA
102Russula_subfoetens_Finland_  GTGTAGAATGTCTTACTTTTTGCGATCACACGCAATCAATACAACTTTCA
103Russula_subfoetens_China_He  GTGTAGAATGTCTTACTTTTTGCGATCATACGCAATCAATACAACTTTCA
104Russula_subfulva_USA_Oregon  GTGTAGAATGTCTTACTTTTTGCGATCACACGCAATCAATACAACTTTCA
105Russula_subpectinatoides_Ch  GCATAGAATGTCATACTTTTTGCGATCACACGCAATTAATACAACTTTCA
106Russula_subpectinatoides_Ch  GCATAGAATGTCATACTTTTTGCGATCACACGCAATTAATACAACTTTCA
107Russula_subpectinatoides_Ch  GCATAGAATGTCATACTTTTTGCGATCACACGCAATTAATACAACTTTCA
108Russula_subpectinatoides_Ch  GCATAGAATGTCATACTTTTTGCGATCACACGCAATTAATACAACTTTCA
109Russula_subpunctipes_China_  GTGTAGAATGTCTTACTTTTTGCGATCATACGCAATCAATACAACTTTCA
110Russula_subpunctipes_China_  GTGTAGAATGTCTTACTTTTTGCGATCATACGCAATCAATACAACTTTCA
111Russula_substriata_China_Yu  GTCTAGAATGTCTTACTATTTGCAATTGTATGCAATCAATACAACTTTCA
112Russula_succinea_China_Guiz  GTGTAGAATGTCATACTTTTTGCGATCACACGCAATCAATACAACTTTCA
113Russula_succinea_China_Guiz  GTGTAGAATGTCATACTTTTTGCGATCACACGCAATCAATACAACTTTCA
114Russula_succinea_China_Guiz  GTGTAGAATGTCATACTTTTTGCGATCACACGCAATCAATACAACTTTCA
115Russula_succinea_China_Jian  GTGTAGAATGTCATACTTTTTGCGATCACACGCAATCAATACAACTTTCA
116Russula_ventricosipes_USA_K  GTGTAGAAAGTCTTACTTTTTGTGATCACACACAATCAATACAACTTTCA
117Russula_vinaceocuticulata_N  GTGTAGAATGTCTTACTTTTTGCGATCACACGCAATTAATACAACTTTCA

1Russula_aff_pilosella_Austral  ACAACGGATCTCTTGGCTCTCGCATCGATGAAGAACGCAGCGAAATGCGA
2Russula_ahmadii_Pakistan_Khyb  ACAACGGATCTCTTGGCTCTCGCATCGATGAAGAACGCAGCGAAATGCGA
3Russula_ahmadii_Pakistan_Khyb  ACAACGGATCTCTTGGCTCTCGCATCGATGAAGAACGCAGCGAAATGCGA
4Russula_amerorecondita_USA_In  ACAACGGATCTCTTGGCTCTCGCATCGATGAAGAACGCAGCGAAATGCGA
5Russula_ammophila_Spain_Huelv  ACAACGGATCTCTTGGCTCTCGCATCGATGAAGAACGCAGCGAAATGCGA
6Russula_amoenolens_Germany_AF  ACAACGGATCTCTTGGCTCTCGCATCGATGAAGAACGCAGCGAAATGCGA
7Russula_amoenolens_France_KF2  ACAACGGATCTCTTGGCTCTCGCATCGATGAAGAACGCAGCGAAATGCGA
8Russula_cf_amoenolens_China_H  ACAACGGATCTCTTGGCTCTCGCATCGATGAAGAACGCAGCGAAATGCGA
9Russula_aromatica_USA_Oregon_  ACAACGGATCTCTTGGCTCTCGCATCGATGAAGAACGCAGCGAAATGCGA
10Russula_arunii_India_West_Be  ACAACGGATCTCTTGGCTCTCGCATCGATGAAGAACGCAGCGAAATGCGA
11Russula_brunneonigra_Austral  ACAACGGATCTCTTGGCTCTCGCATCGATGAAGAACGCAGCGAAATGCGA
12Russula_catillus_Korea_Daeha  ACAACGGATCTCTTGGCTCTCGCATCGATGAAGAACGCAGCGAAATGCGA
13Russula_catillus_Korea_Daeha  ACAACGGATCTCTTGGCTCTCGCATCGATGAAGAACGCAGCGAAATGCGA
14Russula_catillus_China_Guang  ACAACGGATCTCTTGGCTCTCGCATCGATGAAGAACGCAGCGAAATGCGA
15Russula_cerolens_USA_Oregon_  ACAACGGATCTCTTGGCTCTCGCATCGATGAAGAACGCAGCGAAATGCGA
16Russula_cerolens_USA_Califor  ACAACGGATCTCTTGGCTCTCGCATCGATGAAGAACGCAGCGAAATGCGA
17Russula_cf_pulverulenta_USA_  ACAACGGATCTCTTGGCTCTCGCATCGATGAAGAACGCAGCGAAATGCGA
18Russula_cyanoxantha_Europe_A  ACAACGGATCTCTTGGCTCTCGCATCGATGAAGAACGCAGCGAAATGCGA
19Russula_echidna_Australia_Ta  ACAACGGATCTCTTGGCTCTCGCATCGATGAAGAACGCAGCGAAATGCGA
20Russula_echidna_Australia_Ta  ACAACGGATCTCTTGGCTCTCGCATCGATGAAGAACGCAGCGAAATGCGA
21Russula_fluvialis_Finland_Sa  ACAACGGATCTCTTGGCTCTCGCATCGATGAAGAACGCAGCGAAATGCGA
22Russula_fluvialis_China_Heil  ACAACGGATCTCTTGGCTCTCGCATCGATGAAGAACGCAGCGAAATGCGA
23Russula_fluvialis_Finland_No  ACAACGGATCTCTTGGCTCTCGCATCGATGAAGAACGCAGCGAAATGCGA
24Russula_foetens_Germany_AF41  ACAACGGATCTCTTGGCTCTCGCATCGATGAAGAACGCAGCGAAATGCGA
25Russula_foetens_Germany_Keul  ACAACGGATCTCTTGGCTCTCGCATCGATGAAGAACGCAGCGAAATGCGA
26Russula_foetens_China_Heilon  ACAACGGATCTCTTGGCTCTCGCATCGATGAAGAACGCAGCGAAATGCGA
27Russula_foetentoides_Pakista  ACAACGGATCTCTTGGCTCTCGCATCGATGAAGAACGCAGCGAAATGCGA
28Russula_foetentoides_Pakista  ACAACGGATCTCTTGGCTCTCGCATCGATGAAGAACGCAGCGAAATGCGA
29Russula_foetentula_USA_Tenne  ACAACGGATCTCTTGGCTCTCGCATCGATGAAGAACGCAGCGAAATGCGA
30Russula_foetentula_Switzerla  ACAACGGATCTCTTGGCTCTCGCATCGATGAAGAACGCAGCGAAATGCGA
31Russula_fragrantissima_Italy  ACAACGGATCTCTTGGCTCTCGCATCGATGAAGAACGCAGCGAAATGCGA
32Russula_fragrantissima_Italy  ACAACGGATCTCTTGGCTCTCGCATCGATGAAGAACGCAGCGAAATGCGA
33Russula_galbana_Australia_Qu  ACAACGGATCTCTTGGCTCTCGCATCGATGAAGAACGCAGCGAAATGCGA
34Russula_garyensis_USA_Indian  ACAACGGATCTCTTGGCTCTCGCATCGATGAAGAACGCAGCGAAATGCGA
35Russula_gelatinosa_China_Gua  ACAACGGATCTCTTGGCTCTCGCATCGACGAAGAACGCAGCGAAATGCGA
36Russula_gelatinosa_China_Gua  ACAACGGATCTCTTGGCTCTCGCATCGATGAAGAACGCAGCGAAATGCGA
37Russula_granulata_USA_Tennes  ACAACGGATCTCTTGGCTCTCGCATCGATGAAGAACGCAGCGAAATGCGA
38Russula_granulata_USA_Tennes  ACAACGGATCTCTTGGCTCTCGCATCGATGAAGAACGCAGCGAAATGCGA
39Russula_granulata_China_Jili  ACAACGGATCTCTTGGCTCTCGCATCGATGAAGAACGCAGCGAAATGCGA
40Russula_grata_UK_Scotland_KF  ACAACGGATCTCTTGGCTCTCGCATCGATGAAGAACGCAGCGAAATGCGA
41Russula_grata_Germany_AF4186  ACAACGGATCTCTTGGCTCTCGCATCGATGAAGAACGCAGCGAAATGCGA
42Russula_grata_China_Heilongj  ACAACGGATCTCTTGGCTCTCGCATCGATGAAGAACGCAGCGAAATGCGA
43Russula_grisea_Europe_AY0616  ACAACGGATCTCTTGGCTCTCGCATCGATGAAGAACGCAGCGAAATGCGA
44Russula_heterophylla_Europe_  ACAACGGATCTCTTGGCTCTCGCATCGATGAAGAACGCAGCGAAATGCGA
45Russula_hortensis_Italy_HG79  ACAACGGATCTCTTGGCTCTCGCATCGATGAAGAACGCAGCGAAATGCGA
46Russula_ilicis_Europe_AY0616  ACAACGGATCTCTTGGCTCTCGCATCGATGAAGAACGCAGCGAAATGCGA
47Russula_illota_France_KF2455  ACAACGGATCTCTTGGCTCTCGCATCGATGAAGAACGCAGCGAAATGCGA
48Russula_illota_Sweden_DQ4220  ACAACGGATCTCTTGGCTCTCGCATCGATGAAGAACGCAGCGAAATGCGA
49Russula_inamoena_Italy_Punta  ACAACGGATCTCTTGGCTCTCGCATCGATGAAGAACGCAGCGAAATGCGA
50Russula_inamoena_Italy_Punta  ACAACGGATCTCTTGGCTCTCGCATCGATGAAGAACGCAGCGAAATGCGA
51Russula_indocatillus_China_G  ACAACGGATCTCTTGGCTCTCGCATCGATGAAGAACGCAGCGAAATGCGA
52Russula_indocatillus_China_G  ACAACGGATCTCTTGGCTCTCGCATCGATGAAGAACGCAGCGAAATGCGA
53Russula_indocatillus_India_U  ACAACGGATCTCTTGGCTCTCGCATCGATGAAGAACGCAGCGAAATGCGA
54Russula_insignis_China_Heilo  ACAACGGATCTCTTGGCTCTCGCATCGATGAAGAACGCAGCGAAATGCGA
55Russula_insignis_Europe_AY06  ACAACGGATCTCTTGGCTCTCGCATCGATGAAGAACGCAGCGAAATGCGA
56Russula_mistiformis_Spain_Ca  ACAACGGATCTCTTGGCTCTCGCATCGATGAAGAACGCAGCGAAATGCGA
57Russula_mistiformis_Spain_Ca  ACAACGGATCTCTTGGCTCTCGCATCGATGAAGAACGCAGCGAAATGCGA
58Russula_mutabilis_USA_Massac  ACAACGGATCTCTTGGCTCTCGCATCGATGAAGAACGCAGCGAAATGCGA
59Russula_mutabilis_USA_Texas_  ACAACGGATCTCTTGGCTCTCGCATCGATGAAGAACGCAGCGAAATGCGA
60Russula_neerimea_Australia_V  ACAACGGATCTCTTGGCTCTCGCATCGATGAAGAACGCAGCGAAATGCGA
61Russula_nondistincta_USA_Ore  ACAACGGATCTCTTGGCTCTCGCATCGATGAAGAACGCAGCGAAATGCGA
62Russula_obscuricolor_India_S  ACAACGGATCTCTTGGCTCTCGCATCGATGAAGAACGCAGCGAAATGCGA
63Russula_obscuricolor_India_S  ACAACGGATCTCTTGGCTCTCGCATCGATGAAGAACGCAGCGAAATGCGA
64Russula_oleifera_Benin_UDB01  ACAACGGATCTCTTGGCTCTCGCATCGATGAAGAACGCAGCGAAATGCGA
65Russula_oleifera_Zambia_UDB0  ACAACGGATCTCTTGGCTCTCGCATCGATGAAGAACGCAGCGAAATGCGA
66Russula_ombrophila_Spain_KF9  ACAACGGATCTCTTGGCTCTCGCATCGATGAAGAACGCAGCGAAATGCGA
67Russula_ahmadii_Pakistan_Gal  ACAACGGATCTCTTGGCTCTCGCATCGATGAAGAACGCAGCGAAATGCGA
68Russula_parksii_USA_Oregon_A  ACAACGGATCTCTTGGCTCTCGCATCGATGAAGAACGCAGCGAAATGCGA
69Russula_pectinata_Europe_AY0  ACAACGGATCTCTTGGCTCTCGCATCGATGAAGAACGCAGCGAAATGCGA
70Russula_pectinata_Germany_KF  ACAACGGATCTCTTGGCTCTCGCATCGATGAAGAACGCAGCGAAATGCGA
71Russula_pectinata_Germany_KF  ACAACGGATCTCTTGGCTCTCGCATCGATGAAGAACGCAGCGAAATGCGA
72Russula_pectinatoides_USA_Te  ACAACGGATCTCTTGGCTCTCGCATCGATGAAGAACGCAGCGAAATGCGA
73Russula_pectinatoides_USA_Ne  -CAACGGATCTCTTGGCTCTCGCATCGATGAAGAACGCAGCGAAATGCGA
74Russula_pectinatoides_China_  ACAACGGATCTCTTGGCTCTCGCATCGATGAAGAACGCAGCGAAATGCGA
75Russula_pila_Spain_AF230893   ACAACGGATCTCTTGGCTCTCGCATCGATGAAGAACGCAGCGAAATGCGA
76Russula_pilosella_Australia_  ACAACGGATCTCTTGGCTCTCGCATCGATGAAGAACGCAGCGAAATGCGA
77Russula_praetervisa_Italy_UD  ACAACGGATCTCTTGGCTCTCGCATCGATGAAGAACGCAGCGAAATGCGA
78Russula_praetervisa_Italy_UD  ACAACGGATCTCTTGGCTCTCGCATCGATGAAGAACGCAGCGAAATGCGA
79Russula_pseudocatillus_China  ACAACGGATCTCTTGGCTCTCGCATCGATGAAGAACGCAGCGAAATGCGA
80Russula_pseudocatillus_China  ACAACGGATCTCTTGGCTCTCGCATCGATGAAGAACGCAGCGAAATGCGA
81Russula_pseudopectinatoides_  ACAACGGATCTCTTGGCTCTCGCATCGATGAAGAACGCAGCGAAATGCGA
82Russula_pseudopectinatoides_  ACAACGGATCTCTTGGCTCTCGCATCGATGAAGAACGCAGCGAAATGCGA
83Russula_pseudopectinatoides_  ACAACGGATCTCTTGGCTCTCGCATCGATGAAGAACGCAGCGAAATGCGA
84Russula_pulverulenta_USA_Ten  ACAACGGATCTCTTGGCTCTCGCATCGATGAAGAACGCAGCGAAATGCGA
85Russula_punctipes_China_Guan  ACAACGGATCTCTTGGCTCTCGCATCGATGAAGAACGCAGCGAAATGCGA
86Russula_punctipes_China_Guan  ACAACGGATCTCTTGGCTCTCGCATCGATGAAGAACGCAGCGAAATGCGA
87Russula_putida_Italy_HG79852  ACAACGGATCTCTTGGCTCTCGCATCGATGAAGAACGCAGCGAAATGCGA
88Russula_recondita_Switzerlan  ACAACGGATCTCTTGGCTCTCGCATCGATGAAGAACGCAGCGAAATGCGA
89Russula_recondita_Sweden_DQ4  ACAACGGATCTCTTGGCTCTCGCATCGATGAAGAACGCAGCGAAATGCGA
90Russula_recondita_Estonia_Sa  ACAACGGATCTCTTGGCTCTCGCATCGATGAAGAACGCAGCGAAATGCGA
91Russula_rufobasalis_China_Gu  ACAACGGATCTCTTGGCTCTCGCATCGATGAAGAACGCAGCGAAATGCGA
92Russula_rufobasalis_China_Gu  ACAACGGATCTCTTGGCTCTCGCATCGATGAAGAACGCAGCGAAATGCGA
93Russula_senecis_Korea_Socho_  ACAACGGATCTCTTGGCTCTCGCATCGATGAAGAACGCAGCGAAATGCGA
94Russula_senecis_India_West_B  ACAACGGATCTCTTGGCTCTCGCATCGATGAAGAACGCAGCGAAATGCGA
95Russula_shafferi_USA_Washing  ACAACGGATCTCTTGGCTCTCGCATCGATGAAGAACGCAGCGAAATGCGA
96Russula_similaris_USA_Califo  ACAACGGATCTCTTGGCTCTCGCATCGATGAAGAACGCAGCGAAATGCGA
97Russula_similaris_USA_Oregon  ACAACGGATCTCTTGGCTCTCGCATCGATGAAGAACGCAGCGAAATGCGA
98Russula_sp_China_Guangdong_M  ACAACGGATCTCTTGGCTCTCGCATCGATGAAGAACGCAGCGAAATGCGA
99Russula_straminella_China_Gu  ACAACGGATCTCTTGGCTCTCGCATCGATGAAGAACGCAGCGAAATGCGA
100Russula_straminella_China_G  ACAACGGATCTCTTGGCTCTCGCATCGATGAAGAACGCAGCGAAATGCGA
101Russula_straminella_China_G  ACAACGGATCTCTTGGCTCTCGCATCGATGAAGAACGCAGCGAAATGCGA
102Russula_subfoetens_Finland_  ACAACGGATCTCTTGGCTCTCGCATCGATGAAGAACGCAGCGAAATGCGA
103Russula_subfoetens_China_He  ACAACGGATCTCTTGGCTCTCGCATCGATGAAGAACGCAGCGAAATGCGA
104Russula_subfulva_USA_Oregon  ACAACGGATCTCTTGGCTCTCGCATCGATGAAGAACGCAGCGAAATGCGA
105Russula_subpectinatoides_Ch  ACAACGGATCTCTTGGCTCTCGCATCGATGAAGAACGCAGCGAAATGCGA
106Russula_subpectinatoides_Ch  ACAACGGATCTCTTGGCTCTCGCATCGATGAAGAACGCAGCGAAATGCGA
107Russula_subpectinatoides_Ch  ACAACGGATCTCTTGGCTCTCGCATCGATGAAGAACGCAGCGAAATGCGA
108Russula_subpectinatoides_Ch  ACAACGGATCTCTTGGCTCTCGCATCGATGAAGAACGCAGCGAAATGCGA
109Russula_subpunctipes_China_  ACAACGGATCTCTTGGCTCTCGCATCGATGAAGAACGCAGCGAAATGCGA
110Russula_subpunctipes_China_  ACAACGGATCTCTTGGCTCTCGCATCGATGAAGAACGCAGCGAAATGCGA
111Russula_substriata_China_Yu  ACAACGGATCTCTTGGCTCTCGCATCGATGAAGAACGCAGCGAAATGCGA
112Russula_succinea_China_Guiz  ACAACGGATCTCTTGGCTCTCGCATCGATGAAGAACGCAGCGAAATGCGA
113Russula_succinea_China_Guiz  ACAACGGATCTCTTGGCTCTCGCATCGATGAAGAACGCAGCGAAATGCGA
114Russula_succinea_China_Guiz  ACAACGGATCTCTTGGCTCTCGCATCGATGAAGAACGCAGCGAAATGCGA
115Russula_succinea_China_Jian  ACAACGGATCTCTTGGCTCTCGCATCGATGAAGAACGCAGCGAAATGCGA
116Russula_ventricosipes_USA_K  ACAACGGATCTCTTGGGTCTCGCATCGATGAAGAACGCAGCGAAATGCGA
117Russula_vinaceocuticulata_N  ACAACGGATCTCTTGGCTCTCGCATCGATGAAGAACGCAGCGAAATGCGA

1Russula_aff_pilosella_Austral  TACGTAATGTGAATTGCAGAATTCAGTGAATCATCGAATCTTTGAACGCA
2Russula_ahmadii_Pakistan_Khyb  TACGTAATGTGAATTGCAGAATTCAGTGAATCATCGAATCTTTGAACGCA
3Russula_ahmadii_Pakistan_Khyb  TACGTAATGTGAATTGCAGAATTCAGTGAATCATCGAATCTTTGAACGCA
4Russula_amerorecondita_USA_In  TACGTAATGTGAATTGCAGAATTCAGTGAATCATCGAATCTTTGAACGCA
5Russula_ammophila_Spain_Huelv  TACGTAATGTGAATTGCAGAATTCAGTGAATCATCGAATCTTTGAACGCA
6Russula_amoenolens_Germany_AF  TACGTAATGTGAATTGCAGAATTCAGTGAATCATCGAATCTTTGAACGCA
7Russula_amoenolens_France_KF2  TACGTAATGTGAATTGCAGAATTCAGTGAATCATCGAATCTTTGAACGCA
8Russula_cf_amoenolens_China_H  TACGTAATGTGAATTGCAGAATTCAGTGAATCATCGAATCTTTGAACGCA
9Russula_aromatica_USA_Oregon_  TACGTAATGTGAATTGCAGAATTCAGTGAATCATCGAATCTTTGAACGCA
10Russula_arunii_India_West_Be  TACGTAATGTGAATTGCAGAATTCAGTGAATCATCGAATCTTTGAACGCA
11Russula_brunneonigra_Austral  TACGTAATGTGAATTGCAGAATTCAGTGAATCATCGAATCTTTGAACGCA
12Russula_catillus_Korea_Daeha  TACGTAATGTGAATTGCAGAATTCAGTGAATCATCGAATCTTTGAACGCA
13Russula_catillus_Korea_Daeha  TACGTAATGTGAATTGCAGAATTCAGTGAATCATCGAATCTTTGAACGCA
14Russula_catillus_China_Guang  TACGTAATGTGAATTGCAGAATTCAGTGAATCATCGAATCTTTGAACGCA
15Russula_cerolens_USA_Oregon_  TACGTAATGTGAATTGCAGAATTCAGTGAATCATCGAATCTTTGAACGCA
16Russula_cerolens_USA_Califor  TACGTAATGTGAATTGCAGAATTCAGTGAATCATCGAATCTTTGAACGCA
17Russula_cf_pulverulenta_USA_  TACGTAATGTGAATTGCAGAATTCAGTGAATCATCGAATCTTTGAACGCA
18Russula_cyanoxantha_Europe_A  TACGTAATGTGAATTGCAGAATTCAGTGAATCATCGAATCTTTGAACGCA
19Russula_echidna_Australia_Ta  TACGTAATGTGAATTGCAGAATTCAGTGAATCATCGAATCTTTGAACGCA
20Russula_echidna_Australia_Ta  TACGTAATGTGAATTGCAGAATTCAGTGAATCATCGAATCTTTGAACGCA
21Russula_fluvialis_Finland_Sa  TACGTAATGTGAATTGCAGAATTCAGTGAATCATCGAATCTTTGAACGCA
22Russula_fluvialis_China_Heil  TACGTAATGTGAATTGCAGAATTCAGTGAATCATCGAATCTTTGAACGCA
23Russula_fluvialis_Finland_No  TACGTAATGTGAATTGCAGAATTCAGTGAATCATCGAATCTTTGAACGCA
24Russula_foetens_Germany_AF41  TACGTAATGTGAATTGCAGAATTCAGTGAATCATCGAATCTTTGAACGCA
25Russula_foetens_Germany_Keul  TACGTAATGTGAATTGCAGAATTCAGTGAATCATCGAATCTTTGAACGCA
26Russula_foetens_China_Heilon  TACGTAATGTGAATTGCAGAATTCAGTGAATCATCGAATCTTTGAACGCA
27Russula_foetentoides_Pakista  TACGTAATGTGAATTGCAGAATTCAGTGAATCATCGAATCTTTGAACGCA
28Russula_foetentoides_Pakista  TACGTAATGTGAATTGCAGAATTCAGTGAATCATCGAATCTTTGAACGCA
29Russula_foetentula_USA_Tenne  TACGTAATGTGAATTGCAGAATTCAGTGAATCATCGAATCTTTGAACGCA
30Russula_foetentula_Switzerla  TACGTAATGTGAATTGCAGAATTCAGTGAATCATCGAATCTTTGAACGCA
31Russula_fragrantissima_Italy  TACGTAATGTGAATTGCAGAATTCAGTGAATCATCGAATCTTTGAACGCA
32Russula_fragrantissima_Italy  TACGTAATGTGAATTGCAGAATTCAGTGAATCATCGAATCTTTGAACGCA
33Russula_galbana_Australia_Qu  TACGTAATGTGAATTGCAGAATTCAGTGAATCATCGAATCTTTGAACGCA
34Russula_garyensis_USA_Indian  TACGTAATGTGAATTGCAGAATTCAGTGAATCATCGAATCTTTGAACGCA
35Russula_gelatinosa_China_Gua  TACGTAATGTGAATTGCAGAATTCAGTGAATCATCGAATCTTTGAACGCA
36Russula_gelatinosa_China_Gua  TACGTAATGTGAATTGCAGAATTCAGTGAATCATCGAATCTTTGAACGCA
37Russula_granulata_USA_Tennes  TACGTAATGTGAATTGCAGAATTCAGTGAATCATCGAATCTTTGAACGCA
38Russula_granulata_USA_Tennes  TACGTAATGTGAATTGCAGAATTCAGTGAATCATCGAATCTTTGAACGCA
39Russula_granulata_China_Jili  TACGTAATGTGAATTGCAGAATTCAGTGAATCATCGAATCTTTGAACGCA
40Russula_grata_UK_Scotland_KF  TACGTAATGTGAATTGCAGAATTCAGTGAATCATCGAATCTTTGAACGCA
41Russula_grata_Germany_AF4186  TACGTAATGTGAATTGCAGAATTCAGTGAATCATCGAATCTTTGAACGCA
42Russula_grata_China_Heilongj  TACGTAATGTGAATTGCAGAATTCAGTGAATCATCGAATCTTTGAACGCA
43Russula_grisea_Europe_AY0616  TACGTAATGTGAATTGCAGAATTCAGTGAATCATCGAATCTTTGAACGCA
44Russula_heterophylla_Europe_  TACGTAATGTGAATTGCAGAATTCAGTGAATCATCGAATCTTTGAACGCA
45Russula_hortensis_Italy_HG79  TACGTAATGTGAATTGCAGAATTCAGTGAATCATCGAATCTTTGAACGCA
46Russula_ilicis_Europe_AY0616  TACGTAATGTGAATTGCAGAATTCAGTGAATCATCGAATCTTTGAACGCA
47Russula_illota_France_KF2455  TACGTAATGTGAATTGCAGAATTCAGTGAATCATCGAATCTTTGAACGCA
48Russula_illota_Sweden_DQ4220  TACGTAATGTGAATTGCAGAATTCAGTGAATCATCGAATCTTTGAACGCA
49Russula_inamoena_Italy_Punta  TACGTAATGTGAATTGCAGAATTCAGTGAATCATCGAATCTTTGAACGCA
50Russula_inamoena_Italy_Punta  TACGTAATGTGAATTGCAGAATTCAGTGAATCATCGAATCTTTGAACGCA
51Russula_indocatillus_China_G  TACGTAATGTGAATTGCAGAATTCAGTGAATCATCGAATCTTTGAACGCA
52Russula_indocatillus_China_G  TACGTAATGTGAATTGCAGAATTCAGTGAATCATCGAATCTTTGAACGCA
53Russula_indocatillus_India_U  TACGTAATGTGAATTGCAGAATTCAGTGAATCATCGAATCTTTGAACGCA
54Russula_insignis_China_Heilo  TACGTAATGTGAATTGCAGAATTCAGTGAATCATCGAATCTTTGAACGCA
55Russula_insignis_Europe_AY06  TACGTAATGTGAATTGCAGAATTCAGTGAATCATCGAATCTTTGAACGCA
56Russula_mistiformis_Spain_Ca  TACGTAATGTGAATTGCAGAATTCAGTGAATCATCGAATCTTTGAACGCA
57Russula_mistiformis_Spain_Ca  TACGTAATGTGAATTGCAGAATTCAGTGAATCATCGAATCTTTGAACGCA
58Russula_mutabilis_USA_Massac  TACGTAATGTGAATTGCAGAATTCAGTGAATCATCGAATCTTTGAACGCA
59Russula_mutabilis_USA_Texas_  TACGTAATGTGAATTGCAGAATTCAGTGAATCATCGAATCTTTGAACGCA
60Russula_neerimea_Australia_V  TACGTAATGTGAATTGCAGAATTCAGTGAATCATCGAATCTTTGAACGCA
61Russula_nondistincta_USA_Ore  TACGTAATGTGAATTGCAGAATTCAGTGAATCATCGAATCTTTGAACGCA
62Russula_obscuricolor_India_S  TACGTAATGTGAATTGCAGAATTCAGTGAATCATCGAATCTTTGAACGCA
63Russula_obscuricolor_India_S  TACGTAATGTGAATTGCAGAATTCAGTGAATCATCGAATCTTTGAACGCA
64Russula_oleifera_Benin_UDB01  TACGTAATGTGAATTGCAGAATTCAGTGAATCATCGAATCTTTGAACGCA
65Russula_oleifera_Zambia_UDB0  TACGTAATGTGAATTGCAGAATTCAGTGAATCATCGAATCTTTGAACGCA
66Russula_ombrophila_Spain_KF9  TACGTAATGTGAATTGCAGAATTCAGTGAATCATCGAATCTTTGAACGCA
67Russula_ahmadii_Pakistan_Gal  TACGTAATGTGAATTGCAGAATTCAGTGAATCATCGAATCTTTGAACGCA
68Russula_parksii_USA_Oregon_A  TACGTAATGTGAATTGCAGAATTCAGTGAATCATCGAATCTTTGAACGCA
69Russula_pectinata_Europe_AY0  TACGTAATGTGAATTGCAGAATTCAGTGAATCATCGAATCTTTGAACGCA
70Russula_pectinata_Germany_KF  TACGTAATGTGAATTGCAGAATTCAGTGAATCATCGAATCTTTGAACGCA
71Russula_pectinata_Germany_KF  TACGTAATGTGAATTGCAGAATTCAGTGAATCATCGAATCTTTGAACGCA
72Russula_pectinatoides_USA_Te  TACGTAATGTGAATTGCAGAATTCAGTGAATCATCGAATCTTTGAACGCA
73Russula_pectinatoides_USA_Ne  TACGTAATGTGAATTGCAGAATTCAGTGAATCATCGAATCTTTGAACGCA
74Russula_pectinatoides_China_  TACGTAATGTGAATTGCAGAATTCAGTGAATCATCGAATCTTTGAACGCA
75Russula_pila_Spain_AF230893   TACGTAATGTGAATTGCAGAATTCAGTGAATCATCGAATCTTTGAACGCA
76Russula_pilosella_Australia_  TACGTAATGTGAATTGCAGAATTCAGTGAATCATCGAATCTTTGAACGCA
77Russula_praetervisa_Italy_UD  TACGTAATGTGAATTGCAGAATTCAGTGAATCATCGAATCTTTGAACGCA
78Russula_praetervisa_Italy_UD  TACGTAATGTGAATTGCAGAATTCAGTGAATCATCGAATCTTTGAACGCA
79Russula_pseudocatillus_China  TACGTAATGTGAATTGCAGAATTCAGTGAATCATCGAATCTTTGAACGCA
80Russula_pseudocatillus_China  TACGTAATGTGAATTGCAGAATTCAGTGAATCATCGAATCTTTGAACGCA
81Russula_pseudopectinatoides_  TACGTAATGTGAATTGCAGAATTCAGTGAATCATCGAATCTTTGAACGCA
82Russula_pseudopectinatoides_  TACGTAATGTGAATTGCAGAATTCAGTGAATCATCGAATCTTTGAACGCA
83Russula_pseudopectinatoides_  TACGTAATGTGAATTGCAGAATTCAGTGAATCATCGAATCTTTGAACGCA
84Russula_pulverulenta_USA_Ten  TACGTAATGTGAATTGCAGAATTCAGTGAATCATCGAATCTTTGAACGCA
85Russula_punctipes_China_Guan  TACGTAATGTGAATTGCAGAATTCAGTGAATCATCGAATCTTTGAACGCA
86Russula_punctipes_China_Guan  TACGTAATGTGAATTGCAGAATTCAGTGAATCATCGAATCTTTGAACGCA
87Russula_putida_Italy_HG79852  TACGTAATGTGAATTGCAGAATTCAGTGAATCATCGAATCTTTGAACGCA
88Russula_recondita_Switzerlan  TACGTAATGTGAATTGCAGAATTCAGTGAATCATCGAATCTTTGAACGCA
89Russula_recondita_Sweden_DQ4  TACGTAATGTGAATTGCAGAATTCAGTGAATCATCGAATCTTTGAACGCA
90Russula_recondita_Estonia_Sa  TACGTAATGTGAATTGCAGAATTCAGTGAATCATCGAATCTTTGAACGCA
91Russula_rufobasalis_China_Gu  TACGTAATGTGAATTGCAGAATTCAGTGAATCATCGAATCTTTGAACGCA
92Russula_rufobasalis_China_Gu  TACGTAATGTGAATTGCAGAATTCAGTGAATCATCGAATCTTTGAACGCA
93Russula_senecis_Korea_Socho_  TACGTAATGTGAATTGCAGAATTCAGTGAATCATCGAATCTTTGAACGCA
94Russula_senecis_India_West_B  TACGTAATGTGAATTGCAGAATTCAGTGAATCATCGAATCTTTGAACGCA
95Russula_shafferi_USA_Washing  TACGT-ATGTGAATTGCAGAATTCAGTGAATCATCGAATCTTTGAACGCA
96Russula_similaris_USA_Califo  TACGTAATGTGAATTGCAGAATTCAGTGAATCATCGAATCTTTGAACGCA
97Russula_similaris_USA_Oregon  TACGTAATGTGAATTGCAGAATTCAGTGAATCATCGAATCTTTGAACGCA
98Russula_sp_China_Guangdong_M  TACGTAATGTGAATTGCAGAATTCAGTGAATCATCGAATCTTTGAACGCA
99Russula_straminella_China_Gu  TACGTAATGTGAATTGCAGAATTCAGTGAATCATCGAATCTTTGAACGCA
100Russula_straminella_China_G  TACGTAATGTGAATTGCAGAATTCAGTGAATCATCGAATCTTTGAACGCA
101Russula_straminella_China_G  TACGTAATGTGAATTGCAGAATTCAGTGAATCATCGAATCTTTGAACGCA
102Russula_subfoetens_Finland_  TACGTAATGTGAATTGCAGAATTCAGTGAATCATCGAATCTTTGAACGCA
103Russula_subfoetens_China_He  TACGTAATGTGAATTGCAGAATTCAGTGAATCATCGAATCTTTGAACGCA
104Russula_subfulva_USA_Oregon  TACGTAATGTGAATTGCAGAATTCAGTGAATCATCGAATCTTTGAACGCA
105Russula_subpectinatoides_Ch  TACGTAATGTGAATTGCAGAATTCAGTGAATCATCGAATCTTTGAACGCA
106Russula_subpectinatoides_Ch  TACGTAATGTGAATTGCAGAATTCAGTGAATCATCGAATCTTTGAACGCA
107Russula_subpectinatoides_Ch  TACGTAATGTGAATTGCAGAATTCAGTGAATCATCGAATCTTTGAACGCA
108Russula_subpectinatoides_Ch  TACGTAATGTGAATTGCAGAATTCAGTGAATCATCGAATCTTTGAACGCA
109Russula_subpunctipes_China_  TACGTAATGTGAATTGCAGAATTCAGTGAATCATCGAATCTTTGAACGCA
110Russula_subpunctipes_China_  TACGTAATGTGAATTGCAGAATTCAGTGAATCATCGAATCTTTGAACGCA
111Russula_substriata_China_Yu  TACGTAATGTGAATTGCAGAATTCAGTGAATCATCGAATCTTTGAACGCA
112Russula_succinea_China_Guiz  TACGTAATGTGAATTGCAGAATTCAGTGAATCATCGAATCTTTGAACGCA
113Russula_succinea_China_Guiz  TACGTAATGTGAATTGCAGAATTCAGTGAATCATCGAATCTTTGAACGCA
114Russula_succinea_China_Guiz  TACGTAATGTGAATTGCAGAATTCAGTGAATCATCGAATCTTTGAACGCA
115Russula_succinea_China_Jian  TACGTAATGTGAATTGCAGAATTCAGTGAATCATCGAATCTTTGAACGCA
116Russula_ventricosipes_USA_K  TACGTAATGTGAATTGCAGAATTCAGTGAATCATCGAATCTTTGAACGCA
117Russula_vinaceocuticulata_N  TACGTAATGTGAATTGCAGAATTCAGTGAATCATCGAATCTTTGAACGCA

1Russula_aff_pilosella_Austral  CCTTGCGCCCTTTGGCATTCCGAGGGGCACACCCGTTTGAGTGTCGTGAC
2Russula_ahmadii_Pakistan_Khyb  CCTTGCGCCCTTTGGTATTCCGAAGGGCACACCCGTTTGAGTGTCGTGAC
3Russula_ahmadii_Pakistan_Khyb  CCTTGCGCCCTTTGGTATTCCGAAGGGCACACCCGTTTGAGTGTCGTGAC
4Russula_amerorecondita_USA_In  CCTTGCGCCCTTTGGTATTCCGAAGGGCACACCCGTTTGAGTGTCGTGAC
5Russula_ammophila_Spain_Huelv  CCTTGCGCCCTTTGGCATTCCGAAGGGCACACCCGTTTGAGTGTCGTGAC
6Russula_amoenolens_Germany_AF  CCTTGCGCCCTTTGGCATTCCGAAGGGCACACCCGTTTGAGTGTCGTGAC
7Russula_amoenolens_France_KF2  CCTTGCGCCCTTTGGCATTCCGAAGGGCACACCCGTTTGAGTGTCGTGAC
8Russula_cf_amoenolens_China_H  CCTTGCGCCCTTTGGCATTCCGAAGGGCACACCCGTTTGAGTGTCGTGAC
9Russula_aromatica_USA_Oregon_  CCTTGCGCCCTTTGGCATTCCGAGGGGCACACCCGTTTGAGTGTCGTGAC
10Russula_arunii_India_West_Be  TCTTGCGCCCCTTGGTATTCCAAGGGGCACACCCGTTTGAGTGTCGTGAC
11Russula_brunneonigra_Austral  CCTTGCGCCCTTTGGCATTCCGAGGGGCACACCCGTTTGAGTGTCGTGAC
12Russula_catillus_Korea_Daeha  CCTTGCGCCCTTTGGCATTCCGAAGGGCACACCCGTTTGAGTGTCGTGAC
13Russula_catillus_Korea_Daeha  CCTTGCGCCCTTTGGCATTCCGAAGGGCACACCCGTTTGAGTGTCGTGAC
14Russula_catillus_China_Guang  CCTTGCGCCCTTTGGCATTCCGAAGGGCACACCCGTTTGAGTGTCGTGAC
15Russula_cerolens_USA_Oregon_  CCTTGCGCCCTTTGGCATTCCGAAGGGCACACCCGTTTGAGTGTCGTGAC
16Russula_cerolens_USA_Califor  CCTTGCGCCCTTTGGCATTCCGAAGGGCACACCCGTTTGAGTGTCGTGAC
17Russula_cf_pulverulenta_USA_  CCTTGCGCCCTTTGGCATTCCGAAGGGCACACCCGTTTGAGTGTCGTGAC
18Russula_cyanoxantha_Europe_A  CCTTGCGCCCCTTGGAATTCCGAGGGGCACACCCGTTTGAGTGTCGTGAC
19Russula_echidna_Australia_Ta  CCTTGCGCCCCTTGGTATTCCGAGGGGCACACCCGTTTGAGTGTCGTGAC
20Russula_echidna_Australia_Ta  CCTTGCGCCCCTTGGTATTCCGAGGGGCACACCCGTTTGAGTGTCGTGAC
21Russula_fluvialis_Finland_Sa  CCTTGCGCCCTTTGGCATTCCGAGGGGCACACCCGTTTGAGTGTCATGAC
22Russula_fluvialis_China_Heil  CCTTGCGCCCTTTGGCATTCCGAGGGGCACACCCGTTTGAGTGTCATGAC
23Russula_fluvialis_Finland_No  CCTTGCGCCCTTTGGCATTCCGAGGGGCACACCCGTTTGAGTGTCATGAC
24Russula_foetens_Germany_AF41  CCTTGCGCCCTTTGGTATTCCGAGGGGCACACCCGTTTGAGTGTCGTGAC
25Russula_foetens_Germany_Keul  CCTTGCGCCCTTTGGTATTCCGAGGGGCACACCCGTTTGAGTGTCGTGAC
26Russula_foetens_China_Heilon  CCTTGCGCCCTTTGGCATTCCGAGGGGCACACCCGTTTGAGTGTCGTGAC
27Russula_foetentoides_Pakista  CCTTGCGCCCTTTGGCATTCCGAAGGGCACACCCGTTTGAGTGTCGTGAC
28Russula_foetentoides_Pakista  CCTTGCGCCCTTTGGCATTCCGAAGGGCACACCCGTTTGAGTGTCGTGAC
29Russula_foetentula_USA_Tenne  CCTTGCGCCCTTTGGTATTCCGAAGGGCACACCCGTTTGAGTGTCGTGAC
30Russula_foetentula_Switzerla  CCTTGCGCCCTTTGGCATTCCGAGGGGCACACCCGTTTGAGTGTCATGAC
31Russula_fragrantissima_Italy  CCTTGCGCCCTTTGGCATTCCGAGGGGCACACCCGTTTGAGTGTCGTGAC
32Russula_fragrantissima_Italy  CCTTGCGCCCTTTGGCATTCCGAGGGGCACACCCGTTTGAGTGTCGTGAC
33Russula_galbana_Australia_Qu  CCTTGCACCCTTTGGCATTCCGAAGGGCACACCCGTTTGAGTGTCATGAC
34Russula_garyensis_USA_Indian  CCTTGCGCCCTTTGGTATTCCGAGGGGCACACCCGTTTGAGTGTCGTGAC
35Russula_gelatinosa_China_Gua  CCTTGCGCCCTTTGGTATTCCGAGGGGCACACCCGTTTGAGTGTCGTGCT
36Russula_gelatinosa_China_Gua  CCTTGCGCCCTTTGGTATTCCGAGGGGCACACCCGTTTGAGTGTCGTGCT
37Russula_granulata_USA_Tennes  CCTTGCGCCCTTTGGTATTCCGAGGGGCACACCCGTTTGAGTGTCGTGAC
38Russula_granulata_USA_Tennes  CCTTGCGCCCTTTGGTATTCCGAGGGGCACACCCGTTTGAGTGTCGTGAC
39Russula_granulata_China_Jili  CCTTGCGCCCTTTGGTATTCCGAGGGGCACACCCGTTTGAGTGTCGTGAC
40Russula_grata_UK_Scotland_KF  CCTTGCGCCCTTTGGCATTCCGAGGGGCACACCCGTTTGAGTGTCGTGAC
41Russula_grata_Germany_AF4186  CCTTGCGCCCTTTGGCATTCCGAGGGGCACACCCGTTTGAGTGTCGTGAC
42Russula_grata_China_Heilongj  CCTTGCGCCCTTTGGCATTCCGAGGGGCACACCCGTTTGAGTGTCGTGAC
43Russula_grisea_Europe_AY0616  CCTTGCACCCCTTGGTATTCCGAGGGGTGCACCCGTTTGAGTGTCGTGAC
44Russula_heterophylla_Europe_  CCTTGCGCCCCTTGGTATTCCGAGGGGCACACCCGTTTGAGTGTCGTGAT
45Russula_hortensis_Italy_HG79  CCTTGCGCCCTTTGGCATTCCGAAGGGCACACCCGTTTGAGTGTCGTGAC
46Russula_ilicis_Europe_AY0616  CCTTGCGCCCCTTGGTATTCCGAGGGGCACACCCGTTTGAGTGTCGTGAC
47Russula_illota_France_KF2455  CCTTGCGCCCCTTGGCATTCCGAGGGGCACACCCGTTTGAGCGTCGTGAC
48Russula_illota_Sweden_DQ4220  CCTTGCGCCCCTTGGCATTCCGAGGGGCACACCCGTTTGAGCGTCGTGAC
49Russula_inamoena_Italy_Punta  CCTTGCGCCCTTTGGCATTCCGAAGGGCACACCCGTTTGAGTGTCGTGAC
50Russula_inamoena_Italy_Punta  CCTTGCGCCCTTTGGCATTCCGAAGGGCACACCCGTTTGAGTGTCGTGAC
51Russula_indocatillus_China_G  CCTTGCGCCCTTTGGCATTCCGAAGGGCACACCCGTTTGAGTGTCGTGAC
52Russula_indocatillus_China_G  CCTTGCGCCCTTTGGCATTCCGAAGGGCACACCCGTTTGAGTGTCGTGAC
53Russula_indocatillus_India_U  CCTTGCGCCCTTTGGCATTCCGAAGGGCACACCCGTTTGAGTGTCGTGAC
54Russula_insignis_China_Heilo  CCTTGCGCCCTTTGGCATTCCGAAGGGCACACCCGTTTGAGTGTCGTGAC
55Russula_insignis_Europe_AY06  CCTTGCGCCCTTTGGCATTCCGAAGGGCACACCCGTTTGAGTGTCGTGAC
56Russula_mistiformis_Spain_Ca  CCTTGCGCCCTTTGGCATTCCGAGGGGCACGCCCGTTTGAGTGTCGTGAC
57Russula_mistiformis_Spain_Ca  CCTTGCGCCCTTTGGCATTCCGAGGGGCACGCCCGTTTGAGTGTCGTGAC
58Russula_mutabilis_USA_Massac  CCTTGCGCCCCTTGGCATTCCGAGGGGCACACCCGTTTGAGTGTCGTGAC
59Russula_mutabilis_USA_Texas_  CCTTGCGCCCCTTGGCATTCCGAGGGGCACACCCGTTTGAGTGTCGTGAC
60Russula_neerimea_Australia_V  CCTTGCGCCCTTTGGCATTCCGAGGGGCACACCCGTTTGAGTGTCGTGAC
61Russula_nondistincta_USA_Ore  CCTTGCGCCCTTTGGCATTCCGAGGGGCACACCCGTTTGAGTGTCGTGAC
62Russula_obscuricolor_India_S  TCTTGCGCCCCTTGGCATTCCGAGGGGCACACCCGTTTGAGTGTCGTGAC
63Russula_obscuricolor_India_S  TCTTGCGCCCCTTGGCATTCCGAGGGGCACACCCGTTTGAGTGTCGTGAC
64Russula_oleifera_Benin_UDB01  CCTTGCACCCTTTGGTATTCCGAGGGGTACACCCGTTTGAGTGTCGTGAT
65Russula_oleifera_Zambia_UDB0  CCTTGCACCCTTTGGTATTCCGAGGGGTACACCCGTTTGAGTGTCGTGAT
66Russula_ombrophila_Spain_KF9  CCTTGCGCCCTTTGGCATTCCGAAGGGCACACCCGTTTGAGKGKCAWGAC
67Russula_ahmadii_Pakistan_Gal  CCTTGCGCCCTTTGGTATTCCGAAGGGCACACCCGTTTGAGTGTCGTGAC
68Russula_parksii_USA_Oregon_A  CCTTGCGCCCTTTGGCATTCCGAGGGGCACACCCGTTTGAGTGTCGTGAC
69Russula_pectinata_Europe_AY0  CCTTGCGCCCTTTGGCATTCCGAAGGGCACACCCGTTTGAGTGTCGTGAC
70Russula_pectinata_Germany_KF  CCTTGCGCCCTTTGGTATTCCGAGGGGCACACCCGTTTGAGTGTCGTGAC
71Russula_pectinata_Germany_KF  CCTTGCGCCCTTTGGTATTCCGAGGGGCACACCCGTTTGAGTGTCGTGAC
72Russula_pectinatoides_USA_Te  CCTTGCGCCCTTTGGTATTCCGAAGGGCACACCCGTTTGAGTGTCGTGAC
73Russula_pectinatoides_USA_Ne  CCTTGCGCCCTTTGGCATTCCGAAGGGCACACCCGTTTGAGTGTCGTGAC
74Russula_pectinatoides_China_  CCTTGCGCCCTTTGGTATTCCGAAGGGCACACCCGTTTGAGTGTCGTGAA
75Russula_pila_Spain_AF230893   CCTTGCGCCCTTTGGCATTCCGAGGGGCACGCCCGTTTGAGTGTCGTGAC
76Russula_pilosella_Australia_  TCTTGCGCCCTTTGGCATTCCAAAGGGCACACCCGTTTGAGTGTCGTGAA
77Russula_praetervisa_Italy_UD  CCTTGCGCCCTTTGGTATTCCGAAGGGCACACCCGTTTGAGTGTCGTGAC
78Russula_praetervisa_Italy_UD  CCTTGCGCCCTTTGGTATTCCGAAGGGCACACCCGTTTGAGTGTCGTGAC
79Russula_pseudocatillus_China  CCTTGCGCCCTTTGGCATTCCGAAGGGCACACCCGTTTGAGTGTCGTGAC
80Russula_pseudocatillus_China  CCTTGCGCCCTTTGGCATTCCGAAGGGCACACCCGTTTGAGTGTCGTGAC
81Russula_pseudopectinatoides_  CCTTGCGCCCTTTGGTATTCCGAAGGGCACACCCGTTTGAGTGTCGTGAC
82Russula_pseudopectinatoides_  CCTTGCGCCCTTTGGTATTCCGAAGGGCACACCCGTTTGAGTGTCGTGAC
83Russula_pseudopectinatoides_  CCTTGCGCCCTTTGGTATTCCGAAGGGCACACCCGTTTGAGTGTCGTGAC
84Russula_pulverulenta_USA_Ten  CCTTGCGCCCTTTGGCATTCCGAAGGGCACACCCGTTTGAGTGTCGTGAC
85Russula_punctipes_China_Guan  CCTTGCGCCCTTTGGTATTCCGAGGGGCACACCCGTTTGAGCGTCGTGAC
86Russula_punctipes_China_Guan  CCTTGCGCCCTTTGGTATTCCGAGGGGCACACCCGTTTGAGCGTCGTGAC
87Russula_putida_Italy_HG79852  CCTTGCGCCCTTTGGCATTCCGAAGGGCACACCCGTTTGAGTGTCGTGAC
88Russula_recondita_Switzerlan  CCTTGCGCCCTTTGGTATTCCGAAGGGCACACCCGTTTGAGTGTCGTGAC
89Russula_recondita_Sweden_DQ4  CCTTGCGCCCTTTGGTATTCCGAAGGGCACACCCGTTTGAGTGTCGTGAC
90Russula_recondita_Estonia_Sa  CCTTGCGCCCTTTGGTATTCCGAAGGGCACACCCGTTTGAGTGTCGTGAC
91Russula_rufobasalis_China_Gu  CCTTGCGCCCTTTGGTATTCCGAGGGGCACACCCGTTTGAGTGTCGTGAC
92Russula_rufobasalis_China_Gu  CCTTGCGCCCTTTGGTATTCCGAGGGGCACACCCGTTTGAGTGTCGTGAC
93Russula_senecis_Korea_Socho_  CCTTGCGCCCTTTGGTATTCCGAGGGGCACACCCGTTTGAGTGTCGTGAC
94Russula_senecis_India_West_B  CCTTGCGCCCTTTGGTATTCCGAGGGGCACACCCGTTTGAGTGTCGTGAC
95Russula_shafferi_USA_Washing  CCTTGCGCCCTTTGGCATTCCGAGGGGCACACCCGTTTGAGTGTCGTGAC
96Russula_similaris_USA_Califo  CCTTGCGCCCTTTGGCATTCCGAGGGGCACACCCGTTTGAGTGTCGTGAC
97Russula_similaris_USA_Oregon  CCTTGCGCCCTTTGGCATTCCGAGGGGCACACCCGTTTGAGTGTCGTGAC
98Russula_sp_China_Guangdong_M  CCTTGCGCCCTTTGGTATTCCGAAGGGCACACCCGTTTGAGTGTCGTGAA
99Russula_straminella_China_Gu  CCTTGCGCCCTTTGGCATTCCGAGGGGCACACCCGTTTGAGTGTCGTGAC
100Russula_straminella_China_G  CCTTGCGCCCTTTGGCATTCCGAGGGGCACACCCGTTTGAGTGTCGTGAC
101Russula_straminella_China_G  CCTTGCGCCCTTTGGCATTCCGAGGGGCACACCCGTTTGAGTGTCGTGAC
102Russula_subfoetens_Finland_  CCTTGCGCCCTTTGGCATTCCGAGGGGCACACCCGTTTGAGTGTCGTGAC
103Russula_subfoetens_China_He  CCTTGCGCCCTTTGGCATTCCGAGGGGCACACCCGTTTGAGTGTCGTGAC
104Russula_subfulva_USA_Oregon  CCTTGCGCCCTTTGGCATTCCGAGGGGCACACCCGTTTGAGTGTCGTGAC
105Russula_subpectinatoides_Ch  CCTTGCGCCCTTTGGTATTCCGAAGGGCACACCCGTTTGAGTGTCGTGAC
106Russula_subpectinatoides_Ch  CCTTGCGCCCTTTGGTATTCCGAAGGGCACACCCGTTTGAGTGTCGTGAC
107Russula_subpectinatoides_Ch  CCTTGCGCCCTTTGGTATTCCGAAGGGCACACCCGTTTGAGTGTCGTGAC
108Russula_subpectinatoides_Ch  CCTTGCGCCCTTTGGTATTCCGAAGGGCACACCCGTTTGAGTGTCGTGAC
109Russula_subpunctipes_China_  CCTTGCGCCCTTTGGTATTCCGAGGGGCACACCCGTTTGAGTGTCGTGAC
110Russula_subpunctipes_China_  CCTTGCGCCCTTTGGTATTCCGAGGGGCACACCCGTTTGAGTGTCGTGAC
111Russula_substriata_China_Yu  CCTTGCGCCCCTTGGTATTCCGAGGGGCACACCCGTTTGAGTGTCGTGAC
112Russula_succinea_China_Guiz  CCTTGCGCCCTTTGGCATTCCGAGGGGCACACCCGTTTGAGTGTCATGAC
113Russula_succinea_China_Guiz  CCTTGCGCCCTTTGGCATTCCGAGGGGCACACCCGTTTGAGTGTCATGAC
114Russula_succinea_China_Guiz  CCTTGCGCCCTTTGGCATTCCGAGGGGCACACCCGTTTGAGTGTCATGAC
115Russula_succinea_China_Jian  CCTTGCGCCCTTTGGCATTCCGAGGGGCACACCCGTTTGAGTGTCATGAC
116Russula_ventricosipes_USA_K  CCTTGCGCCCTTTGGTATTCCGAAGGGCACACCCGTTTGAGTGTCGTGAC
117Russula_vinaceocuticulata_N  CCTTGCGCCCCTTGGTATTCCGAGGGGCACACCCGTTTGAGTGTCGTGAC

1Russula_aff_pilosella_Austral  ATTCTCAAA-CCTTCTTGGTTTCTTGACCAGGAAGGCTTTGGACTTTGGA
2Russula_ahmadii_Pakistan_Khyb  ATTCTCAAAACCTTCTTGGTTTCTTGACCGGGAAGGCTTTGGACTCTGGA
3Russula_ahmadii_Pakistan_Khyb  ATTCTCAAAACCTTCTTGGTTTCTTGACCGGGAAGGCTTTGGACTCTGGA
4Russula_amerorecondita_USA_In  ATCCTC-AAACCTTCTTGGTTTCTTGACCAGGAAGGCTTTGGACTCTGGA
5Russula_ammophila_Spain_Huelv  ATCCTC-AAACCTTCTTGGTTTCTTGACTGAGAAGGCTTTGGACTTTGGA
6Russula_amoenolens_Germany_AF  ATCCTC-AAACCTTCTTGGTTTCTTGACTGAGAAGGCTTTGGACTTTGGA
7Russula_amoenolens_France_KF2  ATCCTC-AAACCTTCTTGGTTTCTTGACTGAGAAGGCTTTGGACTTTGGA
8Russula_cf_amoenolens_China_H  ATCCTC-AAACCTTCTTGGTTTCTTGACTGAGAAGGCTTTGGACTTTGGA
9Russula_aromatica_USA_Oregon_  ATCCTCAAAACCTTCTTGGTTTCTTGACCGGGAAGGCTTTGGACTTTGGA
10Russula_arunii_India_West_Be  ATCATCAAA-CCTTCTTGGTTTCTTGACCAGGAAGGCTTTGGACTTTGGG
11Russula_brunneonigra_Austral  ATCTTCAAA-CCTTCTTGGTTTCTTGACCGGGAAGGCTTTGGACGTTGGA
12Russula_catillus_Korea_Daeha  ATTCTC-AAACCTTCTTGGTTTCTTGACTAAGAAGGCTTTGGACTTTGGA
13Russula_catillus_Korea_Daeha  ATTCTC-AAACCTTCTTGGTTTCTTGACTAAGAAGGCTTTGGACTTTGGA
14Russula_catillus_China_Guang  ATTCTC-AAACCTTCTTGGTTTCTTGACTAAGAAGGCTTTGGACTTTGGA
15Russula_cerolens_USA_Oregon_  ATCCTC-AAACCTTCTTGGTTTCTTGACTGAGAAGGCTTTGGACTTTGGA
16Russula_cerolens_USA_Califor  ATCCTC-AAACCTTCTTGGTTTCTTGACTGAGAAGGCTTTGGACTTTGGA
17Russula_cf_pulverulenta_USA_  ATTCTC-AAACCTTCTTGGTTTCTTGACCGGGAAGGCTTTGGACTTTGGA
18Russula_cyanoxantha_Europe_A  ATCCTTCAACCTTTCTTGGTTTCTTGACCAGGAAGGC-TTGGACTTTGGG
19Russula_echidna_Australia_Ta  ATTCTCAAA-CCTTCTTGGTTTCTTGACCAGGAAGGCTTTGGACTTTGGA
20Russula_echidna_Australia_Ta  ATTCTCAAA-CCTTCTTGGTTTCTTGACCAGGAAGGCTTTGGACTTTGGA
21Russula_fluvialis_Finland_Sa  ATCCTCAAAACCTTCTTGGTTTCTTGACCGGGAAGGCTTTGGACTTTGGA
22Russula_fluvialis_China_Heil  ATCCTCAAAACCTTCTTGGTTTCTTGACCGGGAAGGCTTTGGACTTTGGA
23Russula_fluvialis_Finland_No  ATCCTCAAAACCTTCTTGGTTTCTTGACCGGGAAGGCTTTGGACTTTGGA
24Russula_foetens_Germany_AF41  ATTCTCAAAACCTTCTTGGTTTCTTGACCGGGAAGGCTTTGGACTTTGGA
25Russula_foetens_Germany_Keul  ATTCTCAAAACCTTCTTGGTTTCTTGACCGGGAAGGCTTTGGACTTTGGA
26Russula_foetens_China_Heilon  ATTCTCAAA-CCTTCTTGGTTTCTTGACCAGGAAGGCTTTGGACTTTGGA
27Russula_foetentoides_Pakista  ATTCTCAAAACCTTCTTGGTTTCTTGACCAGGAAGGCTTTGGACTTTGGA
28Russula_foetentoides_Pakista  ATTCTCAAAACCTTCTTGGTTTCTTGACCAGGAAGGCTTTGGACTTTGGA
29Russula_foetentula_USA_Tenne  ATCCTCAAAACCTTCTTGGTTTCTTGACCAGGAAGGCTTTGGACTATGGA
30Russula_foetentula_Switzerla  ATCCTCAAAACCTTCTTGGTTTCTTGACCAGGAAGGCTTTGGACTATGGA
31Russula_fragrantissima_Italy  ATTCTCAAAACTTCTTTGGTTTCTTGACCAGGAAGGCTTTGGACTTTGGA
32Russula_fragrantissima_Italy  ATTCTCAAAACCTTCTTGGTTTCTTGACCAGGAAGGCTTTGGACCTTGGA
33Russula_galbana_Australia_Qu  ATCCTCAAAACCTTCTTGGTTTCTTGACCAGGAAGGCTTTGGACTTTGGA
34Russula_garyensis_USA_Indian  ATCCTC-AAACCTTCTTGGTTTCTTGACCAGGAAGGCTTTGGACTCTGGA
35Russula_gelatinosa_China_Gua  ATCCTCAAA-CCTTCTTGGTTTCTTGACCGGGAAGGCTTTGGACTTTGGA
36Russula_gelatinosa_China_Gua  ATCCTCAAA-CCTTCTTGGTTTCTTGACCGGGAAGGCTTTGGACTTTGGA
37Russula_granulata_USA_Tennes  ATTCTCAAA-CCTTCTTGGTTTCTTGACCAGGAAGGCTTTGGACTTTGGA
38Russula_granulata_USA_Tennes  ATTCTCAAA-CCTTCTTGGTTTCTTGACCAGGAAGGCTTTGGACTTTGGA
39Russula_granulata_China_Jili  ATTCTCAAA-CCTTCTTGGTTTCTTGACCGGGAAGGCTTTGGACTTTGGA
40Russula_grata_UK_Scotland_KF  ATTCTCAAAACCTTCTTGGTTTCTTGACCGGGAAGGCTTTGGACTTTGGA
41Russula_grata_Germany_AF4186  ATTCTCAAAACCTTCTTGGTTTCTTGACCGGGAAGGCTTTGGACTTTGGA
42Russula_grata_China_Heilongj  ATTCTCAAAACCTTCTTGGTTTCTTGACCGGGAAGGCTTTGGACTTTGGA
43Russula_grisea_Europe_AY0616  ACCCTC--AACCTTCTTGGTTTATCGACCAGGAAGGC-TTGGACTTTGGA
44Russula_heterophylla_Europe_  ACTCTC-AACCTTCTTCGGTTCTTTGACCAAAAAGGC-TTGGACTTTGGA
45Russula_hortensis_Italy_HG79  ATTCTCAAAACCTTCTTGGTTTCTTGACCGGGAAGGCTTTGGACTTTGGA
46Russula_ilicis_Europe_AY0616  ATCCTC--AACCTTCTTGGTTTCTTGACCAGGAAGGC-TTGGACTTTGGA
47Russula_illota_France_KF2455  ATCCTCAAA-CCTTCTTGGTTTCTTGACCAGGAAGGCTTTGGACCTTGGA
48Russula_illota_Sweden_DQ4220  ATCCTCAAA-CCTTCTTGGTTTCTTGACCAGGAAGGCTTTGGACCTTGGA
49Russula_inamoena_Italy_Punta  ATCCTCAAAACCTTCTTGGTTTCTTGACCGGGAAGGCTTTGGACTTTGGA
50Russula_inamoena_Italy_Punta  ATCCTCAAAACCTTCTTGGTTTCTTGACCGGGAAGGCTTTGGACTTTGGA
51Russula_indocatillus_China_G  ATTCTC-AAACCTTCTTGGTTTCTTGACTAAGAAGGCTTTGGACTTTGGA
52Russula_indocatillus_China_G  ATTCTC-AAACCTTCTTGGTTTCTTGACTAAGAAGGCTTTGGACTTTGGA
53Russula_indocatillus_India_U  ATTCTC-AAACCTTCTTGGTTTCTTGACTAAGAAGGCTTTGGACTTTGGA
54Russula_insignis_China_Heilo  ATTCTCAAAACCTTCTTGGTTTCTTGACCGGGAAGGCTTTGGACTTTGGA
55Russula_insignis_Europe_AY06  ATTCTCAAAACCTTCTTGGTTTCTTGACCGGGAAGGCTTTGGACTTTGGA
56Russula_mistiformis_Spain_Ca  ATCCTCAAAACCTTCTTGGTTTCTTGACCGGGAAGGCTTTGGACTTTGGA
57Russula_mistiformis_Spain_Ca  ATCCTCAAAACCTTCTTGGTTTCTTGACCGGGAAGGCTTTGGACTTTGGA
58Russula_mutabilis_USA_Massac  ATCCTCAAA-CCTTCTTGGTTTCTTCACCGGAAAGGCTTTGGACCTTGGA
59Russula_mutabilis_USA_Texas_  ATCCTCAAA-CCTTCTTGGTTTCTTCACCGGAAAGGCTTTGGACCTTGGA
60Russula_neerimea_Australia_V  ATTCTCAAA-CCTTCTTGGTTTCTTGACCGGGAAGGCTTTGGACTTTGGA
61Russula_nondistincta_USA_Ore  ATCCTCAAAACCTTCTTGGTTTCTTGACCGGGAAGGCTTTGGACTTTGGA
62Russula_obscuricolor_India_S  ATCCTCAAA-CCTTCTTGGTTTCTTGACCGGGAAGGCTTTGGACTTTGGA
63Russula_obscuricolor_India_S  ATCCTCAAA-CCTTCTTGGTTTCTTGACCGGGAAGGCTTTGGACTTTGGA
64Russula_oleifera_Benin_UDB01  ATTCTCAAA-CCTTCTTGGTTTCTTGACCAGGAAGGCTTTGGACTTTGGA
65Russula_oleifera_Zambia_UDB0  ATTCTCAAA-CCTTCCTGGTTTCTTGACCAGGAAGGCTTTGGACTTTGGA
66Russula_ombrophila_Spain_KF9  ATTCCTCAAACCTTCTTGGTTTCTTGACCAGGAAGGCTTTGGACTTTGGA
67Russula_ahmadii_Pakistan_Gal  ATTCTCAAAACCTTCTTGGTTTCTTGACCGGGAAGGCTTTGGACTCTGGA
68Russula_parksii_USA_Oregon_A  ATCCTCAAAACCTTCTTGGTTTCTTGACCAGGAAGGCTTTGGACTTTGGA
69Russula_pectinata_Europe_AY0  ATCCTC-AAACGTTCTTGGTTTCTTGACTGAGAAGGCTTTGGACTTTGGA
70Russula_pectinata_Germany_KF  ATTCTCAAAACCTTCTTGGTTTCTTGACCAGGAAGGTTTTGGACTCTGGA
71Russula_pectinata_Germany_KF  ATTCTCAAAACCTTCTTGGTTTCTTGACCAGGAAGGTTTTGGACTCTGGA
72Russula_pectinatoides_USA_Te  ATCCTC-AAACCTTCTTGGTTTCTTGACCAGGAAGGCTTTGGACTCTGGA
73Russula_pectinatoides_USA_Ne  ATCCTC-AAACCTTCTTAGTTTCTTGACTGAGAAGGCTTTGGACTTTGGA
74Russula_pectinatoides_China_  ATCCTC-AAACCTTCTTGGTTTCTTGACCAGGAAGGCTTTGGACTCTGGA
75Russula_pila_Spain_AF230893   ATCCTCAAAACCTTCTTGGTTTCTTGACCGGGAAGGCTTTGGACTTTGGA
76Russula_pilosella_Australia_  ATTCTCAAA-CCTTCTTAGTTTCATGACTGGGAAGGCTTTGGACTTTGGA
77Russula_praetervisa_Italy_UD  ATCCTC-AAACCTTCTTGGTTTCKTGACCAGGAAGGCTTTGGACTCTGGA
78Russula_praetervisa_Italy_UD  ATCCTC-AAACCTTCTTGGTTTCTTGACCAGGAAGGCTTTGGACTCTGGA
79Russula_pseudocatillus_China  AATCTCAAAACCTTCTTGGTTTCTTGACTAGAAAGGCTTTGGACTTTGGA
80Russula_pseudocatillus_China  AATCTCAAAACCTTCTTGGTTTCTTGACTAGAAAGGCTTTGGACTTTGGA
81Russula_pseudopectinatoides_  ATTCTC-AAACCTTTTTGGTTTCTTGACCAAGAAGGCTTTGGACTCTGGA
82Russula_pseudopectinatoides_  ATTCTC-AAACCTTTTTGGTTTCTTGACCAAGAAGGCTTTGGACTCTGGA
83Russula_pseudopectinatoides_  ATTCTC-AAACCTTCTTGGTTTCTTGACCAAGAAGGCTTTGGACTCTGGA
84Russula_pulverulenta_USA_Ten  ATTCTC-AAACCTTCTTGGTTTCTTGACCGGGAAGGCTTTGGACTTTGGA
85Russula_punctipes_China_Guan  ATTCTCAAA-CCTTCTCGGTTTCTCGACCGGGAAGGCTTTGGACTTTGGA
86Russula_punctipes_China_Guan  ATTCTCAAA-CCTTCTCGGTTTCTCGACCGGGAAGGCTTTGGACTTTGGA
87Russula_putida_Italy_HG79852  ATCCTCAAAACCTTCTTGGTTTCTTGACCGGGAAGGCTTTGGACTTTGGA
88Russula_recondita_Switzerlan  ATCTTC-AAACCTTCTTGGTTTCTCGACCAGGAAGGCTTTGGACTCTGGA
89Russula_recondita_Sweden_DQ4  ATCYTC-AAACCTTCTTGGTTTCTCRACCAGGAAGGCTTTGGACTCTGGA
90Russula_recondita_Estonia_Sa  ATCCTC-AAACCTTCTTGGTTTCTCAACCAGGAAGGCTTTGGACTCTGGA
91Russula_rufobasalis_China_Gu  ATTCTCAAAACCTTTTTGGTTTCTTAACCAGGAAGGCTTTGGACTTTGGG
92Russula_rufobasalis_China_Gu  ATTCTCAAAACCTTTTTGGTTTCTTAACCAGGAAGGCTTTGGACTTTGGG
93Russula_senecis_Korea_Socho_  ATTCTCAAA-CCTTCTCGGTTTCTCGACCGGGAAGGCTTTGGACTTTGGA
94Russula_senecis_India_West_B  ATTCTCAAA-CCTTCTCGGTTTCTCGACCGAGAAGGCTTTGGAC-TTGGA
95Russula_shafferi_USA_Washing  ATCCTCAAAACCTTCTTGGTTTCTTGACCGGGAAGGCTTTGGACTTTGGA
96Russula_similaris_USA_Califo  ATCCTCAAAACCTTCTTGGTTTCTTGACCGGGAAGGCTTTGGACTTTGGA
97Russula_similaris_USA_Oregon  ATCCTCAAAACCTTCTTGGTTTCTTGACCGGGAAGGCTTTGGACTTTGGA
98Russula_sp_China_Guangdong_M  ATCCTC-AAACCTTCTTGGTTTCTTGACCAGGAAGGCTTTGGACTCTGGA
99Russula_straminella_China_Gu  ATCCTCAAAACCTTCTTGGTTTCTTGACCGGGAAGGCTTTGGACTTTGGA
100Russula_straminella_China_G  ATCCTCAAAACCTTCTTGGTTTCTTGACCGGGAAGGCTTTGGACTTTGGA
101Russula_straminella_China_G  ATCCTCAAAACCTTCTTGGTTTCTTGACCGGGAAGGCTTTGGACTTTGGA
102Russula_subfoetens_Finland_  ATCCTCAAAACCTTCTTGGTTTCTTGACCGGGAAGGCTTTGGACTTTGGA
103Russula_subfoetens_China_He  ATTCTCAAAACCTTCTTGGTTTCTTGACCGGGAAGGCTTTGGACTTTGGA
104Russula_subfulva_USA_Oregon  ATCCTCAAAACCTTCTTGGTTTCTTGACCAGGAAGGCTTTGGACTTTGGA
105Russula_subpectinatoides_Ch  ATTCTC-AAACCTTCTTGGTTTCTTGACCAGGAAGGCTTTGGACTCTGGA
106Russula_subpectinatoides_Ch  ATTCTC-AAACCTTCTTGGTTTCTTGACCAGGAAGGCTTTGGACTCTGGA
107Russula_subpectinatoides_Ch  ATTCTC-AAACCTTCTTGGTTTCTTGACCAGGAAGGCTTTGGACTCTGGA
108Russula_subpectinatoides_Ch  ATTCTC-AAACCTTCTTGGTTTCTTGACCAGGAAGGCTTTGGACTCTGGA
109Russula_subpunctipes_China_  ATCCTCAAA-CCTTCTCGGTTTCTCGACCGGGAAGGCTTTGGAC-TTGGA
110Russula_subpunctipes_China_  ATCCTCAAA-CCTTCTCGGTTTCTCGACCGGGAAGGCTTTGGAC-TTGGA
111Russula_substriata_China_Yu  ATCCTCAACCTTTCTTTGGTTTCTTGACCAGGAAGGC-TTGGACTTTGGA
112Russula_succinea_China_Guiz  ATCCTCAAAACCTTCTTGGTTTCTTGACCAGGAAGGCTTTGGACTATGGA
113Russula_succinea_China_Guiz  ATCCTCAAAACCTTCTTGGTTTCTTGACCAGGAAGGCTTTGGACTATGGA
114Russula_succinea_China_Guiz  ATCCTCAAAACCTTCTTGGTTTCTTGACCAGGAAGGCTTTGGACTATGGA
115Russula_succinea_China_Jian  ATCCTCAAAACCTTCTTGGTTTCTTGACCAGGAAGGCTTTGGACTATGGA
116Russula_ventricosipes_USA_K  ATCCTCAAA-CCTTCTTGGTTTCTTGACTAGGAAGGCTTTGGACTTTGGG
117Russula_vinaceocuticulata_N  ATCCTCAAA-CCTTCTTGGTTTCTTGACCAGGAAGGCTTTGGACTTTGGA

1Russula_aff_pilosella_Austral  GGCTTTTGCTGGTGTTCCTTTGTTGGAGCCAGCTCCTCTGAAATGGATTA
2Russula_ahmadii_Pakistan_Khyb  GGTTCTTGCTGGCCTTTCTTTATTGAAGCCAGCTCCTCTGAAATGCATTA
3Russula_ahmadii_Pakistan_Khyb  GGTTCTTGCTGGCCTTTCTTTATTGAAGCCAGCTCCTCTGAAATGCATTA
4Russula_amerorecondita_USA_In  GGTTTTTGCTGGCCTTACTTTGTTGAAGCCAGCTCCTCTAAAATGGATTA
5Russula_ammophila_Spain_Huelv  GGCTTTTGCTGGCCTTTGCTTGTTGAAGCCAGCTCCTCTTAAATGAATTA
6Russula_amoenolens_Germany_AF  GGCTTTTGCTGGCCTTTGCTTGTTGAAGCCAGCTCCTCTTAAATGAATTA
7Russula_amoenolens_France_KF2  GGCTTTTGCTGGCCTTTGCTTGTTGAAGCCAGCTCCTCTTAAATGAATTA
8Russula_cf_amoenolens_China_H  GGCTTTTGCTGGCCTTCCCTTGTTGAAGCCAGCTCCTCTGAAATGAATTA
9Russula_aromatica_USA_Oregon_  GGCTTTTGCTGGCCTTCCTTTGTTGGAGCCAGCTCCTCTGAAATGAATTA
10Russula_arunii_India_West_Be  GGCTTTTGCTGGCCTTACCTTTTTGAAGCCAGCTCCTCTTAA--TGAATA
11Russula_brunneonigra_Austral  GGCTTTTGCTGGCCTTCCTTTGTTGGAGCCAGCTCCTCTGAAATGGATTA
12Russula_catillus_Korea_Daeha  GGCTTTTGCTGGCCTTCCCTTGTTGAAGCCAGCTCCTCTTAAATGAATTA
13Russula_catillus_Korea_Daeha  GGCTTTTGCTGGCCTTCCCTTGTTGAAGCCAGCTCCTCTTAAATGAATTA
14Russula_catillus_China_Guang  GGCTTTTGCTGGCCTTCCCTTGTTGAAGCCAGCTCCTCTTAAATGAATTA
15Russula_cerolens_USA_Oregon_  GGCTTTTGCTGGCCTTCCCTTGTTGAAGCCAGCTCCTCTTAAATGAATTA
16Russula_cerolens_USA_Califor  GGCTTTTGCTGGCCTTCCCTTGTTGAAGCCAGCTCCTCTTAAATGAATTA
17Russula_cf_pulverulenta_USA_  GGCTTTTGCTGGCATTCCCTTGTTGAAGCCAGCTCCTCTGAAATGAATTA
18Russula_cyanoxantha_Europe_A  GGTCATTGCTGGCCTC-----TTTGAAGCCAGCTCCTCCTAAATGGATTA
19Russula_echidna_Australia_Ta  GGCTTTTGCTGGCCTTCCCTTTTCGAAGCCAGCTCCTCTTAAATGGATTA
20Russula_echidna_Australia_Ta  GGCTTTTGCTGGCCTTCCCTTTTCGAAGCCAGCTCCTCTTAAATGGATTA
21Russula_fluvialis_Finland_Sa  GGCTTTTGCTGGCATTCCTTTGTTGGAGCCAGCTCCTCTGAAATGAATTA
22Russula_fluvialis_China_Heil  GGCTTTTGCTGGCATTCCTTTGTTGGAGCCAGCTCCTCTGAAATGAATTA
23Russula_fluvialis_Finland_No  GGCTTTTGCTGGCATTCCTTTGTTGGAGCCAGCTCCTCTGAAATGAATTA
24Russula_foetens_Germany_AF41  GGCTTTTGCTGGCCTTTCTTTGTTGAAGCCAGCTCCTCTGAAATGAATTA
25Russula_foetens_Germany_Keul  GGCTTTTGCTGGCCTTTCTTTGTTGAAGCCAGCTCCTCTGAAATGAATTA
26Russula_foetens_China_Heilon  GGCTTTTGCTGGCCTTCTCTTGTTGAAGCCAGCTCCTCTGAAATGAATTA
27Russula_foetentoides_Pakista  GGCTTTTGCTGGCCTTCCTTTGTTGAAGCCAGCTCCTCTGAAATGAATTA
28Russula_foetentoides_Pakista  GGCTTTTGCTGGCCTTCCTTTGTTGAAGCCAGCTCCTCTGAAATGAATTA
29Russula_foetentula_USA_Tenne  GGCTTTTGCTGGCCTTCCTTTGTTGGAGCCAGCTCCTCTGAAATGAATTA
30Russula_foetentula_Switzerla  GGCTTTTGCTGGCCTTCCTTTGTTGGAGCCAGCTCCTCTGAAATGAATTA
31Russula_fragrantissima_Italy  GGCTTTTGCTGGCTTTCCTTTGTTGGAGCCAGCTCCTCTGAAATGGATTA
32Russula_fragrantissima_Italy  GGCTTTTGCTGGCTTTCCTTTGTTGGAGCCAGCTCCTCTGAAATGGATTA
33Russula_galbana_Australia_Qu  GG-TTTTGCTGG-CTTCCTTTGTTGGAGCCAGCTCCTCTGAAATAAATTA
34Russula_garyensis_USA_Indian  GGTTCTTGCTGGCCTTACTTTTTTGAACCCAGCTCCTCTGAAATGAATTA
35Russula_gelatinosa_China_Gua  GGCTTTTGCTGGCATTCCTTTGTTGGAGCCAGCTCCACTGAAATGAATTA
36Russula_gelatinosa_China_Gua  GGCTTTTGCTGGCATTCCTTTGTTGGAGCCAGCTCCTCTGAAATGAATTA
37Russula_granulata_USA_Tennes  GGCTTTTGCTGGCCTTCTCTTGTTGAAGCCAGCTCCTCTGAAATGAATTA
38Russula_granulata_USA_Tennes  GGCTTTTGCTGGCCTTCTCTTGTTGAAGCCAGCTCCTCTGAAATGAATTA
39Russula_granulata_China_Jili  GGCTTTTGCTGGCCTTCTCTTGTTGAAGCCAGCTCCTCTGAAATGAATTA
40Russula_grata_UK_Scotland_KF  GGCTTTTGCTGGCTTCCCTTTGTTGGAGCCAGCTCCTCTGAAATGGATTA
41Russula_grata_Germany_AF4186  GGCTTTTGCTGGCTTCCCTTTGTTGGAGCCAGCTCCTCTGAAATGGATTA
42Russula_grata_China_Heilongj  GGCTTTTGCTGGCTTCCCTTTGTTGGAGCCAGCTCCTCTGAAATGGATTA
43Russula_grisea_Europe_AY0616  ---CGTTGCTGGCCTCG----TTCGAAGCCAGCTCCTCCTAAATGAATTA
44Russula_heterophylla_Europe_  GGTTCTTGCTGGCCTCT----TTTGAAGGCAGCTCCTCCTAAATGAATGG
45Russula_hortensis_Italy_HG79  GGCTTTTGCTGGCATTCCCTTGTTGAAGCCAGCTCCTCTGAAACGAATTA
46Russula_ilicis_Europe_AY0616  GGTTATTGCTGGCCTCC----CTTGAAGCCAGCTCCTCCCAAATGAATTA
47Russula_illota_France_KF2455  GGTTTTTGCTGGCTTTCCTTTGTTGGAGCCAGCTCCTCTGAAATGAATTA
48Russula_illota_Sweden_DQ4220  GGTTTTTGCTGGCTTTCCTTTGTTGGAGCCAGCTCCTCTGAAATGAATTA
49Russula_inamoena_Italy_Punta  GGCTTTTGCTGGCCTTCCTTTGATGGAGCCAGCTCCTCTGAAAAGAATTA
50Russula_inamoena_Italy_Punta  GGCTTTTGCTGGCCTTCCTTTGATGGAGCCAGCTCCTCTGAAAAGAATTA
51Russula_indocatillus_China_G  GGCTTTTGCTGGCCTTCCCTTATTGAAGCCAGCTCCTCTTAAATGAATTA
52Russula_indocatillus_China_G  GGCTTTTGCTGGCCTTCCCTTATTGAAGCCAGCTCCTCTTAAATGAATTA
53Russula_indocatillus_India_U  GGCTTTTGCTGGCCTTCCCTTATTGAAGCCAGCTCCTCTTAAATGAATTA
54Russula_insignis_China_Heilo  GGCTTTTGCTGGCATTCCCTTGTTGAAGCCAGCTCCTCTGAAATGAATTA
55Russula_insignis_Europe_AY06  GGCTTTTGCTGGCATTCCCTTGTTGAAGCCAGCTCCTCTGAAACGAATTA
56Russula_mistiformis_Spain_Ca  GGCTTTTGCTGGCCTTCCTTTGTTGGAGCCAGCTCCTCTAAAATGAATTA
57Russula_mistiformis_Spain_Ca  GGCTTTTGCTGGCCTTCCTTTGTTGGAGCCAGCTCCTCTAAAATGAATTA
58Russula_mutabilis_USA_Massac  GGTTTTTGCTGGCTTTCCTTTGTTGGAGCCAGCTCCTCTGAAATAAATTA
59Russula_mutabilis_USA_Texas_  GGTTTTTGCTGGCTTTCCTTTGTTGGAGCCAGCTCCTCTGAAATAAATTA
60Russula_neerimea_Australia_V  GGCTTTTGCTGGTCTTCCTTTGTTGGAGCCAGCTCCTCTGAAATGGATTA
61Russula_nondistincta_USA_Ore  GGCTTTTGCTGGCCTTCCTTTGTTGGAGCCAGCTCCTCTGAAATGAATTA
62Russula_obscuricolor_India_S  GGCTTTTGCTGGCCTTCTCTTGTTGAAGCCAGCTCCTCTCAAATGAATTA
63Russula_obscuricolor_India_S  GGCTTTTGCTGGCCTTCTCTTGTTGAAGCCAGCTCCTCTCAAATGAATTA
64Russula_oleifera_Benin_UDB01  GGCTTTTGCTGGCCTTCCCTTGTTGGAGCCAGCTCCTCTGAAATGAATTA
65Russula_oleifera_Zambia_UDB0  GGCTTTTGCTGGCCTTCCCTTGTTGGAGCCAGCTCCTCTGAAATGAATTA
66Russula_ombrophila_Spain_KF9  GGCTTTTGCTGGCATTCCTTTGTTGGAGCCAGCTCCTCTGAAATGAATTA
67Russula_ahmadii_Pakistan_Gal  GGTTCTTGCTGGCCTTTCTTTATTGAAGCCAGCTCCTCTGAAATGCATTA
68Russula_parksii_USA_Oregon_A  GGCTTTTGCTGGCCTTCCTTTGTTGGAGCCAGCTCCTCTGAAATGAATTA
69Russula_pectinata_Europe_AY0  GGCATTTACTGGCCTTCGCTTGTTGAAGCCAGCTCCTCTTAAATGAATTA
70Russula_pectinata_Germany_KF  GGTTCTTGCTGGCCTTCCTTTGTTGAAGCCAGCTCCTCTGAAATGAATTA
71Russula_pectinata_Germany_KF  GGTTCTTGCTGGCCTTCCTTTGTTGAAGCCAGCTCCTCTGAAATGAATYA
72Russula_pectinatoides_USA_Te  GGTTTTTGCTGGCCTTACTTTGTTGAAGCCAGCTCCTCTAAAATGGATTA
73Russula_pectinatoides_USA_Ne  GGCTTTTGCTGACCTTCCCTTGTTGAAGCCAGCTCCTCTTAAATGAATTA
74Russula_pectinatoides_China_  GGTTCTTGCTGGCCTTACTTTGTTGAAGCCAGCTCCTCTAAAATGAATTA
75Russula_pila_Spain_AF230893   GGCTTTTGCTGGCCTTCCTTTGTTGGAGCCATCTCCTCTAAAATGAATTA
76Russula_pilosella_Australia_  GGCTTTTGCTGGCTTTCCCTTGTTGGGGCCAGCTCCTCTGAAATGAATTA
77Russula_praetervisa_Italy_UD  GGTTCTTGCTGGCTTTCCTTTGTTGAAGCCAGCTCCTCTAAAATGAATTA
78Russula_praetervisa_Italy_UD  GGTTCTTGCTGGCTTTCCTTTGTTGAAGCCAGCTCCTCTAAAATGAATTA
79Russula_pseudocatillus_China  GGCTTTTGCTGGCCTTCCCTTGTTGAAGCCAGCTCCTCTGAAATGAATTA
80Russula_pseudocatillus_China  GGCTTTTGCTGGCCTTCCCTTGTTGAAGCCAGCTCCTCTGAAATGAATTA
81Russula_pseudopectinatoides_  GGTTCTTGCTGGCCTTTCTTTATTGAAGCCAGCTCCTCTGAAATGAATTA
82Russula_pseudopectinatoides_  GGTTCTTGCTGGCCTTTCTTTATTGAAGCCAGCTCCTCTGAAATGAATTA
83Russula_pseudopectinatoides_  GGTTCTTGCTGGCCTTTCTTTATTGAAGCCAGCTCCTCTGAAATGAATTA
84Russula_pulverulenta_USA_Ten  GGCTTTTGCTGGCATTCCCTTGTTGAAGCCAGCTCCTCTGAAATGAATTA
85Russula_punctipes_China_Guan  GGCTTTTGCTGACCTTCCTTTGTTGGAACCAGCTCCTCTGAAATGAATTA
86Russula_punctipes_China_Guan  GGCTTTTGCTGACCTTCCTTTGTTGGAACCAGCTCCTCTGAAATGAATTA
87Russula_putida_Italy_HG79852  GGCTTTTGCTGGCCTTCCTTTGATGGAGCCAGCTCCTCTGAAAAGAATTA
88Russula_recondita_Switzerlan  GGTTCTTGCTGGCCTTACTTTGTTGAAGCCAGCTCCTCTAAAATGAATTA
89Russula_recondita_Sweden_DQ4  GGTTCTTGCTGGCCTTACTTTGTTGAAGCCAGCTCCTCTAAAATGAATTA
90Russula_recondita_Estonia_Sa  GGTTCTTGCTGGCCTTACTTTGTTGAAGCCAGCTCCTCTAAAATGAATTA
91Russula_rufobasalis_China_Gu  GG-CTTTGCTGGTCTTCCCTTGTTGAAGCCAGCTCCTCTGAAATGAATTA
92Russula_rufobasalis_China_Gu  GG-CTTTGCTGGTCTTCCCTTGTTGAAGCCAGCTCCTCTGAAATGAATTA
93Russula_senecis_Korea_Socho_  GGCTTTTGCTGACCTTCCTTTGTTGGAACCAGCTCCTCTGAAATGAATTA
94Russula_senecis_India_West_B  GGCTTTTGCTGACCTTCCTTTGTTGGAACCAGCTCCTCTGAAATGAATTA
95Russula_shafferi_USA_Washing  GGCTTTTGCTGGCCTTCCTTTGTTGGAGCCAGCTCCTCTGAAATGAATTA
96Russula_similaris_USA_Califo  GGCTTTTGCTGGCCTTCCTTTGTTGGAGCCAGCTCCTCTGAAATGAATTA
97Russula_similaris_USA_Oregon  GGCTTTTGCTGGCCTTCCTTTGTTGGAGCCAGCTCCTCTGAAATGAATTA
98Russula_sp_China_Guangdong_M  GGTTCTTGCTGGCCTTACTTTGTTGAAGCCAGCTCCTCTAAAATGAATTA
99Russula_straminella_China_Gu  GGTTTTTGCTGGCCTTCCTTTGTTGGAGCCAGCTCCTCTGAAATGAATTA
100Russula_straminella_China_G  GGTTTTTGCTGGCCTTCCTTTGTTGGAGCCAGCTCCTCTGAAATGAATTA
101Russula_straminella_China_G  GGTTTTTGCTGGCCTTCCTTTGTTGGAGCCAGCTCCTCTGAAATGAATTA
102Russula_subfoetens_Finland_  GGCTTTTGCTGGCCTTCCTTTGTTGGAGCCAGCTCCTCTGAAATGAATTA
103Russula_subfoetens_China_He  GGCTTTTGCTGGCCTTCCTTTGTTGAAGCCAGCTCCTCTGAAATGAATTA
104Russula_subfulva_USA_Oregon  GGCTTTTGCTGGCCTTCCTTTGTTGGAGCCAGCTCCTCTGAAATGAATTA
105Russula_subpectinatoides_Ch  GGTTCTTGCTGGCCTTTCTTTATTGAAGCCAGCTCCTCTGAAATGAATTA
106Russula_subpectinatoides_Ch  GGTTCTTGCTGGCCTTTCTTTATTGAAGCCAGCTCCTCTGAAATGAATTA
107Russula_subpectinatoides_Ch  GGTTCTTGCTGGCCTTTCTTTATTGAAGCCAGCTCCTCTGAAATGAATTA
108Russula_subpectinatoides_Ch  GGTTCTTGCTGGCCTTTCTTTATTGAAGCCAGCTCCTCTGAAATGAATTA
109Russula_subpunctipes_China_  GGCTTTTGCTGAACTTCCTTTGTTGGAGCCAGCTCCTCTGAAATGAATTA
110Russula_subpunctipes_China_  GGCTTTTGCTGAACTTCCTTTGTTGGAGCCAGCTCCTCTGAAATGAATTA
111Russula_substriata_China_Yu  GGTTTTTGCTGGCTTCC----TCAGAAGTCAGCTCCTCCTAAATGAATTA
112Russula_succinea_China_Guiz  GGCTTTTGCTGGCCTTCCTTTGTTGGAGCCAGCTCCTCTGAAATGAATTA
113Russula_succinea_China_Guiz  GGCTTTTGCTGGCCTTCCTTTGTTGGAGCCAGCTCCTCTGAAATGAATTA
114Russula_succinea_China_Guiz  GGCTTTTGCTGGCCTTCCTTTGTTGGAGCCAGCTCCTCTGAAATGAATTA
115Russula_succinea_China_Jian  GGCTTTTGCTGGCCTTCCTTTGTTGGAGCCAGCTCCTCTGAAATGAATTA
116Russula_ventricosipes_USA_K  GGCTTTTGCTGGCCTTCTCTTGTTGAAGCCAGCTCCTCTGAAATGAATTA
117Russula_vinaceocuticulata_N  GGCTTTTGCTGGCCTTCCCTTTTTGAAGCCAGCTCCTCTTAAATGAATTA

1Russula_aff_pilosella_Austral  GTGGGGTCTGCTTTGCCTATCCTCGACGTGATAAGATGTTTCTACGTCTT
2Russula_ahmadii_Pakistan_Khyb  GTGGGATCTGCTTTGCCGATCCTTGACGTGATAAAATATTTCTACGTCTT
3Russula_ahmadii_Pakistan_Khyb  GTGGGATCTGCTTTGCCGATCCTTGACGTGATAAAATATTTCTACGTCTT
4Russula_amerorecondita_USA_In  GTGGGATCTGCTTTGCGGATACTTGACGTGATAAGATATTTCTACGTCTT
5Russula_ammophila_Spain_Huelv  GTGGGGTCTGCTTTGCTGATCCTTGACGTGATAAGATGCTTCTACGTCTT
6Russula_amoenolens_Germany_AF  GTGGGGTCTGCTTTGCTGATCCTTGACGTGATAAGATGCTTCTACGTCTT
7Russula_amoenolens_France_KF2  GTGGGGTCTGCTTTGCTGATCCTTGACGTGATAAGATGCTTCTACGTCTT
8Russula_cf_amoenolens_China_H  GTGGGGTCTGCTTTGCTGATCCTTGACGTGATAAGATGCTTCTACGTCTT
9Russula_aromatica_USA_Oregon_  GTGGGGTCTGCTTTGCCGATCCTTGACGTGATAAGATGTTTCTACGTCTT
10Russula_arunii_India_West_Be  GTGGGGTCTGCTTTGCCGATCCTTGACGTGATAAGATA-TTCTACGTCTT
11Russula_brunneonigra_Austral  GTGGGGTCTGCTTTGCCTATCCTCGACGTGATAAGATGTTTCTACGTCTT
12Russula_catillus_Korea_Daeha  GTGGGGTCTGCTTTGCTGATCCTTGACGTGATAAGATGCTTCTACGTCTT
13Russula_catillus_Korea_Daeha  GTGGGGTCTGCTTTGCTGATCCTTGACGTGATAAGATGCTTCTACGTCTT
14Russula_catillus_China_Guang  GTGGGGTCTGCTTTGCTGATCCTTGACGTGATAAGATGCTTCTACGTCTT
15Russula_cerolens_USA_Oregon_  GTGGGGTCTGCTTTGCTTATCCTTGACGTGATAAGATGCTTCTACGTCTT
16Russula_cerolens_USA_Califor  GTGGGGTCTGCTTTGCTTATCCTTGACGTGATAAGATGCTTCTACGTCTT
17Russula_cf_pulverulenta_USA_  GTGGGGTCTGCTTTGCCAATCCCTGACGTGATAAGATATTTCTACGTCTT
18Russula_cyanoxantha_Europe_A  GTGTGGTCTGCTTTGCCGATCCTTGACGTGATAAGATGTTTCTACGTCTT
19Russula_echidna_Australia_Ta  GTGGGGTCTGCTTTGCCGATCCTTGACGTGATAAGATATTTCTACGTCTT
20Russula_echidna_Australia_Ta  GTGGGGTCTGCTTTGCCGATCCTTGACGTGATAAGATATTTCTACGTCTT
21Russula_fluvialis_Finland_Sa  GTGGGGTCTGCTTTGCCGATCCTTGACGTGATAAGATGTTTCTACGTCTT
22Russula_fluvialis_China_Heil  GTGGGGTCTGCTTTGCCGATCCTTGACGTGATAAGATGTTTCTACGTCTT
23Russula_fluvialis_Finland_No  GTGGGGTCTGCTTTGCCGATCCTTGACGTGATAAGATGTTTCTACGTCTT
24Russula_foetens_Germany_AF41  GTGGGGTCTGCTTTGCTGATCCTTGACGTGATAAGATATTTCTACGTCTT
25Russula_foetens_Germany_Keul  GTGGGGTCTGCTTTGCTGATCCTTGACGTGATAAGATATTTCTACGTCTT
26Russula_foetens_China_Heilon  GCGGGGTCTGCTTTGCTAATCCTTGACGTGATAAGATGCTTCTACGTCTT
27Russula_foetentoides_Pakista  GTAGGGTCTGCTTTGCCGATCCTTGACGTGATAAGATGTTTCTACGTCTT
28Russula_foetentoides_Pakista  GTAGGGTCTGCTTTGCCGATCCTTGACGTGATAAGATGTTTCTACGTCTT
29Russula_foetentula_USA_Tenne  GTGGGGTCTGCTTTGCTTATCCTTGACGTGATAAGATGTTTCTACGTCTT
30Russula_foetentula_Switzerla  GTGGGGTTTGCTTTGCTTATCCTTGACGTGATAAGATGTTTCTACGTCTT
31Russula_fragrantissima_Italy  GTAGGGTCTGCTTTGCCGATCCTTGACGTGATAAGATGTTTCTACGTCTT
32Russula_fragrantissima_Italy  GTAGGGTCTGCTTTGCCGATCCTTGACGTGATAAGATGTTTCTACGTCTT
33Russula_galbana_Australia_Qu  GTGGGGTCTGCTTTGCCAATCCTTGACGTGATAAG-TGTTTCTACGTCTT
34Russula_garyensis_USA_Indian  GTGGGATCTGCTTTGCGGATCCTTGACGTGATAAGATATTTCTACGTCTT
35Russula_gelatinosa_China_Gua  GCGGGGTCTGCTTTGCTGATCCTTGACGTGATAAGATGTTTCTACGTCTC
36Russula_gelatinosa_China_Gua  GCGGGGTCTGCTTTGCTGATCCTTGACGTGATAAGATGTTTCTACGTCTC
37Russula_granulata_USA_Tennes  GCGGGGTCTGCTTTGCTAATCCTTGACGTGATAAGATGCTTCTACGTCTT
38Russula_granulata_USA_Tennes  GCGGGGTCTGCTTTGCTAATCCTTGACGTGATAAGATGCTTCTACGTCTT
39Russula_granulata_China_Jili  GCGGGGTCTGCTTTGCTAATCCTTGACGTGATAAGATGCTTCTACGTCTT
40Russula_grata_UK_Scotland_KF  GCAAGGTCTGCTTTGCCGATCCTTGACGTGATAAGATGTTTCTACGTCTC
41Russula_grata_Germany_AF4186  GCAAGGTCTGCTTTGCCGATCCTTGACGTGATAAGATGTTTCTACGTCTC
42Russula_grata_China_Heilongj  GCAAGGTCTGCTTTGCCGATCCTTGACGTGATAAGATGTTTCTACGTCTC
43Russula_grisea_Europe_AY0616  GTGGGGTCTGTCGTGCCGATCCTCGACGTGATAAGACGCTTCTACGTCTT
44Russula_heterophylla_Europe_  GTGGGGTCCGGTTTGCTGATCCTCGACGTGATAAGATTCTTCTACGTCGT
45Russula_hortensis_Italy_HG79  GTGGGGTCTGCTTTGCCAATCCCTGACGTGATAAGATATTTCTACGTCTT
46Russula_ilicis_Europe_AY0616  GTGGGGTCCGCTTTGCCGATCCTCGACGTGATAAGACGTTTCTACGTCTT
47Russula_illota_France_KF2455  GTGGGGTCTGCTTTGCCGATCCTTGACGTGATAAGATATTTCTACGTCTT
48Russula_illota_Sweden_DQ4220  GTGGGGTCTGCTTTGCCGATCCTTGACGTGATAAGATATTTCTACGTCTT
49Russula_inamoena_Italy_Punta  GTGGGGTCTGCTTTGCTGATCCTTGACGTGATAAGATGTTTCTACGTCTT
50Russula_inamoena_Italy_Punta  GTGGGGTCTGCTTTGCTGATCCTTGACGTGATAAGATGTTTCTACGTCTT
51Russula_indocatillus_China_G  GTGGGGTCTGCTTTGCTGATCCTTGACGTGATAAGATGCTTCTACGTCTT
52Russula_indocatillus_China_G  GTGGGGTCTGCTTTGCTGATCCTTGACGTGATAAGATGCTTCTACGTCTT
53Russula_indocatillus_India_U  GTGGGGTCTGCTTTGCTGATCCTTGACGTGATAAGATGCTTCTACGTCTT
54Russula_insignis_China_Heilo  GTGGGGTCTGCTTTGCCAATCCCTGACGTGATAAGATATTTCTACGTCTT
55Russula_insignis_Europe_AY06  GTGGGGTCTGCTTTGCCAATCCCTGACGTGATAAGATATTTCTACGTCTT
56Russula_mistiformis_Spain_Ca  GTAGGGTCTGCTTTGCCGATCCTTGACGTGATAAGATGTTTCTACGTCTT
57Russula_mistiformis_Spain_Ca  GTAGGGTCTGCTTTGCCGATCCTTGACGTGATAAGATGTTTCTACGTCTT
58Russula_mutabilis_USA_Massac  GTGGGGTCTGCTTTGCCGATCCTTGACGTGATAAGATATTTCTACGTCTT
59Russula_mutabilis_USA_Texas_  GTGGGGTCTGCTTTGCCGATCCTTGACGTGATAAGATATTTCTACGTCTT
60Russula_neerimea_Australia_V  GTGGGGTCTGCTTTGCCTATCCTCGACGTGATAAGATGTTTCTACGTCTC
61Russula_nondistincta_USA_Ore  GTGGGGTCTGCTTTGCCGATCCTTGACGTGATAAGATGTTTCTACGTCTT
62Russula_obscuricolor_India_S  GTGGGGTCTGCTTTGCTGATCCTTGACGTGATAAAATGCTTCTACGTCTT
63Russula_obscuricolor_India_S  GTGGGGTCTGCTTTGCTGATCCTTGACGTGATAAAATGCTTCTACGTCTT
64Russula_oleifera_Benin_UDB01  GTGGGGTCTGCTTTGCTCAACCTTGACGTGATAAGATGTTACTACGTCTT
65Russula_oleifera_Zambia_UDB0  GTGGGGTCTGCTTTGCTGATCCTTGACGTGATAAGATGTTACTACGTCTT
66Russula_ombrophila_Spain_KF9  GTGGGGTCTGCTTTGCCGATCCTTGACGTGATAAGATGTTTCTACGTCTT
67Russula_ahmadii_Pakistan_Gal  GTGGGATCTGCTTTGCCGATCCTTGACGTGATAAAATATTTCTACGTCTT
68Russula_parksii_USA_Oregon_A  GTGGGGTCTGCTTTGCTGATCCTTGACGTGATAAGATGTTTCTACGTCTT
69Russula_pectinata_Europe_AY0  GTGGGGTCTGCTGTGCTGATCCTTGACGCGATAAGATGCGTCTACGTCTT
70Russula_pectinata_Germany_KF  GTAGGGTCTGCTTTGCTGATCCTCGACGTGATAAGATATTTCTACGTCTT
71Russula_pectinata_Germany_KF  GTAGGGTCTGCTTTGCTGATCCTCGACGTGATAAGATATTTCTACGTCTT
72Russula_pectinatoides_USA_Te  GTGGGATCTGCTTTGCGGATACTTGACGTGATAAGATATTTCTACGTCTT
73Russula_pectinatoides_USA_Ne  GTGGGGTCTGCTTTGCCTATCCTTGACGTGATAAGATGCTTCTACGTCTT
74Russula_pectinatoides_China_  GTGGGATCTGCTTTGCGGATACTTGACGTGATAAGATATTTCTACGTCTT
75Russula_pila_Spain_AF230893   GTAGGGTCTGCTTTGCCGATCCTTGACGTGATAAGATGTTTCTACGTCTT
76Russula_pilosella_Australia_  GTGGGGTCTGCTTTGCTGATTCTTGACGTGATAAGATGTTTCTACGTCTT
77Russula_praetervisa_Italy_UD  GTGGGATCTGCTTTGCCAATCCTTGACGTGATAAGATATTTCTACGTCTT
78Russula_praetervisa_Italy_UD  GTGGGATCTGCTTTGCCAATCCTTGACGTGATAAGATATTTCTACGTCTT
79Russula_pseudocatillus_China  GTGGGGTCTGCTTTGCTGATCCTTGACGTGATAAGATGCTTCTACGTCTT
80Russula_pseudocatillus_China  GTGGGGTCTGCTTTGCTGATCCTTGACGTGATAAGATGCTTCTACGTCTT
81Russula_pseudopectinatoides_  GTGGGATCCACTTTGCCGATCCTTGACGTGATAAGATATTTCTACGTCTT
82Russula_pseudopectinatoides_  GTGGGATCCACTTTGCCGATCCTTGACGTGATAAGATATTTCTACGTCTT
83Russula_pseudopectinatoides_  GTGGGATCCACTTTGCTGATCCTTGACATGATAAGATATTTCTACGTCTT
84Russula_pulverulenta_USA_Ten  GTGGGGTCTGCTTTGCCAATCCCTGACGTGATAAGATATTTCTACGTCTT
85Russula_punctipes_China_Guan  GTAGGGTCTACTTTGCCGATCCTTGACGTGATAAAATGTTTCTACGTCTC
86Russula_punctipes_China_Guan  GTAGGGTCTACTTTGCCGATCCTTGACGTGATAAAATGTTTCTACGTCTC
87Russula_putida_Italy_HG79852  GTGGGGTCTGCTTTGCTGATCCTTGACGTGATAAGATGTTTCTACGTCTT
88Russula_recondita_Switzerlan  GTGGGATCTGCTTTGCGGATACTTGACGTGATAAGATATTTCTACGTCTT
89Russula_recondita_Sweden_DQ4  GTGGGATCTGCYTTGCGGATACTTGACGTGATAAGATATTTCTACGTCTT
90Russula_recondita_Estonia_Sa  GTGGGATCTGCCTTGCGGATACTTGACGTGATAAGATATTTCTACGTCTT
91Russula_rufobasalis_China_Gu  GTGGGGTCCCCTTTGCTGATCCTTGACGTGATAAGATGTTTCTACGTCCG
92Russula_rufobasalis_China_Gu  GTGGGGTCCCCTTTGCTGATCCTTGACGTGATAAGATGTTTCTACGTCCG
93Russula_senecis_Korea_Socho_  GTAGGGTCTACTTTGCCGATCCTTGACGTGATAAAATGTTTCTACGTCTC
94Russula_senecis_India_West_B  GTAGGGTCTACTTTGCCGATCCTTGACGTGATAAAATGTTTCTACGTCTC
95Russula_shafferi_USA_Washing  GTGGGGTCTGCTTTGCCGATCCTTGACGTGATAAGATGTTTCTACGTCTT
96Russula_similaris_USA_Califo  GTGGGGTCTGCTTTGCCGATCCTTGACGTGATAAGATGTTTCTACGTCTT
97Russula_similaris_USA_Oregon  GTGGGGTCTGCTTTGCCGATCCTTGACGTGATAAGATGTTTCTACGTCTT
98Russula_sp_China_Guangdong_M  GTGGGATCTGCTTTGCGGATACTTGACGTGATAAGATATTTCTACGTCTT
99Russula_straminella_China_Gu  GTGGGGTCTGCTTTGCTGATCCTTGACGTGATAAGATGTTTCTACGTCTT
100Russula_straminella_China_G  GTGGGGTCTGCTTTGCTGATCCTTGACGTGATAAGATGTTTCTACGTCTT
101Russula_straminella_China_G  GTGGGGTCTGCTTTGCTGATCCTTGACGTGATAAGATGTTTCTACGTCTT
102Russula_subfoetens_Finland_  GTGGGGTCTGCTTTGCCGATCCTTGACGTGATAAGATGTTTCTACGTCTT
103Russula_subfoetens_China_He  GTGGGGTCTGCTTTGCCTATCCTTGACGTGATAAGATGTTTCTACGTCTT
104Russula_subfulva_USA_Oregon  GTGGGGTCTGCTTTGCTGATCCTTGACGTGATAAGATGTTTCTACGTCTT
105Russula_subpectinatoides_Ch  GTGGGATCTACTTTGCCGATCCTTGACGTGATAAGATATTTCTACGTCTT
106Russula_subpectinatoides_Ch  GTGGGATCTACTTTGCCGATCCTTGACGTGATAAGATATTTCTACGTCTT
107Russula_subpectinatoides_Ch  GTGGGATCTACTTTGCCGATCCTTGACGTGATAAGATATTTCTACGTCTT
108Russula_subpectinatoides_Ch  GTGGGATCTACTTTGCCGATCCTTGACGTGATAAGATATTTCTACGTCTT
109Russula_subpunctipes_China_  GTAGGGTCCACTTTGCCGATCCTTGACGTGATAAAATGTTTCTACGTCTC
110Russula_subpunctipes_China_  GTAGGGTCCACTTTGCCGATCCTTGACGTGATAAAATGTTTCTACGTCTC
111Russula_substriata_China_Yu  GTAGGGTCTGCTTTGCAGATCCTTGATGTGATAAGGTATTTCTACATCTT
112Russula_succinea_China_Guiz  GTGGGGTTTGCTTTGCCTATCCTTGACGTGATAAGATGTTTCTACGTCTT
113Russula_succinea_China_Guiz  GTGGGGTTTGCTTTGCCTATCCTTGACGTGATAAGATGTTTCTACGTCTT
114Russula_succinea_China_Guiz  GTGGGGTTTGCTTTGCCTATCCTTGACGTGATAAGATGTTTCTACGTCTT
115Russula_succinea_China_Jian  GTGGGGTTTGCTTTGCCTATCCTTGACGTGATAAGATGTTTCTACGTCTT
116Russula_ventricosipes_USA_K  GTGGGGTCTGCTTTGCTGATCCTTGACGTGATAAGATGTTTCTACGTCTT
117Russula_vinaceocuticulata_N  GTGGGGTCTGCTTTGCTGATCCTTGACGTGATAAGATATTTCTACGTCTT

1Russula_aff_pilosella_Austral  GGGATTTGCACTGTTTCCTGCTTCTAACCGTCTCACAGAAGAC
2Russula_ahmadii_Pakistan_Khyb  GGGTCTTGCACTGTATCCTGCTTCTAACCGTCTCATAGAAGAC
3Russula_ahmadii_Pakistan_Khyb  GGGTCTTGCACTGTATCCTGCTTCTAACCGTCTCATAGAAGAC
4Russula_amerorecondita_USA_In  GGATCTCGCACTGTATCCTGCTTCTAACCGTCTCATAGAAGAC
5Russula_ammophila_Spain_Huelv  GGGTTACGCACTGTATCCTGCTTCTAACCGTCTCATAGAAGAC
6Russula_amoenolens_Germany_AF  GGGTTACGCACTGTATCCTGCTTCTAACCGTCTCATAGAAGAC
7Russula_amoenolens_France_KF2  GGGTTACGCACTGTATCCTGCTTCTAACCGTCTCATAGAAGAC
8Russula_cf_amoenolens_China_H  GGGTTTTGCACTGTATCCTGCTTCTAACTGTCTTGTAGAAGAC
9Russula_aromatica_USA_Oregon_  GGGTTTCGCACTGTATCCTGCTTCTAACTGTCTCATAGAAGAC
10Russula_arunii_India_West_Be  -GGGTTCGCACTGTATCCTGCTTCTAACC--TCTATAGAAAC-
11Russula_brunneonigra_Austral  GGGGTTTGCACTGTTTCCTGCTTCTAACCGTCTCAC-GAAGAC
12Russula_catillus_Korea_Daeha  GGGTTTTGCACTGTATCCTGCTTCTAATCGTCTTGTAGAAGAC
13Russula_catillus_Korea_Daeha  GGGTTTTGCACTGTATCCTGCTTCTAATCGTCTTGTAGAAGAC
14Russula_catillus_China_Guang  GGGTTTTGCACTGTATCCTGCTTCTAATCGTCTTGTAGAAGAC
15Russula_cerolens_USA_Oregon_  GGGTTTTGCACTGTATCCTGCTTCTAACCGTCTCATAGAAGAC
16Russula_cerolens_USA_Califor  GGGTTTTGCACTGTATCCTGCTTCTAACCGTCTCATAGAAGAC
17Russula_cf_pulverulenta_USA_  GGGTTTCGCATCC-ATCCTGCTTCTAACCGTCTCATAGAAGAC
18Russula_cyanoxantha_Europe_A  GGGTTTTGCACTGTACCCCGCTTCTAACTGTCTCGTCGCATTC
19Russula_echidna_Australia_Ta  GGGTTTCGCACTGTAACCTGCTTCTAATCGTCTTCTAGAAGAC
20Russula_echidna_Australia_Ta  GGGTTTCGCACTGTAACCTGCTTCTAATCGTCTTCTAGAAGAC
21Russula_fluvialis_Finland_Sa  GGGTTTCGCACTG-TTCCTGCTTCTAACCGTCTCTTA------
22Russula_fluvialis_China_Heil  GGGTTTCGCACTG-TTCCTGCTTCTAACCGTCTCTTAGAAGAC
23Russula_fluvialis_Finland_No  GGGTTTCGCACTG-TTCCTGCTTCTAACCGTCTCTTAGAAGAC
24Russula_foetens_Germany_AF41  GGGTTTCGCACTG-TTCCTGCTTCTAACCGTCTCATAGAAGAC
25Russula_foetens_Germany_Keul  GGGTTTCGCACCG-TTCCTGCTTCTAACCGTCTCATAGAAGAC
26Russula_foetens_China_Heilon  GGGTTTTGCACTG--TTCCGCTTCTAACTGTCTCATAGAAGAC
27Russula_foetentoides_Pakista  GGATTTTGCACTG-TTCCTGCTTCTAACTGTCTCATAGAAGAC
28Russula_foetentoides_Pakista  GGATTTTGCACTG-TTCCTGCTTCTAACTGTCTCATAGAAGAC
29Russula_foetentula_USA_Tenne  GGGTTTCGCACCGTTCCCTGCTTCTAACCGTCTCATAGAAGAC
30Russula_foetentula_Switzerla  GGGATTCGCACTGTTCCCTGCTTCTAACCGTCTCATAGAAGAC
31Russula_fragrantissima_Italy  GGGTTCTGCA----CTCCTGCTTCTAACCGTCTCACAGAAGAC
32Russula_fragrantissima_Italy  GGGTTCTGCA----CTCCTGCTTCTAACCGTCTCACAGAAGAC
33Russula_galbana_Australia_Qu  GGGTTTCGCACTG--TTCTGCTCCTAACCGTCTTACAGAAGAC
34Russula_garyensis_USA_Indian  GGATCTTGCACTGTATCCTGCTTCTAACCGTCTCATAGAAGAC
35Russula_gelatinosa_China_Gua  GGTTTTTGCACTC----CCGCTTCTAACCTCTTCACAGAAGAC
36Russula_gelatinosa_China_Gua  GGTTTTTGCACTC----CCGCTTCTAACCTCTTCACAGAAGAC
37Russula_granulata_USA_Tennes  GGGTTTTGCACTG--TTCCGCTTCTAACTGTCTCATAGAAGAC
38Russula_granulata_USA_Tennes  GGGTTTTGCACTG--TTCCGCTTCTAACTGTCTCATAGAAGAC
39Russula_granulata_China_Jili  GGGTTTTGCACTG--TTCCGCTTCTAACCGTCTCATAGAAGAC
40Russula_grata_UK_Scotland_KF  GGGTTCTGCA----CTCCTGCTTCTAACCGTCTCACAGAAGAC
41Russula_grata_Germany_AF4186  GGGTTCTGCA----CTCCTGCTTCTAACCGTCTCACAGAAGAC
42Russula_grata_China_Heilongj  GGGTTCTGCA----CTCCTGCTTCTAACCGTCTCACAGAAGAC
43Russula_grisea_Europe_AY0616  GGCGTTGGCCCGGAATCCTGCTTCCAATCGTCTTTGAGGAGAC
44Russula_heterophylla_Europe_  -------------GAACCCGCTTCCAACTGTCTTT--GGAGAC
45Russula_hortensis_Italy_HG79  GGGTTTCGCATCC-ATCCCGCTTCTAACCGTCTCATTGAAGAC
46Russula_ilicis_Europe_AY0616  GGGTTTTGCACTGTGCCCCGCTTCTAACCGTCTTCGAGAAGAC
47Russula_illota_France_KF2455  GGGTTTTGCA----CTCCTGCTTCTAACCGTCTCACAGAAGAC
48Russula_illota_Sweden_DQ4220  GGGTTTTGCA----CTCCTGCTTCTAACCGTCTCACAGAAGAC
49Russula_inamoena_Italy_Punta  GGGTTTCGCACTG-TTCCTGCTTCTAACTGTCTCATAAAAGAC
50Russula_inamoena_Italy_Punta  GGGTTTCGCACTG-TTCCTGCTTCTAACTGTCTCATARAAGAC
51Russula_indocatillus_China_G  GGGTTTTGCACTGTATCCTGCTTCTAATCGTCTTGTAGAAGAC
52Russula_indocatillus_China_G  GGGTTTTGCACTGTATCCTGCTTCTAATCGTCTTGTAGAAGAC
53Russula_indocatillus_India_U  GGGTTTTGCACTGTATCCTGCTTCTAATCGTCTTGTAGAAGAC
54Russula_insignis_China_Heilo  GGGTTTCGCATCC-ATCCCGCTTCTAACCGTCTCATTGAAGAC
55Russula_insignis_Europe_AY06  GGGTTTCGCATCC-ATCCCGCTTCTAACCGTCTCATTGAAGAC
56Russula_mistiformis_Spain_Ca  GGGTTTCGCACTGTATCCTGCTTCTAACTGTCTCATAGAAGAC
57Russula_mistiformis_Spain_Ca  GGGTTTCGCACTGTATCCTGCTTCTAACTGTCTCATAGAAGAC
58Russula_mutabilis_USA_Massac  GGGTTTTGCA----CTCCTGCTTCTAACTGTCTCACAGAAGAC
59Russula_mutabilis_USA_Texas_  GGGTTTTGCA----CTCCTGCTTCTAACTGTCTCACAGAAGAC
60Russula_neerimea_Australia_V  GGGTTTTGCACTGTTTCCTGCTTCTAACCGTCTTACAGAAGAC
61Russula_nondistincta_USA_Ore  GGGTTTCGCACTGTATCCTGCTTCTAACTGTCTCATAGAAGAC
62Russula_obscuricolor_India_S  GGGTTA--------ACTCTGCTTCTAACTGTCTTATAGAAGAC
63Russula_obscuricolor_India_S  GGGTTA--------ACTCTGCTTCTAACTGTCTTATAGAAGAC
64Russula_oleifera_Benin_UDB01  GGGTTTTGCACTGTATCCTGCTTCTAACTGTCTCATAGAAGAC
65Russula_oleifera_Zambia_UDB0  GGGTTTTGCACTGTATCCTGCTTCTAACTGTCTCATAGAAGAC
66Russula_ombrophila_Spain_KF9  GGGTTTCGCACTG-TTCCTGCTTCTAACCGTCTCGTAGGAGAC
67Russula_ahmadii_Pakistan_Gal  GGGTCTTGCACTGTATCCTGCTTCTAACCGTCTCATAGAAGAC
68Russula_parksii_USA_Oregon_A  GGGTTTCGCACTGTATCCTGCTTCTAACTGTCTCATAGAAGAC
69Russula_pectinata_Europe_AY0  GGGTTACGCACTGTAACCTGCTGCTTACCGTCTCATAGAAGAC
70Russula_pectinata_Germany_KF  GGGTCTCGCACTGT--CCTGCTTCTAACCGTCTCATAGAAGAC
71Russula_pectinata_Germany_KF  GGGTCTYGCACTGT--CCTGCTTCTAACCGTCTCATAGAAGAC
72Russula_pectinatoides_USA_Te  GGATCTCGCACTGTATCCTGCTTCTAACCGTCTCATAGAAGAC
73Russula_pectinatoides_USA_Ne  GGGTTTTGCACTGTATCCTGCTTCTAACCGTCTTATAGAAGAC
74Russula_pectinatoides_China_  GGATCTCGCACTGTATCCTGCTTCTAACCGTCTCATAGAAGAC
75Russula_pila_Spain_AF230893   GGGTTTCGCACTGTATCCTGCTTCTAACTGTCTCATAGAAGAC
76Russula_pilosella_Australia_  GGGTTTCGCACTGTATCCTGCTTCTAACCGTCTCATAGAAGAC
77Russula_praetervisa_Italy_UD  GGGTCTTGCACTGTATCTCGCTTCTAACCGTCTTATACAAGAC
78Russula_praetervisa_Italy_UD  GGGTCTTGCACTGTATCTCGCTTCTAACCGTCTTATACAAGAC
79Russula_pseudocatillus_China  GGGTTTTGCACTGTATCCTGCTTCTAACGGTCTCATAGAAGAC
80Russula_pseudocatillus_China  GGGTTTTGCACTGTATCCTGCTTCTAACGGTCTCATAGAAGAC
81Russula_pseudopectinatoides_  GGGTCTCGCACTGTATCCTGCTTCTAACCGTCTCATAGAAGAC
82Russula_pseudopectinatoides_  GGGTCTCGCACCGTATCCTGCTTCTAACCGTCTCATAGAAGAC
83Russula_pseudopectinatoides_  GGGTCTCGCACTGTATCCTGCTTCTAACCGTCTCATAGAAGAC
84Russula_pulverulenta_USA_Ten  GGGTTTCGCATCC-ATCCTGCTTCTAACCGTCTCATAGAAGAC
85Russula_punctipes_China_Guan  GGGTTTCGCACTGTATCCTGCTTCTAACCGTCTCTCAGAAGAC
86Russula_punctipes_China_Guan  GGGTTTCGCACTGTATCCTGCTTCTAACCGTCTCTCAGAAGAC
87Russula_putida_Italy_HG79852  GGGTTTCGCACTG-TTCCTGCTTCTAACTGTCTCATAGAAGAC
88Russula_recondita_Switzerlan  GGATCTCGCACTGTATCCTGCTTCTAACCGTCTCATAGAAGAC
89Russula_recondita_Sweden_DQ4  GGATCTYGCACTGTATCCTGCTTCTAACCGTCTCATAGAAGAC
90Russula_recondita_Estonia_Sa  GGATCTTGCACTGTATCCTGCTTCTAACCGTCTCATAGAAGAC
91Russula_rufobasalis_China_Gu  GGGTTTCGCACTGTATCCTGCTTCTAATCGTCTCATAGAAGAC
92Russula_rufobasalis_China_Gu  GGGTTTCGCACTGTATCCTGCTTCTAATCGTCTCATAGAAGAC
93Russula_senecis_Korea_Socho_  GGGTTTCGCACTGTATCTTGCTTCTAACCGTCTCTCAGAAGAC
94Russula_senecis_India_West_B  GGGTTTCGCACTGTATCTTGCTTCTAACCGTCTCTCAGAAGAC
95Russula_shafferi_USA_Washing  GGGTTTCGCACTGTATCCTGCTTCTAACTGTCTCATAG-AGAC
96Russula_similaris_USA_Califo  GGGTTTCGCACTGTATCCTGCTTCTAACTGTCTCATAGAAGAC
97Russula_similaris_USA_Oregon  GGGTTTCGCACTGTATCCTGCTTCTAACTGTCTCATAGAAGAC
98Russula_sp_China_Guangdong_M  GGATCTCGCACTGTATCCTGCTTCTAACTGTCTCATAGAAGAC
99Russula_straminella_China_Gu  GGGTTTCGCACTGTATCCTGCTTCTAACTGTCTTATAGAAGAC
100Russula_straminella_China_G  GGGTTTCGCACTGTATCCTGCTTCTAACTGTCTTATAGAAGAC
101Russula_straminella_China_G  GGGTTTCGCACTGTATCCTGCTTCTAACTGTCTTATAGAAGAC
102Russula_subfoetens_Finland_  GGGTTTCGCACTG-TTCCTGCTTCTAACTTTCTCATAGAAGAC
103Russula_subfoetens_China_He  GGGTTTTGCACTG-TTCCTGCTTCTAACCGTCTCATAGAAGAC
104Russula_subfulva_USA_Oregon  GGGTTTCGCACTGTATCCTGCTTCTAACTGTCTCATAGAAGAC
105Russula_subpectinatoides_Ch  GGGTCTCGCACTGTATCCTGCTTCTAACCGTCTCATAGAAGAC
106Russula_subpectinatoides_Ch  GGGTCTCGCACTGTATCCTGCTTCTAACCGTCTCATAGAAGAC
107Russula_subpectinatoides_Ch  GGGTCTCGCACTGTATCCTGCTTCTAACCGTCTCATAGAAGAC
108Russula_subpectinatoides_Ch  GGGTCTCGCACTGTATCCTGCTTCTAACCGTCTCATAGAAGAC
109Russula_subpunctipes_China_  GGGTTTCGCACTGTATCTTGCTTCTAACCGTCTCCTAGAAGAC
110Russula_subpunctipes_China_  GGGTTTCGCACTGTATCTTGCTTCTAACCGTCTCCTAGAAGAC
111Russula_substriata_China_Yu  GGATCATGCACAAGATTCTGCTTCTAACCGTCTTTGCAAAGAC
112Russula_succinea_China_Guiz  GGGTTTTGCACCGTTTCCTGCTTCTAACCGTCTCATAGAAGAC
113Russula_succinea_China_Guiz  GGGTTTTGCACCGTTTCCTGCTTCTAACCGTCTCATAGAAGAC
114Russula_succinea_China_Guiz  GGGTTTTGCACCGTTTCCTGCTTCTAACCGTCTCATAGAAGAC
115Russula_succinea_China_Jian  GGGTTTTGCACCGTTTCCTGCTTCTAACCGTCTCATAGAAGAC
116Russula_ventricosipes_USA_K  GGG-TTAGCACTGTATCCTGCTTCTAACTGTCTTATGGAAGAC
117Russula_vinaceocuticulata_N  GGGTTTCGCACTGTATCCTGCTTCTAACCGTCTTATAGAAGAC
;
end;
begin paup;
      
       exset * exclude =  ;
       delete   /only; 
       
       log file=Foetens1025_buffer.txt;
       pset collapse=minbrlen;    
       set maxtrees=5000 increase=no;
       outgroup  111Russula_substriata_China_Yu;
       outgroup  18Russula_cyanoxantha_Europe_A;
       outgroup  43Russula_grisea_Europe_AY0616;
       outgroup  44Russula_heterophylla_Europe_;
       outgroup  46Russula_ilicis_Europe_AY0616;
       set criterion=parsimony;
          
       hsearch start=stepwise addseq=random  nreps=1000 swap=TBR; roottrees outroot=monophyl;
       savetrees brlens=yes file=topology.tre;  
       pscores ALL/ci=yes tl=yes hi=yes rc=yes ri=yes khtest=yes;
     
            
       bootstrap nreps=1000 Keepall=yes / AddSeq=random nreps=10; 
       roottrees outroot=monophyl;
       savetrees file=bootstrap.tre from=1 to=1 savebootp=both maxdec=0; 
   
      
end; 
